# Supplementary material for: The Onset of Whole-Body Regeneration in Botryllus schlosseri: Morphological and Molecular Characterization
Source: Front Cell Dev Biol. 2022 Feb 14;10:843775. doi: 10.3389/fcell.2022.843775 (PMC8882763; doi:10.3389/fcell.2022.843775)
Supplement: Supplementary file 14 [file Table1.XLSX]

## Sheet: Contig Expression and blast hit
# This table shows the Log2 Fold Change and the Adusted P-Value associated to differential expression for each pairwise comparison between timepoints (T0, T6, T18 and T24). Positive Log2FC means that the genes is higher expressed in the first term. For example, if T18-T0__log2FC is negative, the contig has a higher expression in T0 than in T18														# This table also shows the annotation of the contigs retreived by tblastn on human Uniprot
Row-names	Cluster	T18-T0_log2FC	T18-T0_padj	T24-T0_log2FC	T24-T0_padj	T6-T0_log2FC	T6-T0_padj	T24-T18_log2FC	T24-T18_padj	T6-T18_log2FC	T6-T18_padj	T6-T24_log2FC	T6-T24_padj	Best Blast Hit	Blast e-value
TRINITY_DN10003_c0_g2_i1.p2	NoDiff	-0.117399	0.941084	-0.437161	0.720229	-0.45814	0.719155	-0.319762	NA	-0.340741	0.830025	-0.0209788	0.993828	NoMatch
TRINITY_DN10003_c0_g5_i1.p1	NoDiff	-0.366162	0.839361	-0.713175	0.633302	0.0432872	0.984932	-0.347013	NA	0.409449	0.839442	0.756462	0.67491	NoMatch
TRINITY_DN10016_c0_g1_i1.p1	NoDiff	-2.58163	0.0767184	-1.37804	0.442274	-1.6977	0.317377	1.2036	NA	0.88393	0.75785	-0.319667	0.937516	NoMatch
TRINITY_DN10016_c0_g2_i1.p1	C4	-2.72585	0.0129818	-2.39446	0.0314185	-4.54084	0.00359965	0.33139	NA	-1.81499	0.512973	-2.14638	0.399404	NoMatch
TRINITY_DN10016_c0_g3_i1.p1	NoDiff	-5.1378	0.00155494	-2.52559	0.0542786	-2.47729	0.0716999	2.6122	NA	2.66051	0.283115	0.0483044	0.991667	NoMatch
TRINITY_DN10030_c0_g1_i1.p1	NoDiff	-0.0237031	0.992087	0.813447	0.539637	0.776914	0.573987	0.83715	NA	0.800617	0.605226	-0.0365324	0.989665	NoMatch
TRINITY_DN10037_c0_g1_i1.p1	NoDiff	0.0222923	0.993263	-0.505604	0.786523	-0.692875	0.702347	-0.527896	NA	-0.715168	0.723412	-0.187271	0.955392	NoMatch
TRINITY_DN10037_c1_g1_i1.p1	NoDiff	0.206029	0.87073	-0.291049	0.804492	0.15686	0.907559	-0.497078	NA	-0.0491689	0.979465	0.447909	0.724165	NoMatch
TRINITY_DN10038_c0_g2_i1.p1	NoDiff	-0.406898	0.849976	-0.317563	0.887285	-1.4724	0.343993	0.0893349	NA	-1.0655	0.607847	-1.15484	0.578769	NoMatch
TRINITY_DN1005_c0_g1_i1.p1	NoDiff	-1.14701	0.00186403	-1.69633	1.66637e-06	-1.46062	8.21878e-05	-0.549318	NA	-0.313608	0.69672	0.235711	0.818759	NoMatch
TRINITY_DN10054_c0_g1_i1.p2	NoDiff	-0.242678	0.928409	-0.874689	0.654854	-0.7588	0.71712	-0.632011	NA	-0.516122	0.847378	0.115889	0.977804	NoMatch
TRINITY_DN10054_c0_g2_i1.p1	NoDiff	-0.914946	0.584818	-1.1283	0.473082	-1.17033	0.467841	-0.213351	NA	-0.255388	0.935433	-0.0420373	0.99159	NoMatch
TRINITY_DN10064_c0_g2_i1.p1	NoDiff	0.255223	0.883685	0.870245	0.430822	0.908994	0.407045	0.615022	NA	0.653771	0.643709	0.0387484	0.988053	NoMatch
TRINITY_DN10082_c0_g1_i1.p1	C0	1.26255	0.0371924	1.07081	0.101784	1.29144	0.0351037	-0.191746	NA	0.0288872	0.987861	0.220633	0.880595	NoMatch
TRINITY_DN10083_c0_g2_i1.p1	NoDiff	-0.520036	0.694759	-0.000968039	0.999753	-0.188111	0.913129	0.519068	NA	0.331925	0.853371	-0.187143	0.936202	NoMatch
TRINITY_DN10086_c0_g1_i1.p1	NoDiff	1.66302	0.0724389	1.6603	0.0734189	1.02494	0.386865	-0.00272088	NA	-0.638079	0.685198	-0.635358	0.705862	NoMatch
TRINITY_DN10094_c0_g2_i1.p1	NoDiff	-0.71706	0.677344	0.42674	0.816346	-0.395859	0.848498	1.1438	NA	0.321201	0.905253	-0.822599	0.668549	NoMatch
TRINITY_DN10098_c0_g2_i1.p1	C1	2.57593	1.46219e-07	3.10919	7.04286e-11	0.836946	0.254485	0.533266	0.65092	-1.73898	0.00149073	-2.27225	7.87184e-06	NoMatch
TRINITY_DN10110_c0_g1_i1.p1	NoDiff	-0.881278	0.699723	-0.761008	0.745	-1.13173	0.609245	0.12027	NA	-0.250455	0.950688	-0.370724	0.930836	NoMatch
TRINITY_DN10110_c0_g2_i1.p1	NoDiff	-0.154727	0.960456	-0.833747	0.720229	0.616896	0.792621	-0.67902	NA	0.771623	0.758386	1.45064	0.49533	NoMatch
TRINITY_DN10112_c0_g2_i1.p1	C6	-3.41894	7.80118e-05	-4.84515	7.09259e-06	-2.43441	0.00625895	-1.42621	NA	0.984526	0.588223	2.41073	0.125823	NoMatch
TRINITY_DN10112_c0_g3_i1.p2	C6	-3.68647	0.000186562	-4.95773	2.59584e-05	-2.75557	0.00661037	-1.27126	NA	0.930906	0.675752	2.20216	0.242594	NoMatch
TRINITY_DN10114_c0_g3_i1.p1	NoDiff	-0.355031	0.873165	-0.382608	0.859823	0.520315	0.788654	-0.0275771	NA	0.875346	0.634763	0.902923	0.641075	NoMatch
TRINITY_DN10131_c0_g1_i1.p1	NoDiff	-0.361195	0.805607	-0.393945	0.778123	-0.28339	0.859578	-0.03275	NA	0.0778055	0.973037	0.110556	0.96432	NoMatch
TRINITY_DN10136_c0_g1_i1.p1	NoDiff	-1.55972	0.0162312	-0.544564	0.551772	0.0319992	0.983535	1.01516	NA	1.59172	0.0226124	0.576563	0.594864	NoMatch
TRINITY_DN10141_c0_g1_i1.p2	NoDiff	-0.141826	0.953367	0.320931	0.875432	-0.258813	0.911248	0.462757	NA	-0.116988	0.969379	-0.579745	0.806336	NoMatch
TRINITY_DN10142_c0_g1_i1.p1	NoDiff	-0.978779	0.587875	-0.835141	0.663428	-1.76961	0.261809	0.143638	NA	-0.790826	0.764828	-0.934464	0.723487	NoMatch
TRINITY_DN10152_c0_g2_i1.p1	C6	-4.07995	6.94413e-05	-5.34425	8.5461e-05	-1.75932	0.0685201	-1.2643	NA	2.32063	0.102624	3.58493	0.0354804	NoMatch
TRINITY_DN10152_c0_g4_i1.p1	C5	-2.32101	1.77218e-05	-2.41836	1.13882e-05	-1.91967	0.000828353	-0.0973497	NA	0.401339	0.779029	0.498689	0.730198	NoMatch
TRINITY_DN10155_c0_g2_i1.p1	NoDiff	-0.0483561	0.983482	-0.898666	0.489842	0.413824	0.797972	-0.85031	NA	0.46218	0.79405	1.31249	0.282807	NoMatch
TRINITY_DN10156_c0_g1_i1.p1	C7	-1.69097	2.27108e-20	-1.41604	1.7998e-14	-0.472081	0.0432804	0.274931	0.548119	1.21889	3.7118e-10	0.943961	3.78409e-06	NoMatch
TRINITY_DN10160_c0_g3_i1.p1	NoDiff	-0.78568	0.591602	-0.225728	0.909658	0.234816	0.906248	0.559952	NA	1.0205	0.490851	0.460545	0.832039	NoMatch
TRINITY_DN10162_c0_g1_i1.p1	C6	-4.84727	3.92229e-08	-5.04984	6.07113e-08	-2.48823	0.000964843	-0.20257	NA	2.35904	0.053681	2.56161	0.0439416	NoMatch
TRINITY_DN10162_c0_g4_i1.p1	C6	-4.9928	1.868e-10	-6.00951	8.83171e-10	-3.39678	1.1852e-06	-1.01672	NA	1.59602	0.234813	2.61273	0.0629718	NoMatch
TRINITY_DN10162_c0_g5_i1.p1	C6	-5.4238	0.000539097	-6.25078	0.000181785	-2.80073	0.116837	-0.826975	NA	2.62307	0.255206	3.45004	0.127232	NoMatch
TRINITY_DN10173_c0_g2_i1.p1	C5	-6.37097	0.000323993	-4.8212	0.00141231	-6.87872	9.06049e-05	1.54977	NA	-0.507745	0.94006	-2.05751	0.603576	NoMatch
TRINITY_DN10180_c0_g3_i1.p1	NoDiff	-0.384112	0.754994	0.0671289	0.966933	-0.5296	0.64071	0.451241	NA	-0.145487	0.939577	-0.596728	0.643483	NoMatch
TRINITY_DN10193_c0_g1_i1.p1	NoDiff	0.486496	0.641732	0.404488	0.718394	0.845323	0.302209	-0.0820082	NA	0.358827	0.780397	0.440835	0.732914	NoMatch
TRINITY_DN10193_c0_g2_i1.p1	NoDiff	0.797565	0.535697	0.465294	0.770253	1.27762	0.220128	-0.332272	NA	0.480053	0.775366	0.812325	0.572892	NoMatch
TRINITY_DN10193_c0_g3_i1.p1	NoDiff	-0.428507	0.807597	-0.410178	0.816941	0.283919	0.881189	0.0183285	NA	0.712426	0.672882	0.694098	0.705557	NoMatch
TRINITY_DN10193_c0_g5_i1.p1	NoDiff	0.0999772	0.963271	0.220697	0.908546	0.627531	0.668104	0.12072	NA	0.527554	0.764828	0.406834	0.847042	NoMatch
TRINITY_DN10197_c0_g1_i1.p1	NoDiff	-2.40765	0.0038048	-2.36626	0.00505909	-1.70469	0.0637221	0.0413937	NA	0.702964	0.696391	0.66157	0.739956	NoMatch
TRINITY_DN10219_c0_g4_i1.p1	NoDiff	0.767684	0.568198	0.0696821	0.975132	-0.0933481	0.967929	-0.698002	NA	-0.861032	0.573263	-0.16303	0.955555	NoMatch
TRINITY_DN10220_c0_g1_i2.p1	NoDiff	-0.95209	0.0518018	-0.693239	0.214662	-0.660645	0.25552	0.258852	NA	0.291446	0.765052	0.032594	0.983469	NoMatch
TRINITY_DN10234_c0_g4_i1.p1	NoDiff	-0.48165	0.806123	-1.04774	0.490356	-0.542145	0.780739	-0.566088	NA	-0.0604947	0.986713	0.505594	0.848975	NoMatch
TRINITY_DN10237_c0_g1_i1.p1	NoDiff	-0.716884	0.654574	-0.750808	0.635135	-0.892113	0.559355	-0.0339239	NA	-0.175229	0.951877	-0.141305	0.964886	NoMatch
TRINITY_DN10240_c0_g2_i1.p1	NoDiff	-0.61853	0.741973	-0.451221	0.822446	-0.480962	0.814436	0.16731	NA	0.137568	0.964669	-0.0297415	0.99396	NoMatch
TRINITY_DN10245_c0_g4_i1.p1	C0	2.74687	5.019e-06	2.80659	2.98983e-06	1.63194	0.0286209	0.0597236	NA	-1.11493	0.130651	-1.17465	0.106922	NoMatch
TRINITY_DN10247_c0_g1_i1.p1	NoDiff	0.147575	0.953786	0.21028	0.928597	-0.780967	0.701742	0.0627055	NA	-0.928541	0.664836	-0.991247	0.65108	NoMatch
TRINITY_DN10251_c0_g1_i1.p1	C5	-6.78525	3.18228e-05	-4.94235	9.32421e-05	-4.85321	0.000371279	1.8429	NA	1.93204	0.600623	0.0891422	0.988053	NoMatch
TRINITY_DN10256_c0_g2_i1.p1	NoDiff	-0.975952	0.502672	-0.384962	0.841077	-1.95152	0.147637	0.59099	NA	-0.975573	0.65902	-1.56656	0.363823	NoMatch
TRINITY_DN10258_c0_g4_i1.p1	NoDiff	-1.81212	0.115891	-2.0466	0.0703286	-1.39066	0.285813	-0.234482	NA	0.421451	0.867779	0.655934	0.794043	NoMatch
TRINITY_DN10263_c0_g1_i1.p1	NoDiff	0.905157	0.642548	0.987273	0.597208	2.62316	0.0276839	0.0821158	NA	1.71801	0.244565	1.63589	0.29027	NoMatch
TRINITY_DN10263_c0_g2_i1.p1	NoDiff	2.18009	0.244406	2.17166	0.25082	4.55375	0.000884208	-0.00842218	NA	2.37366	0.0949951	2.38209	0.0995998	NoMatch
TRINITY_DN10284_c0_g1_i1.p1	C7	-7.58786	2.93365e-07	-5.1394	1.65018e-05	-1.58318	0.0978638	2.44847	NA	6.00468	0.000255436	3.55622	0.0135364	NoMatch
TRINITY_DN10296_c0_g1_i1.p1	NoDiff	-0.437664	0.805928	-0.580023	0.721615	-1.42694	0.279824	-0.142359	NA	-0.989276	0.582607	-0.846917	0.685565	NoMatch
TRINITY_DN10303_c0_g1_i1.p2	NoDiff	0.351481	0.850852	0.0520031	0.981475	0.455816	0.797494	-0.299478	NA	0.104334	0.968519	0.403813	0.859718	NoMatch
TRINITY_DN10311_c0_g3_i1.p1	NoDiff	-0.323682	0.902129	-0.139667	0.961097	2.47943	0.0260471	0.184015	NA	2.80311	0.0147398	2.6191	0.0262677	NoMatch
TRINITY_DN10311_c0_g4_i1.p1	NoDiff	-0.886224	0.531894	-0.937403	0.502923	0.850686	0.524505	-0.0511794	NA	1.73691	0.115382	1.78809	0.10942	NoMatch
TRINITY_DN10315_c0_g2_i1.p1	NoDiff	-0.397919	0.757092	-0.71435	0.495423	-0.275566	0.848669	-0.316431	NA	0.122353	0.952812	0.438784	0.795635	NoMatch
TRINITY_DN10316_c0_g1_i1.p1	NoDiff	1.14647	0.337632	1.28394	0.25979	-0.187932	0.934356	0.137462	NA	-1.33441	0.304131	-1.47187	0.238842	NoMatch
TRINITY_DN10320_c0_g2_i1.p1	C0	1.64604	0.00149092	1.98572	5.841e-05	1.21538	0.0377626	0.339675	0.821626	-0.430658	0.670235	-0.770333	0.312387	NoMatch
TRINITY_DN10320_c0_g2_i1.p3	C0	1.60795	0.00420336	2.07079	7.11703e-05	1.28067	0.0434282	0.462845	NA	-0.327272	0.776748	-0.790117	0.30328	NoMatch
TRINITY_DN10321_c0_g1_i1.p1	NoDiff	-0.844696	0.699985	-0.358043	0.893943	0.241533	0.931779	0.486652	NA	1.08623	0.628303	0.599576	0.84214	NoMatch
TRINITY_DN10322_c0_g2_i1.p1	NoDiff	-0.875827	0.513625	-0.611508	0.689771	-0.00317093	0.999466	0.26432	NA	0.872657	0.57541	0.608337	0.754057	NoMatch
TRINITY_DN10330_c0_g3_i1.p1	NoDiff	-1.92877	0.0578445	-1.81434	0.0814482	-0.0837067	0.969645	0.114433	NA	1.84507	0.103695	1.73063	0.143131	NoMatch
TRINITY_DN10338_c0_g2_i1.p1	NoDiff	2.51494	0.281573	-2.93267	0.350434	3.08098	0.147346	-5.44761	NA	0.566042	0.886879	6.01365	0.00769621	NoMatch
TRINITY_DN10341_c0_g4_i1.p1	NoDiff	0.567038	0.464944	0.666553	0.356069	0.0894666	0.948158	0.0995154	NA	-0.477571	0.625578	-0.577087	0.532594	NoMatch
TRINITY_DN10342_c0_g1_i2.p1	NoDiff	-2.92594	0.10911	-2.88106	0.116794	-3.04499	0.0935271	0.0448834	NA	-0.119046	0.982456	-0.163929	0.977242	NoMatch
TRINITY_DN10347_c0_g1_i1.p1	NoDiff	-0.0641257	0.976703	-0.711846	0.63109	0.230963	0.904401	-0.647721	NA	0.295089	0.89019	0.942809	0.541957	NoMatch
TRINITY_DN10362_c0_g2_i1.p1	C4	-2.69942	0.00835347	-2.5775	0.0131438	-2.61744	0.0148872	0.121916	NA	0.0819821	0.982524	-0.0399341	0.991864	NoMatch
TRINITY_DN10371_c0_g1_i1.p1	NoDiff	1.47774	0.461912	0.60894	0.830198	-1.46032	0.556539	-0.868799	NA	-2.93806	0.11826	-2.06926	0.383357	NoMatch
TRINITY_DN10371_c0_g2_i1.p1	NoDiff	1.0369	0.620406	0.679962	0.779087	-1.1197	0.654742	-0.35694	NA	-2.1566	0.272214	-1.79966	0.427607	NoMatch
TRINITY_DN10371_c0_g3_i1.p1	NoDiff	1.34512	0.417616	1.10745	0.547493	0.241531	0.93559	-0.237671	NA	-1.10359	0.599409	-0.865919	0.73255	NoMatch
TRINITY_DN10380_c0_g4_i1.p1	NoDiff	0.826818	0.721616	1.20807	0.533843	0.70334	0.78074	0.381256	NA	-0.123478	0.973993	-0.504735	0.87606	NoMatch
TRINITY_DN10381_c0_g2_i1.p1	C5	-3.24946	0.0376088	-2.5077	0.134429	-3.25672	0.0458253	0.741761	NA	-0.00725779	0.999183	-0.749019	0.848487	NoMatch
TRINITY_DN10398_c0_g1_i1.p1	C4	-2.3907	0.0476281	-2.77449	0.0229201	-2.64939	0.0423937	-0.383792	NA	-0.258688	0.944675	0.125103	0.979324	NoMatch
TRINITY_DN10400_c0_g2_i1.p2	NoDiff	0.047336	0.985408	-1.00934	0.50416	-0.613768	0.740678	-1.05668	NA	-0.661104	0.745097	0.395572	0.891253	NoMatch
TRINITY_DN10402_c0_g3_i1.p1	NoDiff	0.458409	0.764133	0.399076	0.798351	0.0325596	0.988971	-0.0593331	NA	-0.425849	0.814237	-0.366516	0.861961	NoMatch
TRINITY_DN10402_c0_g5_i1.p1	NoDiff	-0.152123	0.923077	0.174967	0.904681	0.464082	0.686057	0.32709	NA	0.616206	0.598735	0.289116	0.86137	NoMatch
TRINITY_DN10407_c0_g1_i1.p1	NoDiff	0.122656	0.959463	0.18734	0.931092	-0.168507	0.944788	0.0646848	NA	-0.291163	0.910976	-0.355848	0.895423	NoMatch
TRINITY_DN10409_c0_g1_i1.p1	NoDiff	-1.43021	0.295421	-0.766075	0.656461	-1.6848	0.21985	0.664137	NA	-0.254589	0.936595	-0.918727	0.682165	NoMatch
TRINITY_DN10414_c0_g1_i1.p1	NoDiff	0.102495	0.969069	0.206525	0.930595	-0.0264777	0.993598	0.10403	NA	-0.128973	0.967878	-0.233003	0.945154	NoMatch
TRINITY_DN10419_c0_g1_i1.p1	NoDiff	-0.510818	0.843981	1.4399	0.340851	0.907871	0.642341	1.95072	NA	1.41869	0.456717	-0.532026	0.842328	NoMatch
TRINITY_DN10419_c0_g2_i1.p1	NoDiff	0.0966292	0.967536	0.674865	0.664387	0.758987	0.616929	0.578236	NA	0.662358	0.711535	0.0841217	0.978487	NoMatch
TRINITY_DN10422_c0_g1_i1.p1	C9	-0.0157815	0.992087	1.07206	0.0978035	1.55833	0.00571939	1.08784	NA	1.57411	0.00719112	0.486266	0.641402	NoMatch
TRINITY_DN10423_c0_g2_i1.p1	NoDiff	0.79468	0.913902	-5.11312	0.243021	1.72626	0.773934	-5.9078	NA	0.93158	0.90908	6.83938	0.0984975	NoMatch
TRINITY_DN10427_c0_g3_i1.p1	NoDiff	-0.143663	0.893213	0.486375	0.479851	0.21089	0.828687	0.630038	NA	0.354553	0.706023	-0.275485	0.802227	NoMatch
TRINITY_DN10440_c0_g1_i1.p1	C6	-3.23542	5.74357e-05	-3.28957	5.67687e-05	-2.19964	0.00956628	-0.0541449	NA	1.03578	0.501594	1.08993	0.488786	NoMatch
TRINITY_DN10440_c0_g3_i1.p1	NoDiff	-4.23801	1.13821e-06	-2.49479	0.00101065	-2.11681	0.00801166	1.74322	NA	2.12121	0.0855709	0.377986	0.86545	NoMatch
TRINITY_DN10440_c0_g5_i1.p1	C6	-3.00577	0.000685573	-2.27705	0.0114816	-1.79047	0.067235	0.728718	NA	1.2153	0.430434	0.486585	0.835027	NoMatch
TRINITY_DN10442_c0_g1_i1.p1	C0	1.58731	0.232686	2.37966	0.0295519	0.791177	0.686536	0.792347	NA	-0.796136	0.687473	-1.58848	0.249319	NoMatch
TRINITY_DN10442_c0_g2_i1.p2	C0	2.50725	0.000671849	2.92863	3.29014e-05	2.06598	0.0119673	0.421378	NA	-0.44127	0.733782	-0.862648	0.364358	NoMatch
TRINITY_DN10453_c0_g3_i1.p1	NoDiff	-2.54705	0.00334518	-3.17829	0.000557039	-0.48149	0.743039	-0.631234	NA	2.06556	0.0441337	2.6968	0.00992394	NoMatch
TRINITY_DN10456_c0_g1_i1.p1	NoDiff	0.417249	0.726908	0.240242	0.865181	-0.0106451	0.996068	-0.177008	NA	-0.427895	0.760132	-0.250887	0.891788	NoMatch
TRINITY_DN10464_c0_g1_i1.p1	NoDiff	0.276613	0.682321	1.26894	0.000328335	-0.599768	0.245171	0.992331	NA	-0.876381	0.0572966	-1.86871	1.52872e-07	NoMatch
TRINITY_DN10466_c0_g1_i1.p1	C0	1.23933	0.112676	2.03549	0.00145313	0.550008	0.64611	0.796163	NA	-0.689318	0.545485	-1.48548	0.0477072	NoMatch
TRINITY_DN10468_c0_g1_i1.p1	C6	-2.30011	0.000577535	-2.80682	5.00423e-05	-1.67403	0.0214259	-0.506717	NA	0.626076	0.669322	1.13279	0.346947	NoMatch
TRINITY_DN10468_c0_g4_i1.p1	NoDiff	-1.82956	0.11208	-2.26845	0.047258	-0.928319	0.527475	-0.438894	NA	0.90124	0.645894	1.34013	0.457729	NoMatch
TRINITY_DN10468_c0_g5_i1.p1	C7	-2.28136	0.00456188	-2.326	0.00434231	-1.19885	0.219937	-0.0446364	NA	1.0825	0.409112	1.12714	0.400125	NoMatch
TRINITY_DN10468_c0_g6_i1.p1	C6	-3.09958	5.72973e-07	-2.36901	0.000112851	-1.18308	0.102872	0.730563	NA	1.91649	0.0124894	1.18593	0.187215	NoMatch
TRINITY_DN10472_c0_g1_i1.p1	NoDiff	1.2187	0.206839	0.373135	0.816941	0.291747	0.870672	-0.845565	NA	-0.926953	0.455198	-0.0813879	0.977781	NoMatch
TRINITY_DN10472_c0_g3_i1.p1	NoDiff	0.682391	0.700013	-1.15512	0.464082	-0.249107	0.91714	-1.83751	NA	-0.931498	0.610232	0.906012	0.679173	NoMatch
TRINITY_DN10472_c0_g4_i1.p1	NoDiff	1.27953	0.348187	0.601917	0.753524	0.47046	0.828236	-0.677612	NA	-0.809069	0.670697	-0.131456	0.969509	NoMatch
TRINITY_DN10472_c0_g5_i1.p1	NoDiff	0.800371	0.719079	-0.259668	0.928297	-0.819869	0.735678	-1.06004	NA	-1.62024	0.408767	-0.5602	0.87012	NoMatch
TRINITY_DN10473_c0_g1_i2.p1	NoDiff	0.284522	0.880293	0.574483	0.69786	-0.0942784	0.967	0.289961	NA	-0.378801	0.853371	-0.668762	0.710843	NoMatch
TRINITY_DN10476_c0_g1_i1.p1	NoDiff	0.718311	0.633106	1.05861	0.394769	0.460652	0.804345	0.340298	NA	-0.25766	0.91364	-0.597958	0.757817	NoMatch
TRINITY_DN10477_c0_g1_i1.p1	NoDiff	0.214848	0.919772	0.593543	0.70485	1.27281	0.247323	0.378695	NA	1.05797	0.410793	0.679271	0.680078	NoMatch
TRINITY_DN10477_c0_g2_i1.p1	NoDiff	0.459974	0.801932	0.670236	0.670436	0.448893	0.812646	0.210261	NA	-0.0110813	0.998304	-0.221343	0.937781	NoMatch
TRINITY_DN10481_c0_g1_i1.p1	NoDiff	1.14134	0.285795	0.370742	0.83123	0.403997	0.81803	-0.770593	NA	-0.737338	0.617789	0.0332556	0.990645	NoMatch
TRINITY_DN10481_c0_g4_i1.p1	NoDiff	-0.174266	0.920824	-0.427601	0.760722	-0.758053	0.534519	-0.253335	NA	-0.583786	0.709244	-0.330452	0.876155	NoMatch
TRINITY_DN10485_c0_g2_i1.p2	NoDiff	-0.33625	0.854422	-0.334676	0.853946	0.120693	0.955986	0.00157369	NA	0.456942	0.812841	0.455369	0.832039	NoMatch
TRINITY_DN10489_c0_g2_i1.p1	NoDiff	-0.0561603	0.970192	-0.270809	0.821137	-0.0183975	0.992428	-0.214649	NA	0.0377628	0.985773	0.252412	0.874747	NoMatch
TRINITY_DN10490_c0_g1_i1.p1	NoDiff	0.142191	0.884135	0.911902	0.0525653	0.644493	0.246635	0.769711	0.250028	0.502301	0.468805	-0.267409	0.78772	NoMatch
TRINITY_DN10496_c0_g1_i1.p1	C4	-1.47685	0.000562647	-1.45521	0.000762065	-1.17373	0.0113643	0.0216443	NA	0.303124	0.753796	0.28148	0.795635	NoMatch
TRINITY_DN10498_c0_g2_i1.p1	C6	-3.00762	0.0093916	-1.77303	0.174847	-0.986877	0.552118	1.2346	NA	2.02075	0.182173	0.78615	0.740816	NoMatch
TRINITY_DN10501_c0_g1_i1.p1	NoDiff	-0.24624	0.482698	0.0516507	0.923068	0.204998	0.589803	0.29789	0.517912	0.451238	0.118	0.153347	0.77258	NoMatch
TRINITY_DN10501_c0_g3_i1.p1	NoDiff	-0.333351	0.495593	-0.226902	0.691663	-0.0277805	0.974536	0.106449	NA	0.305571	0.606186	0.199121	0.796896	NoMatch
TRINITY_DN10505_c0_g2_i1.p1	NoDiff	1.51801	0.36637	0.945567	0.659663	0.930401	0.676993	-0.572441	NA	-0.587607	0.822548	-0.0151665	0.997087	NoMatch
TRINITY_DN10511_c0_g5_i1.p1	NoDiff	0.372422	0.754151	0.340017	0.774714	-0.0864171	0.959565	-0.0324053	NA	-0.458839	0.723633	-0.426434	0.77248	NoMatch
TRINITY_DN10512_c0_g1_i1.p2	NoDiff	3.42098	0.40488	-3.59169	0.450661	4.77303	0.177858	-7.01266	NA	1.35205	0.833815	8.36472	0.0140726	NoMatch
TRINITY_DN10512_c0_g2_i1.p1	NoDiff	-0.848648	0.914505	-6.27891	0.147354	2.11888	0.730957	-5.43026	NA	2.96753	0.62573	8.39779	0.0411415	NoMatch
TRINITY_DN10512_c0_g5_i1.p1	NoDiff	2.97597	0.412307	-4.60131	0.21275	4.61301	0.122926	-7.57728	NA	1.63705	0.754622	9.21432	0.00161931	NoMatch
TRINITY_DN10516_c0_g1_i1.p1	C8	-4.99823	0.427444	-21.6511	5.01607e-08	-1.73496	0.846013	-16.6529	NA	3.26326	0.706358	19.9162	1.72354e-06	NoMatch
TRINITY_DN10523_c0_g1_i1.p1	C10	0.401137	0.524467	0.466078	0.430834	1.19304	0.00244571	0.0649413	NA	0.791906	0.0882052	0.726965	0.139568	NoMatch
TRINITY_DN10523_c0_g4_i1.p1	NoDiff	0.581004	0.405288	0.333039	0.712932	0.55725	0.45006	-0.247965	NA	-0.023754	0.989575	0.224211	0.859486	NoMatch
TRINITY_DN10528_c0_g2_i1.p1	NoDiff	-1.05074	0.0950139	-1.40996	0.0169917	-1.13819	0.0808842	-0.359215	NA	-0.0874409	0.960894	0.271775	0.865715	NoMatch
TRINITY_DN10529_c0_g1_i1.p1	NoDiff	-0.706839	0.567808	-0.0375786	0.984321	1.47321	0.0575734	0.669261	NA	2.18004	0.00407634	1.51078	0.0685985	NoMatch
TRINITY_DN10529_c0_g2_i1.p1	NoDiff	-0.613321	0.642202	0.367915	0.799618	0.671316	0.568272	0.981236	NA	1.28464	0.200867	0.303402	0.873253	NoMatch
TRINITY_DN10538_c0_g1_i1.p1	NoDiff	-0.0114774	0.99159	0.411622	0.466478	-0.0105482	0.993516	0.423099	0.603075	0.000929233	0.999817	-0.42217	0.520455	NoMatch
TRINITY_DN10546_c0_g1_i1.p1	NoDiff	-0.0687038	0.963718	0.276014	0.814481	-0.132867	0.925414	0.344717	NA	-0.0641637	0.971977	-0.408881	0.756224	NoMatch
TRINITY_DN10555_c0_g1_i1.p1	NoDiff	-0.366757	0.876751	0.581854	0.760897	-0.837746	0.674317	0.948611	NA	-0.470989	0.865093	-1.4196	0.421111	NoMatch
TRINITY_DN10555_c0_g1_i2.p1	NoDiff	0.296861	0.866949	-0.403506	0.815954	0.983306	0.379147	-0.700367	NA	0.686446	0.632516	1.38681	0.214183	NoMatch
TRINITY_DN10557_c1_g1_i1.p3	NoDiff	-0.071885	0.98004	0.259577	0.911133	1.10392	0.451456	0.331462	NA	1.17581	0.462681	0.844346	0.665567	NoMatch
TRINITY_DN10564_c0_g2_i1.p1	NoDiff	-1.6237	0.112327	-1.6158	0.116282	-0.500311	0.763082	0.00789874	NA	1.12339	0.410943	1.11549	0.432521	NoMatch
TRINITY_DN10564_c0_g4_i1.p1	NoDiff	-2.28476	0.0130692	-2.12165	0.0242732	-1.05457	0.396527	0.163104	NA	1.23018	0.365635	1.06708	0.481876	NoMatch
TRINITY_DN10564_c0_g5_i1.p2	NoDiff	-2.80929	0.012123	-1.22262	0.388883	-0.326836	0.881235	1.58667	NA	2.48245	0.0505083	0.895781	0.652065	NoMatch
TRINITY_DN10566_c0_g2_i1.p1	NoDiff	3.09183	0.298568	-3.57405	0.322276	3.90022	0.144666	-6.66587	NA	0.80839	0.876759	7.47426	0.00554688	NoMatch
TRINITY_DN10573_c0_g3_i1.p1	NoDiff	0.554956	0.821433	-0.0490317	0.988101	-0.026447	0.994783	-0.603988	NA	-0.581403	0.836734	0.0225847	0.996331	NoMatch
TRINITY_DN10573_c0_g4_i1.p1	NoDiff	1.00573	0.440364	1.02072	0.436834	0.698303	0.668528	0.0149921	NA	-0.307429	0.889912	-0.322422	0.893956	NoMatch
TRINITY_DN10574_c0_g2_i1.p1	NoDiff	-0.494536	0.740421	-0.0283396	0.988697	-0.639076	0.651665	0.466197	NA	-0.14454	0.95396	-0.610736	0.730361	NoMatch
TRINITY_DN10575_c0_g1_i1.p1	NoDiff	-0.748688	0.214034	-0.259761	0.769559	-0.0926881	0.93559	0.488927	NA	0.656	0.373922	0.167073	0.902203	NoMatch
TRINITY_DN10577_c0_g1_i1.p1	NoDiff	0.0149126	0.993272	-0.247477	0.858859	0.343823	0.782991	-0.26239	NA	0.328911	0.816907	0.5913	0.636151	NoMatch
TRINITY_DN10578_c0_g2_i1.p1	NoDiff	0.399631	0.88711	1.7965	0.247404	1.50305	0.383144	1.39686	NA	1.10341	0.611404	-0.29345	0.935375	NoMatch
TRINITY_DN10579_c0_g1_i1.p1	NoDiff	0.763607	0.784536	0.526632	0.863405	-1.28436	0.633118	-0.236975	NA	-2.04796	0.384685	-1.81099	0.49062	NoMatch
TRINITY_DN10582_c0_g1_i1.p1	NoDiff	0.21186	0.912413	1.16779	0.243385	0.570145	0.699459	0.955933	NA	0.358285	0.849473	-0.597648	0.709553	NoMatch
TRINITY_DN10588_c0_g2_i1.p1	C6	-2.23489	1.31163e-09	-2.04272	4.22623e-08	-1.4573	0.000243835	0.19217	0.894591	0.777585	0.158355	0.585415	0.371751	NoMatch
TRINITY_DN10601_c0_g1_i1.p1	NoDiff	0.457137	0.630452	0.955072	0.150589	-0.0796614	0.958894	0.497935	NA	-0.536798	0.610036	-1.03473	0.161038	NoMatch
TRINITY_DN10601_c0_g2_i1.p1	NoDiff	0.54716	0.53927	1.04039	0.109836	0.466016	0.641297	0.493229	NA	-0.0811436	0.961339	-0.574373	0.561835	NoMatch
TRINITY_DN10602_c0_g1_i1.p1	NoDiff	-0.117146	0.941688	-0.0321943	0.984999	-0.026633	0.988726	0.0849518	NA	0.0905132	0.964319	0.00556133	0.998101	NoMatch
TRINITY_DN10609_c1_g5_i1.p1	C0	1.13558	0.0433948	0.706044	0.325253	1.14813	0.0471538	-0.429536	NA	0.0125505	0.994714	0.442086	0.653688	NoMatch
TRINITY_DN10611_c0_g3_i1.p1	NoDiff	0.193063	0.917495	0.598343	0.650477	0.338238	0.837797	0.405279	NA	0.145174	0.949783	-0.260105	0.906478	NoMatch
TRINITY_DN10613_c0_g2_i1.p2	NoDiff	-0.108979	0.950626	0.0110395	0.995296	-0.561258	0.65972	0.120019	NA	-0.452278	0.775531	-0.572297	0.710455	NoMatch
TRINITY_DN10614_c0_g2_i1.p1	NoDiff	0.299789	0.807757	0.499015	0.625215	0.199564	0.887981	0.199226	NA	-0.100225	0.956395	-0.299451	0.848585	NoMatch
TRINITY_DN10618_c0_g1_i1.p2	NoDiff	1.69269	0.0792067	1.21736	0.289884	1.09388	0.381766	-0.475324	NA	-0.598804	0.708399	-0.12348	0.962837	NoMatch
TRINITY_DN10618_c0_g5_i1.p1	C0	2.0095	0.0797012	2.47008	0.0178819	1.59174	0.233628	0.460577	NA	-0.417759	0.843259	-0.878336	0.594316	NoMatch
TRINITY_DN10621_c0_g1_i1.p1	NoDiff	-0.441173	0.805235	-1.20648	0.346294	-1.03833	0.457211	-0.765304	NA	-0.597154	0.770796	0.16815	0.959321	NoMatch
TRINITY_DN10621_c0_g2_i1.p1	NoDiff	-0.281497	0.88604	-0.133874	0.949137	-0.381836	0.838569	0.147623	NA	-0.100339	0.97102	-0.247962	0.93	NoMatch
TRINITY_DN10621_c0_g3_i1.p1	NoDiff	0.473071	0.790413	0.105398	0.964113	0.740441	0.62294	-0.367674	NA	0.267369	0.90772	0.635043	0.745969	NoMatch
TRINITY_DN10626_c0_g1_i1.p1	NoDiff	-0.411375	0.296956	0.0934732	0.884502	-0.293009	0.529796	0.504848	0.291456	0.118366	0.872104	-0.386482	0.412011	NoMatch
TRINITY_DN10631_c0_g1_i1.p1	NoDiff	-1.39169	0.0755881	-1.06134	0.218198	-0.434838	0.725651	0.330354	NA	0.956852	0.376044	0.626499	0.649572	NoMatch
TRINITY_DN10632_c0_g2_i1.p1	NoDiff	1.8755	0.223972	1.93388	0.206297	2.05491	0.16962	0.0583742	NA	0.179408	0.958014	0.121034	0.976863	NoMatch
TRINITY_DN10632_c0_g4_i1.p1	NoDiff	1.29533	0.474938	1.38462	0.432949	1.50511	0.376348	0.0892904	0.985852	0.209779	0.95366	0.120489	0.977804	NoMatch
TRINITY_DN10632_c0_g4_i1.p2	NoDiff	0.922144	0.64874	1.14765	0.529338	1.56016	0.328244	0.225505	NA	0.63802	0.804491	0.412515	0.899055	NoMatch
TRINITY_DN10634_c0_g2_i1.p1	NoDiff	0.127042	0.916065	-0.410002	0.64692	-0.351453	0.72146	-0.537045	NA	-0.478495	0.62167	0.0585492	0.976261	NoMatch
TRINITY_DN10634_c0_g2_i1.p2	NoDiff	-0.766201	0.461685	-0.930733	0.336767	-0.950462	0.332436	-0.164532	NA	-0.184262	0.927589	-0.0197297	0.994397	NoMatch
TRINITY_DN10636_c0_g3_i1.p1	C7	-4.04351	1.31448e-25	-5.29633	1.83978e-27	-0.865438	0.0329692	-1.25282	NA	3.17807	4.77954e-15	4.43089	2.25057e-18	NoMatch
TRINITY_DN10639_c0_g2_i1.p1	NoDiff	-0.607224	0.707905	-0.0822961	0.970315	-0.627033	0.711277	0.524928	NA	-0.0198091	0.996036	-0.544737	0.807271	NoMatch
TRINITY_DN10640_c0_g1_i1.p1	NoDiff	1.53612	0.27097	1.09095	0.511878	-0.175188	0.952998	-0.445172	NA	-1.7113	0.268984	-1.26613	0.508671	NoMatch
TRINITY_DN10641_c0_g1_i1.p1	NoDiff	0.267752	0.752768	0.644459	0.257035	0.794219	0.129041	0.376707	NA	0.526467	0.44414	0.14976	0.902172	NoMatch
TRINITY_DN10642_c0_g1_i1.p1	NoDiff	-0.631008	0.432278	-0.774101	0.306336	-1.01661	0.163624	-0.143093	NA	-0.385599	0.770067	-0.242506	0.887445	NoMatch
TRINITY_DN10643_c0_g1_i1.p1	NoDiff	0.205014	0.88604	0.422788	0.712276	0.664186	0.487132	0.217774	NA	0.459172	0.712724	0.241398	0.886741	NoMatch
TRINITY_DN10645_c0_g2_i1.p1	NoDiff	-0.930139	0.479648	0.062262	0.976949	0.186336	0.92527	0.992401	NA	1.11647	0.414969	0.124074	0.963351	NoMatch
TRINITY_DN10654_c0_g1_i1.p3	C3	-0.442399	0.876648	0.474568	0.858416	-4.08526	0.0528521	0.916967	NA	-3.64286	0.125989	-4.55982	0.0322154	NoMatch
TRINITY_DN10658_c0_g1_i1.p1	C6	-2.81779	0.000117358	-3.78856	4.15587e-06	-2.04178	0.0082014	-0.970775	NA	0.77601	0.623984	1.74678	0.168171	NoMatch
TRINITY_DN10662_c0_g1_i1.p1	NoDiff	-0.903195	0.694418	0.559307	0.830631	-0.680112	0.788007	1.4625	NA	0.223084	0.953336	-1.23942	0.59858	NoMatch
TRINITY_DN10664_c0_g3_i1.p1	C6	-2.80721	5.40569e-10	-3.32474	3.41505e-12	-1.28902	0.00869712	-0.517529	NA	1.51818	0.00765689	2.03571	0.000309073	NoMatch
TRINITY_DN10667_c0_g3_i1.p1	NoDiff	0.0753387	0.975239	0.553277	0.741042	0.503087	0.780588	0.477939	NA	0.427748	0.840499	-0.0501906	0.987129	NoMatch
TRINITY_DN10669_c0_g1_i1.p1	NoDiff	-1.6363	0.0679893	-1.03685	0.339466	-0.497236	0.737589	0.599454	NA	1.13907	0.335107	0.539614	0.763973	NoMatch
TRINITY_DN10669_c0_g2_i1.p1	NoDiff	-0.845004	0.677344	-0.0608536	0.983027	0.846208	0.660539	0.784151	NA	1.69121	0.293045	0.907062	0.690331	NoMatch
TRINITY_DN10669_c0_g4_i1.p1	NoDiff	-1.22602	0.292066	-0.337248	0.853436	0.413065	0.811189	0.888769	NA	1.63908	0.135273	0.750313	0.65668	NoMatch
TRINITY_DN10673_c0_g1_i1.p1	NoDiff	-0.0438854	0.985517	-1.60399	0.161305	-0.395964	0.830252	-1.5601	NA	-0.352078	0.871769	1.20803	0.436339	NoMatch
TRINITY_DN10675_c0_g2_i1.p1	NoDiff	0.189747	0.906119	-0.284875	0.849816	-0.355275	0.812495	-0.474622	NA	-0.545022	0.706368	-0.0703999	0.979161	NoMatch
TRINITY_DN10676_c0_g2_i1.p1	NoDiff	-4.32258	0.000231252	-3.28551	0.00189215	-2.2293	0.0429062	1.03707	NA	2.09328	0.251721	1.05621	0.643289	NoMatch
TRINITY_DN10676_c0_g3_i1.p1	C5	-3.69254	0.000258548	-4.35022	0.00012162	-4.01234	0.000645382	-0.657676	NA	-0.319792	0.93475	0.337884	0.943493	NoMatch
TRINITY_DN10682_c0_g4_i1.p1	C6	-2.15667	0.00662215	-1.88058	0.0209644	-1.649	0.0600858	0.276094	NA	0.507671	0.787283	0.231577	0.930239	NoMatch
TRINITY_DN10685_c0_g1_i1.p1	C4	-2.01278	0.00702479	-2.15164	0.00418463	-2.6176	0.000996281	-0.138867	NA	-0.604823	0.73387	-0.465956	0.830762	NoMatch
TRINITY_DN10692_c0_g1_i1.p1	NoDiff	-4.46574	0.00666224	-2.5455	0.0653727	0.51611	0.812437	1.92023	NA	4.98185	0.00278468	3.06161	0.0254418	NoMatch
TRINITY_DN10693_c0_g2_i1.p1	NoDiff	0.229957	0.807254	0.185879	0.851922	0.0579075	0.962132	-0.0440778	NA	-0.17205	0.885371	-0.127972	0.93117	NoMatch
TRINITY_DN10696_c0_g1_i1.p1	NoDiff	0.878756	0.475382	0.778611	0.554672	0.286761	0.882829	-0.100146	NA	-0.591996	0.724521	-0.49185	0.806336	NoMatch
TRINITY_DN10699_c0_g2_i1.p1	NoDiff	-0.226054	0.940583	0.288355	0.918307	0.351357	0.900506	0.514409	NA	0.57741	0.84175	0.0630016	0.988221	NoMatch
TRINITY_DN10704_c0_g1_i1.p1	NoDiff	-0.203979	0.900623	-0.27497	0.858034	-0.259578	0.871293	-0.0709907	NA	-0.0555987	0.981919	0.0153921	0.995481	NoMatch
TRINITY_DN10707_c0_g2_i1.p1	NoDiff	-0.270948	0.882159	0.0766827	0.969806	0.0410611	0.985023	0.347631	NA	0.312009	0.879729	-0.0356216	0.989709	NoMatch
TRINITY_DN10709_c0_g1_i1.p1	NoDiff	-0.452335	0.538824	-0.540912	0.433535	-0.509274	0.480743	-0.0885765	NA	-0.0569383	0.9693	0.0316382	0.984957	NoMatch
TRINITY_DN10710_c0_g2_i1.p1	NoDiff	-0.245035	0.880685	-0.430596	0.754417	-0.497167	0.721855	-0.185561	NA	-0.252133	0.897708	-0.0665714	0.981004	NoMatch
TRINITY_DN10710_c0_g5_i1.p1	NoDiff	-0.346541	0.844153	0.19891	0.915048	0.113387	0.95826	0.54545	NA	0.459927	0.806237	-0.0855231	0.977105	NoMatch
TRINITY_DN10711_c0_g4_i1.p1	NoDiff	-0.257585	0.878717	-0.187111	0.913459	-0.225595	0.8986	0.0704747	NA	0.0319901	0.990821	-0.0384846	0.988555	NoMatch
TRINITY_DN10719_c0_g1_i1.p2	NoDiff	-0.635449	0.690982	-0.921202	0.513275	-0.886838	0.551508	-0.285753	NA	-0.251389	0.925029	0.0343641	0.992524	NoMatch
TRINITY_DN10731_c1_g1_i1.p1	NoDiff	-0.592821	0.598238	-0.077702	0.964246	0.277423	0.844144	0.515119	NA	0.870243	0.411448	0.355125	0.832039	NoMatch
TRINITY_DN10731_c1_g3_i1.p1	NoDiff	-0.112047	0.952213	-0.246795	0.879412	-0.201856	0.907273	-0.134747	NA	-0.0898088	0.968532	0.0449383	0.986381	NoMatch
TRINITY_DN10731_c1_g4_i1.p1	NoDiff	0.133535	0.887342	0.153892	0.865562	0.112818	0.908593	0.0203574	NA	-0.0207174	0.989575	-0.0410748	0.978205	NoMatch
TRINITY_DN10732_c0_g1_i1.p1	NoDiff	-2.04568	0.0337081	-1.82244	0.0663475	-2.91412	0.0069191	0.22324	NA	-0.868436	0.699007	-1.09168	0.602514	NoMatch
TRINITY_DN10732_c0_g2_i1.p2	NoDiff	0.561728	0.709336	0.232112	0.903121	-1.95465	0.125045	-0.329616	NA	-2.51638	0.0346182	-2.18676	0.0923894	NoMatch
TRINITY_DN10734_c0_g1_i2.p1	NoDiff	-0.66804	0.0969326	-0.579156	0.176842	-0.402129	0.432215	0.088884	NA	0.265912	0.711262	0.177028	0.846258	NoMatch
TRINITY_DN10735_c0_g1_i1.p1	NoDiff	0.0669782	0.970014	-1.67871	0.0283821	0.556226	0.629343	-1.74569	NA	0.489248	0.721921	2.23494	0.00227246	NoMatch
TRINITY_DN10735_c0_g5_i1.p1	NoDiff	-0.187454	0.927893	-1.92639	0.0628521	0.264629	0.891993	-1.73893	NA	0.452083	0.815012	2.19101	0.0387646	NoMatch
TRINITY_DN10736_c0_g2_i1.p1	C7	-2.65642	0.0205979	-3.47404	0.0039143	-0.7782	0.651707	-0.817621	NA	1.87822	0.207843	2.69584	0.0644513	NoMatch
TRINITY_DN10739_c0_g3_i1.p1	NoDiff	-0.422668	0.795499	0.320014	0.845573	-1.33424	0.27393	0.742682	NA	-0.911571	0.587219	-1.65425	0.16511	NoMatch
TRINITY_DN10739_c0_g4_i1.p1	NoDiff	1.36114	0.17763	1.40024	0.162164	1.5846	0.0996209	0.0391018	NA	0.22346	0.911134	0.184358	0.938065	NoMatch
TRINITY_DN10741_c0_g2_i1.p1	NoDiff	-0.711468	0.590504	-0.749307	0.565999	-1.24719	0.278663	-0.0378387	NA	-0.535717	0.782427	-0.497878	0.821149	NoMatch
TRINITY_DN10741_c0_g3_i1.p1	NoDiff	-1.1366	0.237202	-1.3469	0.139606	-1.41202	0.127932	-0.210309	NA	-0.275428	0.894214	-0.065119	0.982368	NoMatch
TRINITY_DN10741_c0_g4_i1.p1	NoDiff	-1.70181	0.0649392	-1.4378	0.139044	-2.03766	0.0366116	0.264014	NA	-0.335849	0.891392	-0.599863	0.787684	NoMatch
TRINITY_DN10743_c0_g1_i1.p1	NoDiff	-1.98139	1.475e-09	-1.95178	3.51056e-09	0.439363	0.371837	0.0296148	0.985852	2.42076	7.66046e-14	2.39114	2.90864e-13	NoMatch
TRINITY_DN10743_c0_g2_i1.p1	C7	-2.42498	1.48822e-07	-1.78101	0.000116473	0.024185	0.984518	0.643973	NA	2.44917	2.6856e-07	1.80519	0.000204306	NoMatch
TRINITY_DN10745_c0_g2_i1.p1	NoDiff	0.493107	0.643975	0.467183	0.668565	0.811888	0.346003	-0.0259243	NA	0.318781	0.813048	0.344706	0.814565	NoMatch
TRINITY_DN10745_c0_g3_i1.p1	NoDiff	0.0721299	0.971274	0.471154	0.732489	-0.304036	0.86511	0.399024	NA	-0.376166	0.842336	-0.77519	0.599641	NoMatch
TRINITY_DN10745_c0_g4_i1.p1	NoDiff	0.246286	0.842776	-0.0989038	0.945503	0.346247	0.765917	-0.34519	NA	0.0999612	0.954481	0.445151	0.732978	NoMatch
TRINITY_DN10748_c0_g2_i1.p1	C7	-2.3477	0.000129864	-1.83141	0.00327675	-0.826885	0.302097	0.516284	NA	1.52081	0.0547445	1.00453	0.284004	NoMatch
TRINITY_DN10748_c0_g5_i1.p1	C7	-2.14107	8.79015e-06	-2.3262	1.91409e-06	-0.496962	0.513996	-0.185128	NA	1.64411	0.00287403	1.82924	0.000920789	NoMatch
TRINITY_DN10751_c0_g2_i1.p1	C7	-1.31425	0.01346	-1.49975	0.00447339	-0.68182	0.323362	-0.185497	NA	0.632433	0.472323	0.817929	0.311791	NoMatch
TRINITY_DN10752_c0_g6_i1.p1	NoDiff	0.279711	0.856508	0.628145	0.583049	-0.0113853	0.996158	0.348434	NA	-0.291096	0.871769	-0.63953	0.656446	NoMatch
TRINITY_DN10757_c0_g1_i1.p1	C10	0.914838	0.392028	1.21767	0.190608	1.77358	0.025011	0.302835	NA	0.858743	0.435606	0.555908	0.69754	NoMatch
TRINITY_DN10758_c0_g1_i1.p1	NoDiff	1.2757	0.337004	1.20482	0.383886	1.04557	0.492646	-0.0708841	NA	-0.230135	0.928822	-0.159251	0.958807	NoMatch
TRINITY_DN10758_c0_g2_i1.p1	NoDiff	0.0597322	0.980736	0.45576	0.784933	0.343068	0.856645	0.396028	NA	0.283335	0.9026	-0.112692	0.96911	NoMatch
TRINITY_DN10768_c0_g4_i1.p1	NoDiff	0.0683329	0.980931	-0.478227	0.824181	0.0982996	0.971565	-0.54656	NA	0.0299666	0.99399	0.576526	0.82548	NoMatch
TRINITY_DN10778_c0_g1_i1.p1	NoDiff	0.931503	0.20247	0.920368	0.214241	-0.33427	0.788865	-0.0111347	NA	-1.26577	0.0831379	-1.25464	0.0917959	NoMatch
TRINITY_DN10778_c0_g2_i1.p1	C2	0.395141	0.714813	0.40781	0.700404	-1.14521	0.154702	0.0126691	NA	-1.54035	0.0377996	-1.55302	0.0375397	NoMatch
TRINITY_DN10778_c0_g3_i1.p1	NoDiff	1.34522	0.253858	1.18307	0.351192	-0.0588295	0.983091	-0.162143	NA	-1.40405	0.300812	-1.2419	0.410213	NoMatch
TRINITY_DN10779_c0_g3_i1.p1	NoDiff	0.205885	0.880293	0.179008	0.895805	0.559573	0.564788	-0.0268772	NA	0.353688	0.786013	0.380565	0.787361	NoMatch
TRINITY_DN10782_c0_g3_i1.p1	C5	-1.52601	0.0182325	-0.571887	0.538489	-0.964268	0.21576	0.954127	NA	0.561746	0.645708	-0.392381	0.78885	NoMatch
TRINITY_DN10793_c0_g2_i1.p1	NoDiff	-0.975839	0.561586	-0.325093	0.887346	-0.617481	0.761778	0.650746	NA	0.358358	0.89807	-0.292388	0.929582	NoMatch
TRINITY_DN10795_c1_g11_i1.p1	NoDiff	-1.03039	0.22181	-0.579608	0.585549	-0.62684	0.555014	0.450777	NA	0.403545	0.791951	-0.0472322	0.984072	NoMatch
TRINITY_DN10795_c1_g7_i1.p1	C6	-1.5794	0.00038191	-1.59291	0.000403253	-0.764382	0.170887	-0.0135105	NA	0.815018	0.215078	0.828528	0.218048	NoMatch
TRINITY_DN10797_c0_g1_i1.p1	C6	-0.958848	1.08944e-05	-1.11979	2.54485e-07	-0.345407	0.261952	-0.160937	0.83347	0.613441	0.0245486	0.774378	0.00260576	NoMatch
TRINITY_DN10797_c0_g3_i1.p1	NoDiff	-0.954824	0.337654	-0.59106	0.6241	-0.18289	0.912043	0.363764	NA	0.771934	0.552725	0.40817	0.820509	NoMatch
TRINITY_DN10797_c1_g1_i1.p1	NoDiff	-0.782753	0.0423248	-1.20492	0.000641775	-0.61544	0.16164	-0.422163	NA	0.167313	0.84923	0.589476	0.286038	NoMatch
TRINITY_DN10805_c0_g1_i1.p1	C6	-2.28914	0.0253578	-2.25803	0.0290581	-1.76864	0.119428	0.0311038	NA	0.520494	0.82119	0.48939	0.85133	NoMatch
TRINITY_DN10816_c0_g1_i1.p1	C6	-2.72735	7.78062e-06	-2.27024	0.000193175	-1.31986	0.0541944	0.457115	NA	1.40749	0.101242	0.950378	0.357924	NoMatch
TRINITY_DN10827_c0_g3_i1.p1	NoDiff	-0.405179	0.774048	-0.543073	0.669589	-1.01583	0.350686	-0.137894	NA	-0.61065	0.699988	-0.472756	0.808401	NoMatch
TRINITY_DN10829_c0_g2_i1.p1	NoDiff	-0.246056	0.889066	-0.0911468	0.963574	-0.748974	0.56631	0.154909	NA	-0.502918	0.775759	-0.657828	0.696772	NoMatch
TRINITY_DN10830_c0_g3_i1.p1	NoDiff	-0.036127	0.988728	0.214232	0.919835	0.521987	0.771002	0.250359	NA	0.558114	0.778882	0.307754	0.90686	NoMatch
TRINITY_DN10830_c0_g5_i1.p1	NoDiff	0.265962	0.909804	0.0535595	0.983163	0.930148	0.553201	-0.212402	NA	0.664186	0.743422	0.876588	0.650165	NoMatch
TRINITY_DN10830_c0_g7_i1.p1	NoDiff	0.485716	0.787126	0.801843	0.579976	1.51757	0.156045	0.316127	NA	1.03185	0.449938	0.715727	0.675359	NoMatch
TRINITY_DN10834_c0_g2_i1.p1	NoDiff	0.18624	0.8814	0.100318	0.939342	-0.105248	0.941798	-0.0859228	NA	-0.291488	0.824515	-0.205565	0.900281	NoMatch
TRINITY_DN10836_c0_g4_i1.p1	C4	-1.88831	0.0437984	-1.83884	0.053344	-2.03082	0.044544	0.0494637	NA	-0.14251	0.962219	-0.191974	0.952819	NoMatch
TRINITY_DN10839_c0_g1_i1.p1	NoDiff	-0.838603	0.327004	-0.896229	0.288358	-0.462397	0.679433	-0.0576261	NA	0.376206	0.793949	0.433832	0.77537	NoMatch
TRINITY_DN10839_c1_g1_i1.p2	NoDiff	-0.20715	0.925972	-0.471097	0.80164	-0.074385	0.976618	-0.263947	NA	0.132765	0.962568	0.396712	0.877171	NoMatch
TRINITY_DN10840_c0_g1_i1.p1	NoDiff	-0.793587	0.637962	-1.01273	0.51674	-1.99346	0.172938	-0.219139	NA	-1.19988	0.580255	-0.980738	0.706482	NoMatch
TRINITY_DN10843_c0_g2_i1.p1	NoDiff	-2.84161	0.100913	0.582677	0.835917	2.31088	0.159195	3.42429	NA	5.1525	0.000378893	1.7282	0.415323	NoMatch
TRINITY_DN10843_c0_g4_i1.p1	NoDiff	0.821755	0.792047	2.58312	0.171513	1.40409	0.575876	1.76136	NA	0.582335	0.877979	-1.17903	0.712782	NoMatch
TRINITY_DN10843_c0_g6_i1.p1	NoDiff	-5.83987	0.0374015	0.555845	0.909852	2.03378	0.547463	6.39572	NA	7.87365	0.00281894	1.47794	0.754854	NoMatch
TRINITY_DN10846_c0_g1_i1.p1	NoDiff	-4.642	0.000299308	-2.62799	0.0134674	-3.24003	0.00528577	2.01401	NA	1.40197	0.616795	-0.612041	0.848194	NoMatch
TRINITY_DN10846_c0_g2_i1.p1	C6	-4.6086	4.57345e-06	-3.95953	2.05505e-05	-2.93604	0.00120765	0.649075	NA	1.67256	0.352794	1.02349	0.637719	NoMatch
TRINITY_DN10846_c0_g5_i1.p1	C6	-4.50774	3.37761e-08	-3.03861	9.56342e-06	-3.15657	1.88793e-05	1.46913	NA	1.35116	0.393828	-0.117966	0.968098	NoMatch
TRINITY_DN10850_c0_g1_i1.p1	NoDiff	-5.05907	0.000417983	-3.03397	0.00301632	0.803366	0.533492	2.0251	NA	5.86243	4.04644e-05	3.83734	0.000113335	NoMatch
TRINITY_DN10851_c0_g2_i1.p1	NoDiff	-0.00107268	0.999352	-0.0275543	0.978828	0.023515	0.983328	-0.0264817	NA	0.0245877	0.986713	0.0510693	0.97078	NoMatch
TRINITY_DN10852_c0_g2_i1.p1	NoDiff	1.04346	0.306509	0.877173	0.436	0.94592	0.394783	-0.166291	NA	-0.0975438	0.96454	0.0687473	0.979324	NoMatch
TRINITY_DN10852_c0_g5_i1.p1	C10	2.14924	0.0423248	2.2285	0.0324788	2.5828	0.00955709	0.0792655	NA	0.433557	0.803956	0.354291	0.862161	NoMatch
TRINITY_DN10852_c0_g7_i1.p1	NoDiff	-0.535308	0.796899	0.555431	0.762076	1.25955	0.336879	1.09074	NA	1.79486	0.158869	0.70412	0.720867	NoMatch
TRINITY_DN10857_c0_g2_i1.p1	NoDiff	-2.7905	0.0304184	-1.50304	0.33683	-0.872274	0.656257	1.28746	NA	1.91822	0.259136	0.630767	0.825486	NoMatch
TRINITY_DN10857_c0_g3_i1.p1	C6	-2.76651	0.0414295	-1.48591	0.362907	-1.46022	0.385017	1.2806	NA	1.30629	0.565194	0.0256914	0.995481	NoMatch
TRINITY_DN10857_c0_g5_i1.p1	NoDiff	-1.49295	0.344204	-1.63296	0.288332	-1.54532	0.334094	-0.140012	NA	-0.0523716	0.990399	0.0876408	0.983405	NoMatch
TRINITY_DN10858_c0_g3_i1.p1	C3	-1.56689	0.0558732	-1.614	0.0497016	-1.60206	0.0640329	-0.0471138	NA	-0.0351715	0.990637	0.0119423	0.996788	NoMatch
TRINITY_DN10858_c0_g4_i1.p1	NoDiff	-1.8108	0.106185	-1.2002	0.353973	-1.4347	0.253328	0.610598	NA	0.376098	0.883766	-0.2345	0.940327	NoMatch
TRINITY_DN10861_c0_g1_i1.p1	NoDiff	0.397936	0.831492	-0.201108	0.925366	-0.0524499	0.983678	-0.599043	NA	-0.450385	0.831528	0.148658	0.962084	NoMatch
TRINITY_DN10863_c1_g2_i1.p1	NoDiff	-0.19126	0.875638	0.183757	0.875323	-0.584257	0.51462	0.375017	NA	-0.392998	0.747444	-0.768015	0.390523	NoMatch
TRINITY_DN10868_c0_g1_i1.p1	NoDiff	-0.31417	0.78345	0.0670856	0.963083	0.240635	0.84036	0.381255	NA	0.554805	0.591728	0.173549	0.919554	NoMatch
TRINITY_DN10868_c0_g4_i1.p1	NoDiff	0.596145	0.658473	0.654957	0.613066	1.05014	0.315301	0.058812	NA	0.453996	0.775366	0.395184	0.828869	NoMatch
TRINITY_DN10869_c0_g2_i2.p1	NoDiff	-0.00498468	0.997809	-1.11122	0.246462	-0.154609	0.92663	-1.10624	NA	-0.149625	0.940713	0.956614	0.437536	NoMatch
TRINITY_DN10870_c0_g1_i1.p1	NoDiff	1.80558	0.181209	1.59931	0.266488	-0.0523731	0.98667	-0.206276	NA	-1.85796	0.212115	-1.65168	0.311791	NoMatch
TRINITY_DN10870_c0_g2_i1.p1	NoDiff	0.510365	0.850593	0.224181	0.940934	-1.98855	0.320393	-0.286183	NA	-2.49891	0.193327	-2.21273	0.29497	NoMatch
TRINITY_DN10870_c0_g3_i1.p1	NoDiff	1.55342	0.288949	1.5643	0.284207	0.144811	0.960503	0.010881	NA	-1.40861	0.412448	-1.41949	0.421054	NoMatch
TRINITY_DN10870_c0_g5_i1.p1	NoDiff	1.19588	0.434341	0.880195	0.619742	-0.582853	0.791456	-0.315685	NA	-1.77873	0.224819	-1.46305	0.384919	NoMatch
TRINITY_DN10870_c0_g6_i1.p1	NoDiff	0.653592	0.795346	0.737947	0.754417	-1.06242	0.661306	0.0843556	NA	-1.71601	0.420771	-1.80037	0.39874	NoMatch
TRINITY_DN10870_c0_g7_i1.p1	NoDiff	2.19075	0.167468	2.20716	0.163294	0.512849	0.861151	0.0164096	NA	-1.6779	0.395846	-1.69431	0.401954	NoMatch
TRINITY_DN10873_c0_g5_i1.p1	NoDiff	-1.07061	0.337277	-0.746054	0.55835	-0.337342	0.839432	0.324555	NA	0.733267	0.647504	0.408712	0.848299	NoMatch
TRINITY_DN10873_c0_g7_i1.p1	NoDiff	0.1589	0.952723	-0.00195812	0.999612	0.252499	0.921241	-0.160858	NA	0.0935988	0.978696	0.254457	0.939783	NoMatch
TRINITY_DN10873_c0_g8_i1.p1	NoDiff	-0.499686	0.810676	-0.654763	0.734279	0.662156	0.713081	-0.155077	NA	1.16184	0.482129	1.31692	0.422332	NoMatch
TRINITY_DN10878_c0_g2_i2.p1	NoDiff	-0.603073	0.596834	-0.102458	0.950554	-0.816092	0.445011	0.500615	NA	-0.213019	0.915736	-0.713634	0.59767	NoMatch
TRINITY_DN10879_c2_g1_i1.p1	NoDiff	0.0257638	0.991817	0.138855	0.947913	-0.702892	0.673971	0.113091	NA	-0.728656	0.696409	-0.841747	0.648924	NoMatch
TRINITY_DN10879_c2_g2_i2.p1	NoDiff	0.257833	0.84654	-0.868378	0.355493	-0.959385	0.31876	-1.12621	NA	-1.21722	0.183594	-0.0910076	0.971733	NoMatch
TRINITY_DN10879_c2_g4_i1.p1	NoDiff	0.178728	0.905028	-0.462595	0.693453	-0.66666	0.524796	-0.641323	NA	-0.845388	0.416988	-0.204065	0.921472	NoMatch
TRINITY_DN10886_c0_g2_i1.p1	C10	0.640348	0.549615	1.62473	0.0186871	1.36933	0.0702442	0.984385	NA	0.728977	0.499452	-0.255408	0.881941	NoMatch
TRINITY_DN10890_c0_g10_i1.p1	NoDiff	0.170446	0.867896	0.30076	0.723014	0.212257	0.829267	0.130314	NA	0.0418109	0.978569	-0.0885029	0.95387	NoMatch
TRINITY_DN10890_c0_g12_i1.p1	NoDiff	0.660694	0.328121	0.266621	0.787483	0.814559	0.195998	-0.394073	NA	0.153865	0.904052	0.547937	0.523477	NoMatch
TRINITY_DN10890_c0_g2_i1.p1	NoDiff	0.544451	0.50543	0.394192	0.678953	0.478447	0.598756	-0.15026	NA	-0.0660042	0.966968	0.0842557	0.962056	NoMatch
TRINITY_DN10890_c0_g4_i1.p1	NoDiff	0.486911	0.440806	-0.153307	0.875567	-0.00898564	0.995006	-0.640218	NA	-0.495897	0.502383	0.144321	0.916202	NoMatch
TRINITY_DN10890_c0_g6_i1.p1	NoDiff	1.25579	0.16502	0.77098	0.50882	0.960231	0.370167	-0.484806	NA	-0.295555	0.863693	0.189252	0.934874	NoMatch
TRINITY_DN10890_c0_g9_i1.p1	NoDiff	0.955685	0.0441879	0.631275	0.28147	0.622276	0.30591	-0.32441	NA	-0.333409	0.692343	-0.0089993	0.995665	NoMatch
TRINITY_DN10899_c0_g2_i1.p1	C6	-1.35711	0.0640579	-1.61878	0.0240323	-0.781926	0.398368	-0.261673	NA	0.57518	0.669031	0.836853	0.488015	NoMatch
TRINITY_DN10899_c0_g3_i1.p1	C4	-1.28789	0.0486659	-1.8881	0.00254436	-1.73375	0.00927016	-0.600205	NA	-0.445857	0.758022	0.154348	0.947627	NoMatch
TRINITY_DN10901_c0_g1_i1.p2	C8	-0.750164	0.309065	-0.735358	0.329005	0.485601	0.556003	0.0148057	NA	1.23576	0.0492736	1.22096	0.0579028	NoMatch
TRINITY_DN10901_c0_g2_i1.p1	NoDiff	-1.0568	0.0110528	-0.564095	0.272084	0.49948	0.323503	0.492703	NA	1.55628	5.3142e-05	1.06358	0.0105969	NoMatch
TRINITY_DN10901_c0_g5_i1.p1	NoDiff	0.238346	0.785638	0.0418295	0.970913	0.955754	0.044988	-0.196516	NA	0.717408	0.205555	0.913924	0.078987	NoMatch
TRINITY_DN10902_c0_g2_i1.p1	NoDiff	1.30284	0.3471	1.40288	0.296667	-1.27311	0.537531	0.100036	NA	-2.57595	0.0884208	-2.67599	0.0738364	NoMatch
TRINITY_DN10904_c0_g3_i1.p1	C7	-3.1392	8.9734e-05	-3.05499	0.000158517	-1.69361	0.0493045	0.0842144	NA	1.44559	0.251963	1.36137	0.306682	NoMatch
TRINITY_DN10910_c0_g12_i1.p1	NoDiff	0.592876	0.576908	-0.703879	0.533644	-0.0806688	0.964268	-1.29675	NA	-0.673545	0.576865	0.62321	0.680296	NoMatch
TRINITY_DN10910_c0_g2_i1.p1	NoDiff	0.0994071	0.967548	-0.149534	0.948994	0.400831	0.841019	-0.248942	NA	0.301424	0.903562	0.550366	0.815187	NoMatch
TRINITY_DN10910_c0_g9_i1.p2	NoDiff	0.110937	0.961917	-0.357962	0.857351	-0.383509	0.849148	-0.468899	NA	-0.494445	0.816498	-0.0255464	0.994557	NoMatch
TRINITY_DN10915_c1_g1_i1.p1	NoDiff	-0.148447	0.940104	0.892353	0.420147	0.476959	0.754385	1.0408	NA	0.625405	0.692766	-0.415395	0.823604	NoMatch
TRINITY_DN10915_c1_g4_i1.p1	NoDiff	0.291486	0.858039	0.433619	0.758397	0.765039	0.504583	0.142133	NA	0.473553	0.760424	0.33142	0.86045	NoMatch
TRINITY_DN10919_c0_g1_i1.p1	NoDiff	1.24708	0.410683	-0.544343	0.815407	0.051338	0.986655	-1.79142	NA	-1.19574	0.508816	0.595681	0.839532	NoMatch
TRINITY_DN10920_c0_g2_i1.p1	NoDiff	-0.339333	0.801433	0.276236	0.837464	-0.466623	0.713908	0.615569	NA	-0.12729	0.951	-0.742859	0.536501	NoMatch
TRINITY_DN10925_c0_g1_i1.p1	NoDiff	-0.922455	0.0813818	-0.487078	0.475573	0.0878221	0.935892	0.435378	NA	1.01028	0.0696568	0.5749	0.439275	NoMatch
TRINITY_DN10925_c0_g3_i1.p1	NoDiff	-1.14245	0.0186436	-0.290994	0.719115	-0.336423	0.672729	0.85146	NA	0.806031	0.206477	-0.0454291	0.978039	NoMatch
TRINITY_DN10928_c0_g1_i1.p1	NoDiff	-0.248525	0.733854	0.127999	0.87901	0.526607	0.30375	0.376524	NA	0.775132	0.0983081	0.398607	0.554363	NoMatch
TRINITY_DN10928_c0_g3_i1.p1	NoDiff	-0.391786	0.66183	-0.310721	0.744457	-0.184743	0.872035	0.0810655	NA	0.207043	0.872019	0.125977	0.939024	NoMatch
TRINITY_DN10931_c0_g2_i1.p1	C5	-2.81285	0.00974707	-2.54596	0.0209689	-2.9233	0.0127827	0.266894	NA	-0.110444	0.978627	-0.377338	0.91861	NoMatch
TRINITY_DN10932_c0_g1_i1.p1	NoDiff	-0.702142	0.681278	-0.282348	0.893494	-0.213432	0.92527	0.419794	NA	0.48871	0.83082	0.0689152	0.983469	NoMatch
TRINITY_DN10935_c1_g2_i1.p1	C5	-7.07746	2.51462e-06	-6.16356	3.85261e-06	-4.72457	1.49163e-05	0.913901	NA	2.35289	0.424225	1.43899	0.678529	NoMatch
TRINITY_DN10936_c0_g2_i1.p1	NoDiff	0.800329	0.664945	0.294504	0.905215	0.268065	0.918495	-0.505825	NA	-0.532264	0.826714	-0.0264394	0.995114	NoMatch
TRINITY_DN10941_c0_g1_i1.p1	NoDiff	-0.390934	0.772087	0.0749708	0.96575	0.412754	0.745226	0.465905	NA	0.803689	0.468337	0.337784	0.841477	NoMatch
TRINITY_DN10941_c0_g2_i1.p1	NoDiff	0.259401	0.887578	0.225085	0.903579	0.068521	0.976025	-0.034316	NA	-0.19088	0.935226	-0.156564	0.954314	NoMatch
TRINITY_DN10944_c0_g2_i1.p1	NoDiff	0	NA	23.4281	NA	0	NA	26.8542	NA	0	NA	-26.3639	NA	NoMatch
TRINITY_DN10946_c0_g1_i1.p2	NoDiff	-0.0769816	0.961837	-0.141729	0.922077	0.16594	0.909354	-0.0647476	NA	0.242921	0.873983	0.307669	0.850579	NoMatch
TRINITY_DN10946_c0_g2_i1.p1	NoDiff	-0.0297251	0.983304	0.272863	0.763159	-0.041357	0.975225	0.302588	NA	-0.0116319	0.995247	-0.31422	0.781479	NoMatch
TRINITY_DN10948_c0_g1_i1.p1	NoDiff	0.524679	0.725938	0.698709	0.596199	0.437885	0.791494	0.17403	NA	-0.0867941	0.971862	-0.260824	0.91142	NoMatch
TRINITY_DN10950_c0_g2_i1.p1	NoDiff	0.285749	0.897482	-0.0936001	0.970762	1.03223	0.469024	-0.379349	NA	0.746485	0.684082	1.12583	0.486459	NoMatch
TRINITY_DN10950_c0_g4_i1.p1	NoDiff	0.442802	0.692198	0.00159048	0.999326	-0.221754	0.879901	-0.441211	NA	-0.664556	0.553133	-0.223345	0.906278	NoMatch
TRINITY_DN10951_c0_g11_i1.p1	NoDiff	-0.159082	0.914462	0.099075	0.945994	0.313383	0.801225	0.258157	NA	0.472465	0.702452	0.214308	0.903001	NoMatch
TRINITY_DN10951_c0_g2_i1.p1	NoDiff	0.111456	0.945592	-0.632309	0.57066	-0.618439	0.603162	-0.743764	NA	-0.729895	0.555428	0.0138699	0.99621	NoMatch
TRINITY_DN10951_c0_g3_i1.p1	NoDiff	0.404822	0.839924	0.157849	0.944837	0.42214	0.831529	-0.246973	NA	0.0173186	0.996733	0.264292	0.928978	NoMatch
TRINITY_DN10951_c0_g5_i1.p1	NoDiff	0.470111	0.717221	0.268593	0.862528	0.667624	0.557651	-0.201518	NA	0.197513	0.915736	0.399031	0.815313	NoMatch
TRINITY_DN10964_c0_g6_i1.p1	NoDiff	-0.447546	0.850852	-0.74561	0.720803	1.00679	0.552101	-0.298064	NA	1.45434	0.375185	1.7524	0.265729	NoMatch
TRINITY_DN10974_c0_g1_i1.p1	NoDiff	-1.55496	0.374122	-1.00644	0.628542	-0.576363	0.817576	0.548524	NA	0.978597	0.69672	0.430073	0.904565	NoMatch
TRINITY_DN10976_c1_g4_i1.p1	NoDiff	-0.103702	0.951452	0.153609	0.920807	0.244505	0.870214	0.257311	NA	0.348207	0.820552	0.0908958	0.967322	NoMatch
TRINITY_DN10976_c1_g5_i1.p1	NoDiff	0.184619	0.88462	-0.335808	0.757259	0.218333	0.860372	-0.520427	NA	0.0337139	0.986713	0.554141	0.611003	NoMatch
TRINITY_DN10976_c1_g6_i1.p1	NoDiff	-0.374261	0.803001	0.637928	0.567948	0.781727	0.451539	1.01219	NA	1.15599	0.241254	0.1438	0.948479	NoMatch
TRINITY_DN10976_c1_g7_i1.p1	NoDiff	0.0718468	0.975887	-0.392363	0.84109	-0.803133	0.635978	-0.46421	NA	-0.87498	0.634727	-0.41077	0.880988	NoMatch
TRINITY_DN10979_c0_g1_i1.p1	NoDiff	-0.631688	0.584654	-0.648968	0.572974	0.856559	0.349729	-0.0172795	NA	1.48825	0.0683801	1.50553	0.0694653	NoMatch
TRINITY_DN10985_c0_g3_i1.p1	NoDiff	0.490456	0.810727	0.150244	0.951955	0.116559	0.965072	-0.340212	NA	-0.373897	0.883453	-0.0336854	0.992908	NoMatch
TRINITY_DN10986_c0_g11_i1.p1	NoDiff	-0.319523	0.842103	0.159245	0.925933	-0.269381	0.876571	0.478768	NA	0.0501423	0.985927	-0.428626	0.821301	NoMatch
TRINITY_DN10992_c0_g4_i1.p1	NoDiff	-0.612103	0.669793	-0.773145	0.558534	-0.298595	0.869139	-0.161042	NA	0.313507	0.881856	0.474549	0.821997	NoMatch
TRINITY_DN10992_c0_g6_i1.p1	NoDiff	-1.01525	0.470206	-1.01668	0.475324	-1.05949	0.464988	-0.00142863	NA	-0.0442425	0.990399	-0.0428139	0.989995	NoMatch
TRINITY_DN10995_c0_g2_i1.p1	C6	-6.99191	3.57641e-06	-7.84633	1.14872e-07	-3.82851	6.48935e-05	-0.854416	NA	3.1634	0.172768	4.01781	0.0537767	NoMatch
TRINITY_DN11001_c0_g3_i1.p1	NoDiff	-0.914208	0.375821	-2.39994	0.00564389	0.136154	0.937237	-1.48573	NA	1.05036	0.33546	2.53609	0.00519737	NoMatch
TRINITY_DN11003_c0_g1_i1.p1	NoDiff	-1.19988	0.22464	-1.24379	0.211502	-1.0151	0.361937	-0.0439138	NA	0.184779	0.939351	0.228693	0.932423	NoMatch
TRINITY_DN11003_c0_g2_i1.p1	NoDiff	-0.528466	0.640068	-0.589787	0.587341	-1.30343	0.140735	-0.0613218	NA	-0.774961	0.553133	-0.71364	0.620624	NoMatch
TRINITY_DN11004_c0_g2_i2.p2	NoDiff	-0.798321	0.702534	-0.40177	0.871963	-1.42867	0.40349	0.396551	NA	-0.630348	0.817404	-1.0269	0.66892	NoMatch
TRINITY_DN11004_c0_g2_i3.p2	NoDiff	0.321786	0.840914	0.158692	0.92891	-0.889084	0.480811	-0.163094	NA	-1.21087	0.308888	-1.04778	0.434952	NoMatch
TRINITY_DN11007_c0_g2_i1.p1	NoDiff	0.500772	0.750985	0.54574	0.716099	0.103074	0.962132	0.0449684	NA	-0.397698	0.837598	-0.442666	0.831465	NoMatch
TRINITY_DN11010_c0_g5_i1.p1	NoDiff	-1.12105	0.344899	-0.637409	0.662272	-0.676092	0.649806	0.48364	NA	0.444957	0.833767	-0.0386826	0.989909	NoMatch
TRINITY_DN11012_c0_g2_i1.p1	NoDiff	0.188691	0.93652	0.211347	0.924862	0.496846	0.798823	0.0226552	NA	0.308154	0.903114	0.285499	0.922466	NoMatch
TRINITY_DN11012_c0_g3_i1.p1	NoDiff	-0.449374	0.552439	-0.422403	0.589286	-0.0531445	0.965587	0.0269711	NA	0.39623	0.676597	0.369258	0.72621	NoMatch
TRINITY_DN11020_c0_g1_i1.p1	NoDiff	2.28716	0.137491	2.6796	0.0572472	5.74314	1.2435e-07	0.392431	NA	3.45598	1.40783e-06	3.06355	1.61464e-05	NoMatch
TRINITY_DN11020_c0_g2_i1.p1	C9	3.38327	0.0306884	4.43716	0.0015415	6.79607	8.29237e-08	1.05389	NA	3.4128	2.56889e-07	2.35891	0.000392958	NoMatch
TRINITY_DN11020_c0_g3_i1.p1	NoDiff	1.83549	0.0488567	2.88131	0.000231155	5.42049	5.84266e-15	1.04582	NA	3.585	3.88109e-09	2.53918	5.38241e-05	NoMatch
TRINITY_DN11026_c0_g5_i1.p1	NoDiff	-0.00503977	0.998161	-0.0636564	0.973914	-0.828681	0.528375	-0.0586166	NA	-0.823641	0.581431	-0.765024	0.642584	NoMatch
TRINITY_DN11032_c0_g2_i1.p2	NoDiff	-2.54853	0.00038191	-2.2601	0.00161697	0.0796077	0.960215	0.288435	NA	2.62814	0.000453699	2.33971	0.00192198	NoMatch
TRINITY_DN11034_c1_g2_i1.p2	NoDiff	0.765221	0.604673	0.138611	0.950554	-0.633004	0.732685	-0.62661	NA	-1.39823	0.312665	-0.771615	0.708421	NoMatch
TRINITY_DN11034_c1_g3_i1.p1	NoDiff	0.948681	0.324071	0.767795	0.475647	-0.684125	0.611498	-0.180885	NA	-1.63281	0.077793	-1.45192	0.147974	NoMatch
TRINITY_DN11034_c1_g3_i2.p2	NoDiff	-0.836556	0.87864	-0.567655	0.918951	1.61121	0.699459	0.268901	NA	2.44776	0.553133	2.17886	0.630807	NoMatch
TRINITY_DN11034_c1_g5_i1.p1	NoDiff	0.670017	0.383463	0.69469	0.361594	-0.532223	0.606829	0.0246727	NA	-1.20224	0.099469	-1.22691	0.0942993	NoMatch
TRINITY_DN11036_c0_g1_i1.p2	C0	2.06261	0.0372017	1.61117	0.152713	1.21173	0.373076	-0.451437	NA	-0.850879	0.564242	-0.399442	0.857025	NoMatch
TRINITY_DN11036_c0_g3_i1.p1	NoDiff	0.783608	0.566239	0.538963	0.734704	-0.271096	0.897942	-0.244645	NA	-1.0547	0.462564	-0.810059	0.644698	NoMatch
TRINITY_DN11036_c0_g4_i1.p1	C0	2.57695	0.0117019	2.46266	0.01862	2.28151	0.0409433	-0.114288	NA	-0.295445	0.88263	-0.181156	0.944466	NoMatch
TRINITY_DN11037_c0_g2_i1.p1	NoDiff	0.844942	0.447955	0.469397	0.745	0.174032	0.928318	-0.375545	NA	-0.67091	0.643399	-0.295365	0.892301	NoMatch
TRINITY_DN11041_c0_g1_i1.p1	NoDiff	-3.73797	NA	-6.7042	NA	-3.48118	NA	-2.96623	NA	0.256787	NA	3.22302	NA	NoMatch
TRINITY_DN11041_c0_g6_i1.p1	NoDiff	-4.70763	NA	-7.30014	NA	-3.22281	NA	-2.5925	NA	1.48483	NA	4.07733	NA	NoMatch
TRINITY_DN11041_c0_g7_i1.p1	NoDiff	-4.04608	NA	-22.0248	NA	-2.74371	NA	-17.9787	NA	1.30238	NA	19.2811	NA	NoMatch
TRINITY_DN11043_c0_g1_i1.p1	C4	-0.64569	0.41508	-0.586804	0.480986	-1.80804	0.00184308	0.0588864	NA	-1.16235	0.114084	-1.22123	0.0925256	NoMatch
TRINITY_DN11045_c0_g4_i1.p1	NoDiff	-0.856885	0.477462	-1.0314	0.369879	-0.693234	0.614493	-0.174513	NA	0.163651	0.948401	0.338165	0.88816	NoMatch
TRINITY_DN11045_c0_g5_i1.p1	NoDiff	-0.687735	0.489636	-0.804684	0.399009	-1.41038	0.103134	-0.116948	NA	-0.722649	0.601169	-0.605701	0.709508	NoMatch
TRINITY_DN11047_c0_g2_i1.p1	NoDiff	-0.382019	0.750985	-0.17147	0.903768	-0.25248	0.851438	0.210549	NA	0.129539	0.943935	-0.0810096	0.970138	NoMatch
TRINITY_DN11052_c0_g1_i1.p1	NoDiff	0.517811	0.130618	0.420044	0.270571	0.126626	0.840276	-0.0977676	NA	-0.391185	0.374924	-0.293418	0.588016	NoMatch
TRINITY_DN11052_c0_g4_i1.p1	NoDiff	0.0892453	0.937951	0.0445338	0.970739	-0.332704	0.710477	-0.0447115	NA	-0.42195	0.644411	-0.377238	0.715396	NoMatch
TRINITY_DN11054_c1_g5_i1.p2	NoDiff	-0.997211	0.357421	-0.589518	0.658326	-0.990466	0.38366	0.407694	NA	0.00674562	0.999127	-0.400948	0.848334	NoMatch
TRINITY_DN11059_c1_g1_i1.p1	NoDiff	-0.324051	0.864189	-0.277663	0.884638	-0.139248	0.950098	0.0463883	NA	0.184804	0.942505	0.138415	0.962445	NoMatch
TRINITY_DN11062_c0_g1_i1.p1	NoDiff	-1.64734	0.00566086	-1.38204	0.0261109	0.180458	0.882348	0.265298	NA	1.8278	0.00272069	1.5625	0.0143485	NoMatch
TRINITY_DN11062_c0_g2_i1.p1	C7	-2.34167	2.7631e-07	-1.97928	1.28046e-05	-0.289092	0.729473	0.362394	NA	2.05258	3.28335e-05	1.69019	0.000829301	NoMatch
TRINITY_DN11062_c0_g3_i1.p1	NoDiff	-2.9103	9.19014e-05	-2.24435	0.00199619	-0.0137045	0.994783	0.66595	NA	2.89659	0.000218149	2.23064	0.00403074	NoMatch
TRINITY_DN11062_c0_g4_i1.p1	NoDiff	-2.23908	1.22761e-05	-1.77116	0.000667211	-0.373748	0.677206	0.467915	NA	1.86533	0.00110685	1.39742	0.0225623	NoMatch
TRINITY_DN11062_c0_g5_i1.p1	C7	-2.5601	2.42377e-07	-2.09339	2.59347e-05	-0.372637	0.674132	0.466707	NA	2.18746	4.64307e-05	1.72076	0.00208548	NoMatch
TRINITY_DN11063_c0_g1_i1.p1	NoDiff	-1.46924	0.152228	-0.13568	0.940822	-0.449254	0.775469	1.33356	NA	1.01999	0.481063	-0.313574	0.888151	NoMatch
TRINITY_DN11066_c0_g2_i1.p1	NoDiff	0.912943	0.407613	0.209495	0.909325	-0.91103	0.525421	-0.703448	NA	-1.82397	0.0876082	-1.12052	0.453014	NoMatch
TRINITY_DN11066_c0_g4_i1.p1	NoDiff	0.118539	0.945775	-0.174003	0.91495	-0.563609	0.667324	-0.292542	NA	-0.682148	0.615896	-0.389606	0.836698	NoMatch
TRINITY_DN11067_c0_g1_i1.p1	NoDiff	-0.784017	0.384218	0.266636	0.827609	0.389804	0.729791	1.05065	NA	1.17382	0.148394	0.123169	0.949214	NoMatch
TRINITY_DN11068_c0_g1_i1.p2	NoDiff	-1.18569	0.309805	-1.15653	0.331911	-0.999693	0.44182	0.0291551	NA	0.185996	0.94475	0.156841	0.959496	NoMatch
TRINITY_DN11074_c0_g3_i1.p1	NoDiff	-0.84256	0.000187165	-0.26192	0.461174	-0.266576	0.450447	0.58064	0.0765322	0.575984	0.0326816	-0.00465589	0.995989	NoMatch
TRINITY_DN11076_c0_g1_i1.p1	NoDiff	-0.651078	0.791371	-0.531707	0.834053	-0.266201	0.927096	0.119372	NA	0.384877	0.907244	0.265505	0.948238	NoMatch
TRINITY_DN11076_c0_g2_i1.p1	NoDiff	-1.25085	0.440325	-0.37806	0.872193	-0.405695	0.865373	0.872791	NA	0.845156	0.708409	-0.0276351	0.99478	NoMatch
TRINITY_DN11077_c0_g1_i1.p1	NoDiff	-0.010489	0.995678	0.917319	0.389924	1.16826	0.223896	0.927808	NA	1.17875	0.257351	0.250944	0.902203	NoMatch
TRINITY_DN11077_c0_g2_i1.p1	NoDiff	-0.590656	0.688341	0.339284	0.835001	0.276812	0.876564	0.92994	NA	0.867468	0.542213	-0.0624719	0.982368	NoMatch
TRINITY_DN11077_c0_g4_i1.p1	NoDiff	-0.372056	0.792576	0.279799	0.845082	1.09367	0.187721	0.651856	NA	1.46573	0.0691557	0.813871	0.444914	NoMatch
TRINITY_DN11077_c0_g6_i1.p1	NoDiff	0.205826	0.889665	0.132549	0.930937	0.784455	0.398128	-0.073277	NA	0.578629	0.626374	0.651906	0.581458	NoMatch
TRINITY_DN11082_c1_g1_i1.p1	C4	-2.19895	0.0108344	-2.32156	0.00797643	-3.73082	0.000811435	-0.122611	NA	-1.53187	0.417901	-1.40926	0.497481	NoMatch
TRINITY_DN11082_c1_g2_i1.p1	NoDiff	-2.05271	0.00165466	-3.33024	4.21323e-06	-2.90937	9.2522e-05	-1.27753	NA	-0.856662	0.562706	0.420869	0.863945	NoMatch
TRINITY_DN11084_c0_g1_i1.p1	NoDiff	-0.436099	0.68345	-0.876096	0.281894	-0.517586	0.614532	-0.439997	NA	-0.0814877	0.965327	0.358509	0.818696	NoMatch
TRINITY_DN11084_c0_g8_i1.p1	NoDiff	-0.731669	0.533004	-1.04044	0.318733	-0.72167	0.557465	-0.308774	NA	0.00999907	0.998256	0.318773	0.886298	NoMatch
TRINITY_DN11086_c0_g1_i1.p1	NoDiff	0.521168	0.734389	0.207365	0.913627	0.153108	0.942337	-0.313802	NA	-0.368059	0.851131	-0.054257	0.985056	NoMatch
TRINITY_DN11086_c0_g10_i1.p1	NoDiff	0.142024	0.939576	-0.568367	0.694707	-0.630736	0.670574	-0.710391	NA	-0.77276	0.613135	-0.0623689	0.983469	NoMatch
TRINITY_DN11086_c0_g3_i1.p1	NoDiff	0.2126	0.815999	-0.0791817	0.942022	-0.420026	0.595462	-0.291781	NA	-0.632625	0.376421	-0.340844	0.750543	NoMatch
TRINITY_DN11086_c0_g4_i1.p1	NoDiff	-0.0847038	0.971015	-0.638917	0.695216	-0.833581	0.593516	-0.554213	NA	-0.748877	0.688638	-0.194663	0.951269	NoMatch
TRINITY_DN11086_c0_g7_i1.p2	NoDiff	-0.399913	0.785712	0.176051	0.914622	0.00677043	0.997874	0.575964	NA	0.406683	0.809769	-0.169281	0.941355	NoMatch
TRINITY_DN11086_c0_g8_i1.p1	NoDiff	0.222766	0.860992	0.136034	0.920228	-0.739071	0.429918	-0.0867323	NA	-0.961837	0.283642	-0.875104	0.371017	NoMatch
TRINITY_DN11086_c0_g9_i1.p1	NoDiff	0.319543	0.884469	0.578757	0.74846	0.307591	0.891493	0.259214	NA	-0.011952	0.998308	-0.271166	0.928228	NoMatch
TRINITY_DN11089_c0_g1_i1.p1	C1	0.483906	0.643198	0.708688	0.416738	-0.840459	0.397833	0.224782	NA	-1.32436	0.115105	-1.54915	0.0480953	NoMatch
TRINITY_DN11089_c0_g2_i1.p1	NoDiff	-0.360883	0.812783	-0.0639369	0.972674	-0.551715	0.691685	0.296946	NA	-0.190832	0.93145	-0.487778	0.789891	NoMatch
TRINITY_DN11089_c0_g3_i1.p1	NoDiff	0.475223	0.721141	0.559043	0.652472	-0.651975	0.624064	0.0838204	NA	-1.1272	0.311942	-1.21102	0.267043	NoMatch
TRINITY_DN11089_c0_g4_i1.p1	C2	0.441582	0.695264	0.887005	0.274181	-0.76953	0.458608	0.445424	NA	-1.21111	0.17406	-1.65654	0.0299731	NoMatch
TRINITY_DN11089_c0_g5_i1.p1	NoDiff	0.420666	0.736099	0.491218	0.672113	-0.617311	0.625039	0.0705525	NA	-1.03798	0.332321	-1.10853	0.291467	NoMatch
TRINITY_DN11098_c0_g2_i1.p1	NoDiff	0.296834	0.653611	0.45241	0.407614	0.340335	0.595997	0.155576	NA	0.0435007	0.969985	-0.112075	0.92343	NoMatch
TRINITY_DN11100_c0_g1_i1.p1	NoDiff	-0.974321	0.566379	-0.131448	0.957143	1.18133	0.371816	0.842873	NA	2.15565	0.0762095	1.31277	0.367006	NoMatch
TRINITY_DN11101_c0_g1_i1.p1	NoDiff	0.0778808	0.952471	-0.214444	0.846284	0.570968	0.450445	-0.292324	NA	0.493087	0.586596	0.785411	0.29592	NoMatch
TRINITY_DN11101_c0_g2_i1.p1	NoDiff	-0.740728	0.124994	-0.426458	0.486222	0.046158	0.964155	0.31427	NA	0.786886	0.125187	0.472616	0.491243	NoMatch
TRINITY_DN11101_c0_g3_i1.p1	NoDiff	-0.0218394	0.990905	-0.304731	0.824989	-0.286595	0.844201	-0.282891	NA	-0.264756	0.875713	0.0181357	0.994619	NoMatch
TRINITY_DN11105_c0_g3_i1.p1	NoDiff	0	NA	21.1387	NA	0	NA	24.8031	NA	0	NA	-24.1221	NA	NoMatch
TRINITY_DN11105_c0_g5_i1.p1	NoDiff	0	NA	21.5766	NA	0	NA	25.9146	NA	0	NA	-25.0427	NA	NoMatch
TRINITY_DN11105_c0_g6_i1.p1	NoDiff	0	NA	9.96084	NA	0	NA	9.9995	NA	0	NA	-9.54546	NA	NoMatch
TRINITY_DN11117_c0_g2_i1.p1	C7	-3.6601	2.99728e-10	-2.0621	0.000265875	0.0159546	0.993298	1.598	NA	3.67606	5.83606e-10	2.07805	0.000454088	NoMatch
TRINITY_DN11125_c0_g3_i1.p1	NoDiff	-0.263494	0.891153	-0.0720139	0.972991	-0.162059	0.939036	0.19148	NA	0.101435	0.969379	-0.0900447	0.977105	NoMatch
TRINITY_DN11130_c0_g4_i1.p1	NoDiff	-0.445919	0.634848	-0.36822	0.713759	-0.107053	0.936501	0.0776999	NA	0.338867	0.782762	0.261167	0.858733	NoMatch
TRINITY_DN11131_c0_g1_i1.p1	NoDiff	0.529054	0.677503	0.506899	0.692516	0.189026	0.913132	-0.0221548	NA	-0.340028	0.840589	-0.317873	0.867095	NoMatch
TRINITY_DN11131_c0_g10_i1.p1	NoDiff	-0.234867	0.896688	-0.435958	0.776211	-0.436645	0.786407	-0.20109	NA	-0.201778	0.93019	-0.00068713	1	NoMatch
TRINITY_DN11131_c0_g9_i1.p1	NoDiff	1.11383	0.253795	0.565462	0.680001	0.974422	0.368653	-0.548365	NA	-0.139405	0.947158	0.40896	0.823123	NoMatch
TRINITY_DN11137_c0_g1_i1.p1	C6	-1.45752	0.00281352	-1.2801	0.0114122	-1.20038	0.024567	0.177424	NA	0.25715	0.833815	0.0797256	0.962837	NoMatch
TRINITY_DN11141_c0_g1_i1.p1	NoDiff	-2.60853	1.19019e-07	-4.28072	7.08329e-12	-2.66118	5.41379e-07	-1.67219	NA	-0.0526453	0.980445	1.61954	0.0965385	NoMatch
TRINITY_DN11142_c1_g2_i1.p1	NoDiff	1.15176	0.281474	0.927394	0.44066	1.21423	0.254193	-0.224368	NA	0.0624649	0.980445	0.286833	0.895111	NoMatch
TRINITY_DN11142_c1_g3_i1.p1	NoDiff	-0.0591851	0.975887	0.283269	0.858161	0.297554	0.852412	0.342454	NA	0.356739	0.83816	0.0142845	0.995989	NoMatch
TRINITY_DN11144_c0_g3_i1.p1	NoDiff	0.103969	0.959341	0.729215	0.550413	-0.0230438	0.993358	0.625246	NA	-0.127013	0.95809	-0.752259	0.617642	NoMatch
TRINITY_DN11146_c0_g1_i1.p1	NoDiff	-0.409433	0.724539	-0.422716	0.713175	0.890175	0.247544	-0.0132833	NA	1.29961	0.0723682	1.31289	0.0737353	NoMatch
TRINITY_DN11149_c0_g3_i1.p1	NoDiff	-0.259818	0.865598	0.0993104	0.952716	0.159237	0.924292	0.359128	NA	0.419055	0.786153	0.0599268	0.981183	NoMatch
TRINITY_DN11150_c0_g3_i1.p1	NoDiff	-1.42718	0.0682161	-0.884243	0.332516	-0.672335	0.520891	0.542932	NA	0.75484	0.559413	0.211908	0.92193	NoMatch
TRINITY_DN11153_c0_g3_i1.p1	NoDiff	0.322374	0.746732	0.774658	0.23885	0.595259	0.442119	0.452284	NA	0.272885	0.813038	-0.179399	0.898845	NoMatch
TRINITY_DN11154_c0_g8_i1.p1	C4	-3.30296	2.49109e-06	-4.87593	3.21598e-08	-5.4125	1.21733e-06	-1.57296	NA	-2.10953	0.226813	-0.536568	0.892081	NoMatch
TRINITY_DN11156_c0_g1_i1.p1	C7	-2.93908	4.63343e-27	-2.48121	6.52065e-20	-0.665111	0.0538875	0.457864	0.489649	2.27397	1.16327e-15	1.8161	3.46821e-10	NoMatch
TRINITY_DN11158_c0_g1_i1.p1	NoDiff	-0.591345	0.638043	-0.180699	0.912477	-0.136104	0.939889	0.410646	NA	0.45524	0.782001	0.0445944	0.986183	NoMatch
TRINITY_DN11160_c0_g1_i1.p1	NoDiff	-0.437092	0.746832	-0.383414	0.778378	-1.48083	0.0940174	0.0536774	NA	-1.04374	0.36697	-1.09741	0.342614	NoMatch
TRINITY_DN11170_c0_g4_i1.p1	NoDiff	0.0232048	0.990226	-0.54084	0.650613	0.0791308	0.96369	-0.564045	NA	0.0559259	0.97993	0.619971	0.654306	NoMatch
TRINITY_DN11172_c0_g2_i1.p1	NoDiff	0.263924	0.917375	0.421811	0.850733	0.43407	0.849586	0.157887	NA	0.170146	0.956593	0.0122587	0.997376	NoMatch
TRINITY_DN11173_c0_g5_i1.p1	NoDiff	-0.296719	0.842511	-0.14931	0.92702	-0.812565	0.475502	0.147409	NA	-0.515846	0.746916	-0.663255	0.661514	NoMatch
TRINITY_DN11176_c0_g2_i1.p1	NoDiff	-0.202947	0.888388	-0.0783295	0.961581	0.0142415	0.994783	0.124617	NA	0.217188	0.896528	0.092571	0.964937	NoMatch
TRINITY_DN11177_c0_g2_i1.p1	NoDiff	0.1078	0.960392	0.926186	0.428684	0.75554	0.56783	0.818386	NA	0.64774	0.684421	-0.170646	0.946203	NoMatch
TRINITY_DN11178_c0_g1_i1.p1	NoDiff	-2.19661	0.0106065	-0.616843	0.661349	-2.95896	0.000586499	1.57977	NA	-0.762347	0.66841	-2.34212	0.0167805	NoMatch
TRINITY_DN11178_c0_g1_i2.p1	NoDiff	-0.334924	0.871354	0.147799	0.945994	-0.0714663	0.977789	0.482724	NA	0.263458	0.918762	-0.219266	0.940368	NoMatch
TRINITY_DN11179_c0_g1_i1.p1	C7	-2.92505	2.28929e-06	-3.01429	1.3466e-06	-0.925052	0.28823	-0.0892397	NA	1.99999	0.00567229	2.08923	0.00390976	NoMatch
TRINITY_DN11179_c0_g1_i2.p1	NoDiff	-4.46406	1.16131e-09	-3.0964	2.84459e-06	0.213738	0.882855	1.36766	NA	4.6778	3.00275e-10	3.31014	9.20529e-07	NoMatch
TRINITY_DN11179_c0_g2_i1.p1	NoDiff	-2.89858	0.000553968	-3.71587	4.83569e-05	0.683908	0.572254	-0.817293	NA	3.58249	1.30227e-05	4.39978	1.31457e-06	NoMatch
TRINITY_DN11184_c0_g2_i1.p1	NoDiff	0.869081	0.494669	1.06704	0.355039	0.683827	0.64297	0.197963	NA	-0.185254	0.936281	-0.383216	0.855328	NoMatch
TRINITY_DN11190_c0_g1_i1.p1	NoDiff	-0.74164	0.713019	-1.00719	0.580459	-1.37779	0.425518	-0.265553	NA	-0.636147	0.817443	-0.370594	0.921567	NoMatch
TRINITY_DN11190_c0_g3_i1.p1	NoDiff	-0.858703	0.568544	-1.10874	0.426726	-1.20571	0.395586	-0.250033	NA	-0.347003	0.895824	-0.0969705	0.979467	NoMatch
TRINITY_DN11190_c0_g6_i1.p1	NoDiff	-0.652101	0.650307	-0.0608052	0.977096	-0.69139	0.637205	0.591296	NA	-0.0392889	0.990291	-0.630585	0.736273	NoMatch
TRINITY_DN11196_c0_g1_i1.p1	NoDiff	0.608836	0.715071	0.697071	0.657529	-0.384869	0.855637	0.0882351	NA	-0.993704	0.550658	-1.08194	0.508671	NoMatch
TRINITY_DN11201_c0_g1_i1.p1	NoDiff	-0.467689	0.796932	-0.0479749	0.983088	0.416316	0.816894	0.419714	NA	0.884005	0.581063	0.464291	0.833366	NoMatch
TRINITY_DN11201_c0_g2_i1.p1	NoDiff	0.237502	0.902482	0.0676995	0.975132	0.879099	0.480799	-0.169803	NA	0.641597	0.689866	0.8114	0.596209	NoMatch
TRINITY_DN11202_c0_g1_i1.p1	NoDiff	0.516704	0.807597	-0.614155	0.768512	0.140956	0.959565	-1.13086	NA	-0.375748	0.888718	0.75511	0.760981	NoMatch
TRINITY_DN11202_c0_g2_i1.p1	NoDiff	0.0349395	0.988569	0.546155	0.715749	1.15742	0.282277	0.511215	NA	1.12248	0.348509	0.611264	0.712922	NoMatch
TRINITY_DN11202_c0_g5_i1.p1	NoDiff	-0.0209669	0.990905	0.153345	0.914991	-0.409016	0.748822	0.174312	NA	-0.388049	0.792026	-0.562362	0.677504	NoMatch
TRINITY_DN11209_c0_g1_i1.p1	NoDiff	-0.306702	0.799202	-0.566433	0.55928	-0.761312	0.392647	-0.259731	NA	-0.45461	0.721648	-0.194879	0.919406	NoMatch
TRINITY_DN11209_c0_g10_i1.p2	NoDiff	0.68475	0.631291	-0.0152935	0.994797	-0.439914	0.815713	-0.700044	NA	-1.12466	0.421777	-0.424621	0.85936	NoMatch
TRINITY_DN11209_c0_g3_i1.p1	NoDiff	-0.0124584	0.993538	-0.27915	0.79754	-0.434873	0.658558	-0.266692	NA	-0.422415	0.708333	-0.155723	0.930714	NoMatch
TRINITY_DN11209_c0_g4_i1.p1	NoDiff	0.195264	0.908481	-0.436225	0.754927	-0.51827	0.709223	-0.63149	NA	-0.713534	0.60015	-0.0820444	0.976666	NoMatch
TRINITY_DN11209_c0_g6_i1.p1	NoDiff	-0.22055	0.884135	-0.815186	0.417311	-0.761742	0.474053	-0.594636	NA	-0.541192	0.703298	0.0534438	0.983469	NoMatch
TRINITY_DN11209_c0_g7_i1.p1	NoDiff	-0.112455	0.951853	-1.08903	0.297605	-0.734375	0.555522	-0.976576	NA	-0.621921	0.685837	0.354656	0.87153	NoMatch
TRINITY_DN11209_c0_g8_i1.p1	NoDiff	-0.13872	0.954547	0.0779259	0.974871	0.347216	0.870256	0.216646	NA	0.485936	0.825483	0.26929	0.927376	NoMatch
TRINITY_DN11209_c0_g9_i1.p2	NoDiff	-0.328093	0.80622	-0.569472	0.610644	-0.721868	0.493604	-0.241379	NA	-0.393775	0.79964	-0.152396	0.948133	NoMatch
TRINITY_DN11210_c0_g1_i1.p1	NoDiff	-0.679078	0.386497	-0.693563	0.377235	-0.865415	0.239616	-0.0144852	NA	-0.186337	0.903345	-0.171852	0.92343	NoMatch
TRINITY_DN11211_c0_g2_i1.p1	NoDiff	0.705679	0.532946	1.05048	0.261802	-0.207744	0.908239	0.344796	NA	-0.913423	0.447933	-1.25822	0.215209	NoMatch
TRINITY_DN11212_c0_g2_i1.p1	NoDiff	-1.26523	0.202086	-0.0450689	0.981291	-1.32584	0.193119	1.22016	NA	-0.0606116	0.983301	-1.28078	0.266342	NoMatch
TRINITY_DN11212_c0_g3_i1.p1	NoDiff	-1.39569	0.0851531	-0.694597	0.513596	-2.01872	0.0108535	0.701095	NA	-0.623026	0.692853	-1.32412	0.209924	NoMatch
TRINITY_DN11213_c0_g1_i1.p1	C6	-5.90678	6.40763e-05	-6.72935	3.84007e-05	-5.4892	0.00034689	-0.822565	NA	0.41758	0.942855	1.24014	0.814303	NoMatch
TRINITY_DN11213_c0_g2_i1.p1	C5	-8.88571	1.51523e-10	-5.44532	8.23276e-11	-5.57517	6.85807e-09	3.44039	NA	3.31054	0.157827	-0.129846	0.978039	NoMatch
TRINITY_DN11213_c0_g4_i1.p1	C6	-7.50172	9.46888e-07	-8.35614	2.82232e-08	-5.56229	6.28118e-06	-0.854416	NA	1.93942	0.583004	2.79384	0.350327	NoMatch
TRINITY_DN11215_c0_g2_i1.p1	NoDiff	-0.00340288	0.998595	-0.471627	0.728332	-0.420769	0.775082	-0.468224	NA	-0.417366	0.801862	0.0508576	0.984337	NoMatch
TRINITY_DN11216_c0_g1_i1.p1	NoDiff	0.247504	0.686656	0.442172	0.346958	0.559212	0.194938	0.194668	NA	0.311708	0.614773	0.11704	0.903129	NoMatch
TRINITY_DN11217_c0_g2_i1.p1	NoDiff	-1.00033	0.449654	0.0190139	0.992848	0.478961	0.767572	1.01934	NA	1.47929	0.216988	0.459948	0.82185	NoMatch
TRINITY_DN11224_c0_g14_i1.p2	NoDiff	-0.441783	0.756312	-0.140535	0.933733	-0.191943	0.912043	0.301248	NA	0.24984	0.899854	-0.0514075	0.984288	NoMatch
TRINITY_DN11224_c0_g6_i1.p1	NoDiff	-0.668338	0.518233	-0.441197	0.714859	-0.323367	0.813026	0.227141	NA	0.344971	0.828172	0.11783	0.959235	NoMatch
TRINITY_DN11228_c0_g1_i1.p1	NoDiff	1.53272	0.576739	3.03551	0.119849	1.8337	0.469409	1.50279	NA	0.300983	0.948447	-1.20181	0.71112	NoMatch
TRINITY_DN11230_c0_g2_i1.p1	NoDiff	0.489519	0.69462	-0.517705	0.698577	0.209601	0.899323	-1.00722	NA	-0.279918	0.86965	0.727306	0.605268	NoMatch
TRINITY_DN11233_c0_g2_i1.p1	C10	4.02429	3.45094e-05	4.46046	2.60373e-06	4.81822	3.35129e-07	0.436168	NA	0.793928	0.473018	0.35776	0.830762	NoMatch
TRINITY_DN11235_c0_g1_i1.p1	C2	0.740744	0.571765	0.352793	0.837506	-1.65055	0.221871	-0.38795	NA	-2.39129	0.0433586	-2.00334	0.130228	NoMatch
TRINITY_DN11237_c0_g2_i1.p1	C3	-0.692255	0.0792067	-0.432115	0.371208	-1.17265	0.00100527	0.26014	NA	-0.4804	0.40375	-0.74054	0.106859	NoMatch
TRINITY_DN11238_c0_g2_i1.p1	NoDiff	-1.73433	0.14602	-1.96108	0.0942874	-1.47542	0.261285	-0.226743	NA	0.258914	0.931634	0.485657	0.864322	NoMatch
TRINITY_DN11245_c0_g4_i2.p1	NoDiff	-0.581528	0.718193	-0.328336	0.860489	-0.628969	0.701584	0.253192	NA	-0.0474411	0.988869	-0.300633	0.911635	NoMatch
TRINITY_DN11245_c0_g6_i1.p1	NoDiff	-0.282479	0.894425	-0.887019	0.572962	0.00894506	0.997874	-0.60454	NA	0.291424	0.907823	0.895964	0.643052	NoMatch
TRINITY_DN11247_c0_g3_i1.p1	C6	-4.41203	0.000339528	-4.43055	0.000427092	-3.64511	0.00299431	-0.0185204	NA	0.766928	0.824617	0.785448	0.837963	NoMatch
TRINITY_DN11247_c0_g5_i1.p1	C5	-3.56469	3.93726e-05	-4.35198	1.25796e-06	-3.8813	2.14758e-05	-0.787298	NA	-0.316616	0.909531	0.470681	0.870251	NoMatch
TRINITY_DN11252_c0_g2_i1.p1	NoDiff	0.32776	0.685757	0.295191	0.722089	-0.641552	0.327546	-0.0325682	NA	-0.969312	0.0910528	-0.936744	0.114227	NoMatch
TRINITY_DN11252_c0_g4_i1.p1	NoDiff	0.111572	0.930471	-0.186576	0.873805	-0.708458	0.376504	-0.298148	NA	-0.82003	0.316701	-0.521882	0.639546	NoMatch
TRINITY_DN11252_c0_g5_i1.p2	NoDiff	0.0821051	0.946353	0.130383	0.906216	-0.298751	0.761834	0.0482779	NA	-0.380856	0.706022	-0.429134	0.675359	NoMatch
TRINITY_DN11252_c0_g6_i1.p1	C2	0.606786	0.198025	0.461957	0.394466	-0.774451	0.114988	-0.14483	NA	-1.38124	0.000654479	-1.23641	0.00371185	NoMatch
TRINITY_DN11257_c0_g1_i1.p2	NoDiff	0.0168621	0.995305	0.377869	0.861005	0.0501913	0.985494	0.361007	NA	0.0333292	0.993225	-0.327678	0.913539	NoMatch
TRINITY_DN11258_c0_g1_i1.p1	NoDiff	-0.955869	0.289331	-0.659016	0.526898	-0.253102	0.860996	0.296853	NA	0.702766	0.570635	0.405913	0.806947	NoMatch
TRINITY_DN11263_c0_g1_i1.p1	NoDiff	0.0340795	0.99159	-0.582901	0.80078	0.0284918	0.993598	-0.61698	NA	-0.00558766	0.999183	0.611393	0.835806	NoMatch
TRINITY_DN11266_c0_g1_i1.p1	C4	-3.62706	0.108365	-1.69091	0.575461	-4.49257	0.0485128	1.93615	NA	-0.865512	0.867204	-2.80166	0.380217	NoMatch
TRINITY_DN11266_c0_g2_i1.p1	NoDiff	-5.14174	0.00159114	-1.77383	0.334749	-5.22813	0.00405203	3.36791	NA	-0.0863906	0.990821	-3.4543	0.139054	NoMatch
TRINITY_DN11275_c0_g3_i2.p1	NoDiff	-0.449594	0.787525	-0.705965	0.626096	0.161001	0.936222	-0.256371	NA	0.610595	0.720962	0.866966	0.585437	NoMatch
TRINITY_DN11281_c0_g2_i1.p1	NoDiff	1.3891	0.112948	1.4922	0.0785258	0.360755	0.833421	0.103103	NA	-1.02834	0.359007	-1.13145	0.295908	NoMatch
TRINITY_DN11285_c0_g1_i1.p1	NoDiff	0.570125	0.659538	0.467532	0.736286	0.221492	0.901938	-0.102593	NA	-0.348633	0.843042	-0.24604	0.91257	NoMatch
TRINITY_DN11289_c0_g2_i1.p1	NoDiff	0.348658	0.774669	0.208538	0.879156	-0.482813	0.689689	-0.14012	NA	-0.831472	0.421761	-0.691352	0.56546	NoMatch
TRINITY_DN11289_c0_g4_i1.p1	NoDiff	0.378129	0.684838	0.654942	0.360452	-0.000111787	1	0.276813	NA	-0.378241	0.7316	-0.655054	0.452206	NoMatch
TRINITY_DN11292_c1_g2_i1.p1	NoDiff	-0.0847149	0.961157	-0.448841	0.721244	0.727238	0.451715	-0.364126	NA	0.811953	0.430914	1.17608	0.190323	NoMatch
TRINITY_DN11296_c0_g4_i1.p1	NoDiff	0.225697	0.846912	0.421082	0.656203	0.624891	0.438424	0.195385	NA	0.399194	0.712491	0.203809	0.890926	NoMatch
TRINITY_DN11297_c0_g1_i1.p1	C2	-0.718909	0.372672	-0.150178	0.905749	-1.67204	0.0176929	0.568731	NA	-0.953129	0.353406	-1.52186	0.053411	NoMatch
TRINITY_DN11297_c0_g4_i1.p1	NoDiff	0.425497	0.737028	0.0697109	0.96869	-1.03837	0.330035	-0.355786	NA	-1.46387	0.124759	-1.10808	0.341062	NoMatch
TRINITY_DN11298_c0_g1_i1.p1	NoDiff	0.99397	0.281701	-0.216199	0.892091	0.482799	0.70718	-1.21017	NA	-0.511171	0.714721	0.698998	0.591001	NoMatch
TRINITY_DN11298_c0_g2_i1.p2	NoDiff	0.626327	0.7437	-0.382579	0.867176	-0.300771	0.901893	-1.00891	NA	-0.927098	0.630876	0.0818075	0.982449	NoMatch
TRINITY_DN11298_c0_g3_i1.p1	NoDiff	0.389344	0.843302	-1.62284	0.210696	-0.0651733	0.980144	-2.01218	NA	-0.454517	0.835382	1.55767	0.300613	NoMatch
TRINITY_DN11298_c0_g3_i2.p1	NoDiff	0.773764	0.792423	-0.809381	0.786475	0.617483	0.843045	-1.58314	NA	-0.15628	0.972088	1.42686	0.625277	NoMatch
TRINITY_DN11298_c0_g4_i1.p2	NoDiff	0.115727	0.954654	-0.591553	0.690139	-0.431011	0.798731	-0.707281	NA	-0.546738	0.75785	0.160543	0.954416	NoMatch
TRINITY_DN11298_c0_g5_i1.p1	NoDiff	0.676883	0.626709	-0.263823	0.891675	0.167546	0.936132	-0.940706	NA	-0.509337	0.777031	0.431369	0.845123	NoMatch
TRINITY_DN11299_c0_g1_i1.p1	NoDiff	-0.855135	0.537166	-0.473917	0.775131	-1.18937	0.368826	0.381218	NA	-0.334239	0.894601	-0.715457	0.730773	NoMatch
TRINITY_DN11300_c0_g1_i1.p1	NoDiff	-0.102976	0.918186	0.224934	0.777418	0.0271937	0.981218	0.32791	NA	0.130169	0.907472	-0.197741	0.855015	NoMatch
TRINITY_DN11301_c0_g3_i1.p1	C6	-3.34195	0.00997847	-2.45181	0.0741467	-2.46171	0.0808842	0.890138	NA	0.880244	0.757256	-0.00989396	0.998398	NoMatch
TRINITY_DN11301_c0_g4_i1.p1	C6	-3.31317	0.00405431	-2.13954	0.0846565	-1.52315	0.284731	1.17363	NA	1.79002	0.291981	0.616394	0.823416	NoMatch
TRINITY_DN11303_c1_g1_i1.p2	C6	-4.64435	1.68391e-28	-4.07278	7.89041e-25	-3.62389	7.34594e-20	0.571569	NA	1.02046	0.159822	0.448893	0.681303	NoMatch
TRINITY_DN11303_c1_g1_i1.p3	C6	-5.40171	1.73835e-19	-4.26015	3.26847e-16	-3.75947	6.36608e-13	1.14155	NA	1.64223	0.0756835	0.50068	0.739167	NoMatch
TRINITY_DN11303_c1_g1_i1.p5	C6	-4.06911	1.2641e-18	-4.04039	4.86084e-18	-3.36205	1.91186e-13	0.0287166	NA	0.707062	0.491308	0.678345	0.536351	NoMatch
TRINITY_DN11303_c1_g2_i1.p1	C6	-3.96736	1.03562e-12	-3.3775	1.47942e-10	-2.89563	5.70337e-08	0.589857	NA	1.07172	0.299513	0.481865	0.751435	NoMatch
TRINITY_DN11303_c1_g3_i1.p1	C6	-3.30503	7.05393e-16	-2.95454	5.93231e-13	-2.37405	1.60064e-08	0.35049	0.805466	0.930977	0.140271	0.580487	0.484703	NoMatch
TRINITY_DN11304_c0_g1_i1.p1	NoDiff	-0.307722	0.874862	-0.698599	0.656293	-0.336485	0.86557	-0.390877	NA	-0.0287624	0.993581	0.362115	0.890488	NoMatch
TRINITY_DN11304_c0_g1_i2.p1	NoDiff	-0.294663	0.813551	-0.895969	0.29209	-0.86575	0.334457	-0.601306	NA	-0.571087	0.645744	0.0302189	0.989665	NoMatch
TRINITY_DN11306_c0_g1_i1.p1	NoDiff	-0.112418	0.895337	-0.0200148	0.983163	-0.194853	0.798302	0.0924033	NA	-0.0824348	0.939395	-0.174838	0.859069	NoMatch
TRINITY_DN11308_c0_g1_i1.p7	NoDiff	-1.10399	0.215928	-0.612673	0.584149	-0.0971521	0.955738	0.491317	NA	1.00684	0.344801	0.515521	0.734262	NoMatch
TRINITY_DN11308_c0_g1_i4.p10	NoDiff	-0.565264	0.0624991	-0.21476	0.64069	-0.694161	0.0187268	0.350505	0.520559	-0.128896	0.84796	-0.479401	0.208652	NoMatch
TRINITY_DN11309_c0_g3_i1.p1	C7	-5.00593	3.78915e-07	-4.32705	1.26599e-06	-2.28559	0.00558171	0.67888	NA	2.72034	0.0375156	2.04146	0.118639	NoMatch
TRINITY_DN11309_c0_g4_i1.p1	C7	-4.63267	1.54906e-05	-5.2132	1.70846e-05	-2.16575	0.0313891	-0.580527	NA	2.46692	0.0973267	3.04745	0.0570009	NoMatch
TRINITY_DN11311_c0_g2_i1.p1	C6	-3.55332	0.00241049	-2.75005	0.0222007	-2.68801	0.0313246	0.803269	NA	0.865315	0.742971	0.0620463	0.988434	NoMatch
TRINITY_DN11313_c0_g4_i1.p1	C4	-0.538432	0.373931	-0.72857	0.176648	-1.07695	0.0283213	-0.190137	NA	-0.538521	0.477633	-0.348384	0.731367	NoMatch
TRINITY_DN11316_c0_g2_i1.p1	C6	-2.36177	0.0166023	-1.80187	0.0829439	-1.93252	0.0722767	0.559896	NA	0.429249	0.865093	-0.130647	0.969637	NoMatch
TRINITY_DN11316_c0_g3_i1.p1	C5	-2.3041	2.5312e-05	-2.0114	0.000269689	-1.8731	0.00127369	0.292694	NA	0.430993	0.75785	0.138299	0.948238	NoMatch
TRINITY_DN11317_c0_g1_i1.p1	C7	-1.74482	4.71529e-09	-1.37546	7.74592e-06	-0.294016	0.587912	0.369353	0.637403	1.4508	4.97892e-06	1.08145	0.00168103	NoMatch
TRINITY_DN11318_c0_g11_i1.p1	NoDiff	0.15494	0.967744	0.602398	0.845573	-0.31435	0.928542	0.447458	NA	-0.46929	0.904282	-0.916748	0.792492	NoMatch
TRINITY_DN11318_c0_g13_i1.p1	NoDiff	-0.10481	0.974246	-0.409179	0.880554	-0.035062	0.993246	-0.304369	NA	0.0697481	0.987517	0.374117	0.921286	NoMatch
TRINITY_DN11318_c0_g3_i1.p1	NoDiff	-0.428736	0.917035	-0.487386	0.900146	-0.785943	0.825872	-0.0586503	NA	-0.357207	0.942534	-0.298557	0.958511	NoMatch
TRINITY_DN11318_c0_g4_i1.p1	NoDiff	-0.508292	0.840052	-0.0674281	0.981897	-1.90945	0.23862	0.440864	NA	-1.40115	0.5094	-1.84202	0.318848	NoMatch
TRINITY_DN11318_c0_g5_i1.p1	NoDiff	-0.639806	0.856707	0.136905	0.973451	-0.384095	0.921149	0.776712	NA	0.255712	0.957987	-0.521	0.914214	NoMatch
TRINITY_DN11326_c1_g4_i1.p1	NoDiff	0.0779865	0.967085	-0.191136	0.910949	0.801221	0.453208	-0.269123	NA	0.723234	0.566046	0.992357	0.377193	NoMatch
TRINITY_DN11328_c0_g3_i1.p1	NoDiff	2.20887	0.0554992	2.02427	0.0946811	1.93087	0.128869	-0.184598	NA	-0.277999	0.90772	-0.093401	0.977722	NoMatch
TRINITY_DN11329_c1_g1_i1.p1	NoDiff	0.226092	0.959843	0.627207	0.867458	-0.0499568	0.993246	0.401115	NA	-0.276049	0.957528	-0.677164	0.887373	NoMatch
TRINITY_DN11335_c0_g1_i1.p1	NoDiff	-1.25072	0.416388	-1.58647	0.261753	-3.21531	0.0100351	-0.335742	NA	-1.96458	0.244565	-1.62884	0.402414	NoMatch
TRINITY_DN11335_c0_g7_i1.p1	NoDiff	-1.33012	0.493123	-1.71765	0.335224	-3.20029	0.0572518	-0.387531	NA	-1.87017	0.444122	-1.48264	0.613348	NoMatch
TRINITY_DN11337_c0_g2_i1.p2	NoDiff	0.64286	0.64831	0.490572	0.751515	0.913621	0.451715	-0.152288	NA	0.270761	0.894019	0.423049	0.831097	NoMatch
TRINITY_DN11337_c1_g1_i1.p1	NoDiff	-0.081946	0.952231	0.183883	0.874638	-0.121333	0.926707	0.265829	NA	-0.0393873	0.983495	-0.305216	0.821066	NoMatch
TRINITY_DN11337_c1_g2_i1.p1	NoDiff	-0.186631	0.917035	0.0221638	0.990566	0.149438	0.935084	0.208795	NA	0.336069	0.852017	0.127275	0.959321	NoMatch
TRINITY_DN11337_c1_g3_i1.p1	NoDiff	0.132956	0.936611	0.187037	0.904454	-0.0743441	0.967937	0.0540805	NA	-0.2073	0.913803	-0.261381	0.894302	NoMatch
TRINITY_DN11337_c1_g4_i2.p1	NoDiff	0.405005	0.497934	0.310162	0.647868	0.178282	0.832076	-0.094843	NA	-0.226723	0.79462	-0.13188	0.909745	NoMatch
TRINITY_DN11347_c0_g1_i1.p1	NoDiff	-0.592834	0.540721	-0.227228	0.862331	0.205161	0.878265	0.365606	NA	0.797995	0.403328	0.432389	0.749164	NoMatch
TRINITY_DN11347_c0_g4_i1.p1	NoDiff	-0.286004	0.861173	-0.198957	0.907622	-0.568092	0.685824	0.0870463	NA	-0.282088	0.889549	-0.369134	0.857458	NoMatch
TRINITY_DN11348_c0_g6_i1.p1	NoDiff	-2.93141	0.0402095	-1.8771	0.223695	-2.77546	0.0715935	1.05432	NA	0.155953	0.973672	-0.898363	0.789137	NoMatch
TRINITY_DN11349_c0_g1_i1.p1	NoDiff	-0.732249	0.796413	1.12564	0.60865	1.27903	0.539393	1.85789	NA	2.01127	0.309767	0.153389	0.972644	NoMatch
TRINITY_DN11349_c1_g1_i1.p1	NoDiff	-2.71956	0.0570279	-1.70279	0.302159	-1.53256	0.381722	1.01677	NA	1.187	0.632806	0.170225	0.9681	NoMatch
TRINITY_DN11349_c1_g4_i1.p1	NoDiff	-2.03211	0.0938321	-1.46313	0.286378	-0.855047	0.620973	0.568977	NA	1.17706	0.514179	0.608084	0.811243	NoMatch
TRINITY_DN11350_c0_g3_i1.p1	NoDiff	-0.0872754	0.948904	0.240935	0.824295	0.0714276	0.959565	0.328211	NA	0.158703	0.914512	-0.169508	0.916202	NoMatch
TRINITY_DN11351_c0_g1_i1.p1	NoDiff	-1.06687	0.326724	-0.0126013	0.995187	0.102763	0.959055	1.05427	NA	1.16963	0.319416	0.115365	0.962837	NoMatch
TRINITY_DN11351_c0_g2_i1.p1	NoDiff	-1.22107	0.271367	-1.42563	0.180212	-1.81756	0.0819815	-0.204557	NA	-0.596487	0.768954	-0.39193	0.879377	NoMatch
TRINITY_DN11352_c0_g3_i1.p1	NoDiff	0.123357	0.968811	0.222376	0.938097	2.39537	0.0649981	0.0990188	NA	2.27201	0.103216	2.17299	0.132224	NoMatch
TRINITY_DN11356_c0_g1_i1.p1	NoDiff	-1.35006	0.246474	-1.40395	0.227487	-1.62311	0.159156	-0.0538854	NA	-0.273046	0.918186	-0.21916	0.945509	NoMatch
TRINITY_DN11358_c0_g1_i1.p1	NoDiff	-0.502427	0.664131	-1.6679	0.0202344	0.918964	0.287556	-1.16548	NA	1.42139	0.0649247	2.58687	7.90578e-05	NoMatch
TRINITY_DN11358_c0_g2_i1.p1	C8	-0.705904	0.615147	-1.9651	0.0468044	1.02515	0.366238	-1.2592	NA	1.73105	0.0795645	2.99024	0.000806679	NoMatch
TRINITY_DN11358_c0_g2_i2.p1	C7	-4.90279	0.00839782	-4.17194	0.015342	0.260765	0.935208	0.73085	NA	5.16356	0.00732198	4.43271	0.0132606	NoMatch
TRINITY_DN11358_c0_g4_i1.p1	NoDiff	-1.88403	0.0197852	-2.60884	0.000636328	0.735236	0.525755	-0.724813	NA	2.61927	0.000563438	3.34408	7.03359e-06	NoMatch
TRINITY_DN11359_c0_g3_i1.p1	NoDiff	-0.0197039	0.993695	0.746223	0.586879	0.6802	0.645226	0.765927	NA	0.699904	0.673564	-0.0660231	0.982368	NoMatch
TRINITY_DN11364_c0_g2_i1.p1	NoDiff	-0.16049	0.925993	-0.194046	0.90615	0.449212	0.736753	-0.0335554	NA	0.609702	0.652085	0.643258	0.647332	NoMatch
TRINITY_DN11364_c0_g3_i1.p1	NoDiff	-0.254791	0.875271	-0.21866	0.894039	0.57738	0.629233	0.0361314	NA	0.832171	0.475279	0.79604	0.521888	NoMatch
TRINITY_DN11366_c0_g2_i1.p1	NoDiff	0.0904432	0.94053	0.80163	0.174016	0.146756	0.899693	0.711187	NA	0.0563126	0.970746	-0.654874	0.385744	NoMatch
TRINITY_DN11369_c0_g3_i1.p1	NoDiff	0.383859	0.83868	1.14403	0.336107	-0.422566	0.8335	0.76017	NA	-0.806425	0.654295	-1.56659	0.211052	NoMatch
TRINITY_DN11374_c0_g2_i1.p1	C7	-3.44216	1.15062e-13	-4.16258	2.50245e-17	-0.713652	0.277029	-0.720421	NA	2.72851	3.04022e-08	3.44893	2.30193e-11	NoMatch
TRINITY_DN11377_c0_g1_i1.p1	NoDiff	-0.404643	0.645444	-0.0228137	0.98636	0.0468662	0.972454	0.381829	NA	0.451509	0.644397	0.0696799	0.967242	NoMatch
TRINITY_DN11377_c0_g2_i1.p1	NoDiff	-0.67008	0.443549	0.0924141	0.945994	0.341479	0.75776	0.762494	NA	1.01156	0.201808	0.249065	0.868552	NoMatch
TRINITY_DN11379_c0_g1_i1.p1	NoDiff	-0.281797	0.747434	-0.235491	0.793248	-0.03823	0.975671	0.0463059	NA	0.243567	0.816556	0.197261	0.873004	NoMatch
TRINITY_DN11384_c0_g1_i1.p1	NoDiff	-1.69985	0.187083	-0.992244	0.522013	-1.03978	0.508509	0.707609	NA	0.660071	0.782762	-0.0475386	0.989665	NoMatch
TRINITY_DN11384_c0_g1_i2.p1	NoDiff	-1.26803	0.0401968	-0.968522	0.154602	-1.45881	0.0204396	0.299513	NA	-0.190776	0.908262	-0.490289	0.702659	NoMatch
TRINITY_DN11385_c0_g3_i1.p1	NoDiff	1.01543	0.410467	1.42634	0.171313	0.782869	0.593586	0.410915	NA	-0.232558	0.917764	-0.643473	0.709056	NoMatch
TRINITY_DN11385_c0_g4_i1.p1	NoDiff	0.337883	0.797233	0.659815	0.506805	0.593724	0.578561	0.321932	NA	0.25584	0.870956	-0.0660916	0.977184	NoMatch
TRINITY_DN11385_c0_g5_i1.p1	C0	1.24748	0.16071	1.66238	0.0322822	0.511396	0.723193	0.414891	NA	-0.736088	0.561243	-1.15098	0.249098	NoMatch
TRINITY_DN11385_c0_g7_i1.p1	NoDiff	-1.65029	0.210902	0.488968	0.783357	-0.39576	0.848026	2.13926	NA	1.25453	0.478917	-0.884728	0.633036	NoMatch
TRINITY_DN11391_c0_g1_i1.p1	NoDiff	-0.219145	0.889687	-0.801355	0.461842	-0.673893	0.576797	-0.58221	NA	-0.454748	0.780441	0.127462	0.960739	NoMatch
TRINITY_DN11391_c0_g4_i1.p1	NoDiff	-0.791243	0.517138	-0.272395	0.870991	0.501768	0.717508	0.518848	NA	1.29301	0.220647	0.774163	0.577553	NoMatch
TRINITY_DN11391_c0_g6_i1.p1	NoDiff	-0.230453	0.898355	-0.374717	0.816941	-0.205732	0.912683	-0.144265	NA	0.0247208	0.993652	0.168986	0.949333	NoMatch
TRINITY_DN11392_c0_g1_i1.p1	NoDiff	0.290625	0.725938	0.171659	0.860269	-0.239024	0.80398	-0.118967	NA	-0.529649	0.492848	-0.410682	0.660804	NoMatch
TRINITY_DN11394_c0_g1_i1.p1	NoDiff	-0.394335	0.911511	-0.689424	0.824291	-0.438555	0.899718	-0.295088	NA	-0.0442198	0.99399	0.250869	0.960689	NoMatch
TRINITY_DN11397_c0_g1_i1.p1	NoDiff	-0.642403	0.688341	0.0465897	0.983271	-0.755454	0.624176	0.688993	NA	-0.113051	0.96798	-0.802044	0.655198	NoMatch
TRINITY_DN11397_c0_g1_i2.p1	NoDiff	-0.190896	0.78498	-0.21867	0.738489	-0.645069	0.147497	-0.0277742	NA	-0.454173	0.439494	-0.426399	0.499848	NoMatch
TRINITY_DN11397_c0_g3_i1.p1	NoDiff	0.0517842	0.934007	-0.0745263	0.898859	-0.478068	0.144025	-0.126311	NA	-0.529852	0.112376	-0.403541	0.311791	NoMatch
TRINITY_DN11399_c0_g1_i1.p1	NoDiff	-0.369355	0.289672	0.0707956	0.904681	0.864789	0.000452479	0.44015	0.303784	1.23414	1.67318e-07	0.793994	0.00255356	NoMatch
TRINITY_DN11399_c0_g2_i1.p1	C7	-4.84707	3.32059e-38	-3.96247	2.66026e-28	-1.57277	2.94976e-05	0.884598	0.243046	3.2743	9.48328e-17	2.3897	8.67657e-10	NoMatch
TRINITY_DN11401_c0_g4_i1.p1	NoDiff	1.32474	0.233631	1.28322	0.261103	1.15494	0.348107	-0.0415131	NA	-0.169796	0.942996	-0.128283	0.962445	NoMatch
TRINITY_DN11404_c0_g4_i1.p1	C0	4.72225	0.00678942	5.24286	0.00184354	4.12705	0.0291943	0.520614	NA	-0.595198	0.788329	-1.11581	0.516954	NoMatch
TRINITY_DN11405_c0_g1_i1.p1	NoDiff	-0.140297	0.951981	0.276886	0.891456	-1.4122	0.342429	0.417183	NA	-1.2719	0.468337	-1.68908	0.261946	NoMatch
TRINITY_DN11405_c0_g2_i1.p1	NoDiff	-0.282199	0.927423	0.73495	0.748185	-0.622087	0.826087	1.01715	NA	-0.339888	0.930875	-1.35704	0.572948	NoMatch
TRINITY_DN11405_c0_g3_i1.p1	NoDiff	1.58211	0.260415	0.288829	0.913644	1.51763	0.30555	-1.29328	NA	-0.0644743	0.985446	1.2288	0.500885	NoMatch
TRINITY_DN11409_c0_g1_i1.p1	NoDiff	0.39324	0.765603	-0.608747	0.619867	-0.248305	0.878323	-1.00199	NA	-0.641545	0.62626	0.360441	0.855054	NoMatch
TRINITY_DN11409_c0_g2_i1.p1	NoDiff	0.0993254	0.948987	-0.184773	0.89565	-0.551092	0.624064	-0.284099	NA	-0.650417	0.579051	-0.366319	0.825029	NoMatch
TRINITY_DN11409_c0_g3_i1.p1	NoDiff	0.12628	0.959341	-0.0683355	0.978564	-0.30434	0.89584	-0.194616	NA	-0.43062	0.858346	-0.236004	0.941423	NoMatch
TRINITY_DN11414_c0_g1_i1.p1	NoDiff	-1.05814	0.00820136	-0.506735	0.347092	-0.13816	0.872615	0.551405	0.460191	0.91998	0.0419902	0.368575	0.622292	NoMatch
TRINITY_DN11418_c0_g1_i1.p1	NoDiff	-0.210007	0.86991	-0.203804	0.872576	-0.225014	0.861151	0.00620258	NA	-0.0150077	0.994867	-0.0212103	0.992271	NoMatch
TRINITY_DN11418_c0_g2_i1.p1	NoDiff	-1.07482	0.289836	-0.545868	0.676101	0.114123	0.95064	0.528951	NA	1.18894	0.270148	0.659991	0.655372	NoMatch
TRINITY_DN11422_c0_g1_i1.p1	NoDiff	0.0334933	0.989382	-0.668075	0.693787	0.297917	0.883474	-0.701568	NA	0.264424	0.914231	0.965992	0.578682	NoMatch
TRINITY_DN11427_c0_g1_i1.p1	C7	-3.2388	0.000251694	-2.02166	0.0191857	-0.483	0.737053	1.21714	NA	2.7558	0.00559524	1.53866	0.158416	NoMatch
TRINITY_DN11428_c0_g3_i1.p1	NoDiff	0.0459385	0.985408	0.157108	0.939672	-0.589463	0.740761	0.11117	NA	-0.635401	0.745428	-0.746571	0.70341	NoMatch
TRINITY_DN11433_c0_g2_i1.p1	NoDiff	0.310597	0.894574	1.13265	0.435942	-0.0623073	0.983311	0.82205	NA	-0.372905	0.890291	-1.19495	0.488928	NoMatch
TRINITY_DN11438_c0_g1_i1.p1	C0	0.721776	0.19473	1.05521	0.0250092	0.513885	0.442269	0.33343	NA	-0.207891	0.841108	-0.541321	0.453102	NoMatch
TRINITY_DN11444_c0_g4_i1.p1	NoDiff	-0.121792	0.948252	-0.166165	0.923227	0.290973	0.854411	-0.0443738	NA	0.412765	0.802142	0.457139	0.797167	NoMatch
TRINITY_DN11444_c0_g5_i1.p1	NoDiff	0.415284	0.840284	-0.394007	0.862246	1.66058	0.135613	-0.809291	NA	1.24529	0.345154	2.05459	0.079523	NoMatch
TRINITY_DN11445_c1_g2_i1.p1	NoDiff	0.612903	0.675561	0.280414	0.879077	0.606802	0.684835	-0.332489	NA	-0.00610135	0.999127	0.326388	0.885417	NoMatch
TRINITY_DN11445_c1_g4_i1.p1	NoDiff	0.231686	0.907539	0.365301	0.835158	-0.113625	0.959829	0.133615	NA	-0.345311	0.870763	-0.478926	0.822003	NoMatch
TRINITY_DN11445_c1_g8_i1.p2	NoDiff	-0.475836	0.699353	-0.370078	0.775914	0.216235	0.884447	0.105758	NA	0.692071	0.565594	0.586313	0.668913	NoMatch
TRINITY_DN11446_c0_g1_i1.p1	NoDiff	-0.132582	0.941508	0.537219	0.666809	0.56003	0.655589	0.6698	NA	0.692612	0.599337	0.0228117	0.992908	NoMatch
TRINITY_DN11446_c0_g2_i1.p1	NoDiff	0.984876	0.424306	0.819856	0.548895	1.68229	0.0804062	-0.16502	NA	0.69741	0.630779	0.86243	0.534022	NoMatch
TRINITY_DN11448_c0_g7_i1.p1	NoDiff	-1.08127	0.18722	-1.07504	0.196412	0.0302496	0.985776	0.00623323	NA	1.11152	0.215281	1.10529	0.233593	NoMatch
TRINITY_DN11452_c0_g3_i1.p1	NoDiff	-0.039022	0.98777	0.533453	0.740386	-0.520901	0.785386	0.572475	NA	-0.481879	0.827012	-1.05435	0.515297	NoMatch
TRINITY_DN11453_c0_g3_i1.p1	C6	-3.78712	6.37452e-05	-2.78196	0.00116905	-1.82542	0.0438838	1.00517	NA	1.9617	0.161877	0.956533	0.589829	NoMatch
TRINITY_DN11458_c0_g4_i1.p1	NoDiff	0.0951673	0.940897	-0.123907	0.920217	-0.0546854	0.969363	-0.219074	NA	-0.149853	0.918186	0.0692213	0.970276	NoMatch
TRINITY_DN11461_c0_g2_i1.p1	NoDiff	0.152178	0.945317	0.908563	0.479517	0.616845	0.699083	0.756385	NA	0.464667	0.811478	-0.291718	0.902362	NoMatch
TRINITY_DN11463_c0_g1_i1.p1	C0	1.01382	0.136091	1.37352	0.0205571	0.660596	0.446399	0.359702	NA	-0.353223	0.767839	-0.712925	0.418032	NoMatch
TRINITY_DN11468_c0_g1_i1.p1	NoDiff	-2.60489	0.0420207	-2.68361	0.0393811	1.22174	0.356187	-0.0787237	NA	3.82663	0.000927302	3.90536	0.00103119	NoMatch
TRINITY_DN11468_c0_g5_i1.p1	NoDiff	-1.85357	0.0101006	-2.76057	0.0003618	1.4735	0.0173611	-0.906995	NA	3.32707	8.47255e-08	4.23407	3.06987e-09	NoMatch
TRINITY_DN11476_c0_g1_i1.p1	NoDiff	-0.241227	0.917795	-0.253276	0.91004	1.54598	0.179862	-0.0120488	NA	1.78721	0.127991	1.79926	0.132685	NoMatch
TRINITY_DN11476_c0_g3_i1.p1	NoDiff	-0.450153	0.857442	-0.00629906	0.998585	0.952786	0.608912	0.443854	NA	1.40294	0.43265	0.959085	0.667327	NoMatch
TRINITY_DN11476_c0_g4_i1.p1	NoDiff	0.461884	0.833992	0.852412	0.626729	1.97978	0.0888356	0.390527	NA	1.5179	0.266568	1.12737	0.48768	NoMatch
TRINITY_DN11477_c0_g2_i1.p1	NoDiff	0.0514077	0.980768	0.144807	0.935415	0.870101	0.420014	0.0933995	NA	0.818693	0.511483	0.725294	0.598153	NoMatch
TRINITY_DN11489_c0_g6_i1.p1	NoDiff	0.295838	0.795899	-0.168424	0.899807	0.0268739	0.986753	-0.464262	NA	-0.268964	0.844628	0.195298	0.91275	NoMatch
TRINITY_DN11493_c0_g2_i1.p1	NoDiff	0.57693	0.542157	-0.0944898	0.950846	0.609199	0.520918	-0.67142	NA	0.0322686	0.987537	0.703688	0.50345	NoMatch
TRINITY_DN11493_c0_g5_i1.p2	NoDiff	0.106156	0.933344	-0.084029	0.947682	-0.56616	0.517132	-0.190185	NA	-0.672316	0.455479	-0.482131	0.674179	NoMatch
TRINITY_DN11495_c0_g1_i1.p1	NoDiff	-0.820957	0.315028	-0.478058	0.639907	-0.980394	0.221608	0.3429	NA	-0.159437	0.930652	-0.502337	0.708914	NoMatch
TRINITY_DN11497_c0_g1_i1.p2	NoDiff	0.50414	0.502383	0.320114	0.724083	0.820932	0.176852	-0.184026	NA	0.316791	0.756852	0.500818	0.567422	NoMatch
TRINITY_DN11498_c0_g3_i2.p1	NoDiff	-0.276285	0.790477	-0.204274	0.853311	-0.839963	0.239556	0.0720109	NA	-0.563678	0.566157	-0.635689	0.505666	NoMatch
TRINITY_DN11499_c0_g1_i1.p1	NoDiff	0.240113	0.756312	0.199519	0.804465	0.473386	0.417147	-0.040594	NA	0.233272	0.78885	0.273866	0.760429	NoMatch
TRINITY_DN11501_c0_g4_i1.p1	NoDiff	-0.323199	0.863189	0.260585	0.887003	0.775831	0.547588	0.583784	NA	1.09903	0.385215	0.515246	0.782535	NoMatch
TRINITY_DN11503_c0_g1_i1.p1	NoDiff	-0.456359	0.621221	-0.254316	0.818414	0.164738	0.89429	0.202043	NA	0.621096	0.50027	0.419053	0.72055	NoMatch
TRINITY_DN1151_c0_g1_i1.p2	NoDiff	0.0356903	0.988691	-1.52267	0.217052	-0.387186	0.84229	-1.55836	NA	-0.422876	0.845848	1.13548	0.502597	NoMatch
TRINITY_DN11514_c1_g1_i1.p1	NoDiff	-0.279975	0.878246	-0.241967	0.894941	-0.480634	0.772356	0.0380084	NA	-0.200659	0.934372	-0.238667	0.929172	NoMatch
TRINITY_DN11514_c1_g2_i1.p1	NoDiff	-0.308163	0.871274	0.487972	0.75355	-0.054105	0.981641	0.796135	NA	0.254058	0.914797	-0.542077	0.785141	NoMatch
TRINITY_DN11516_c0_g1_i1.p1	NoDiff	-2.82628	0.523176	2.29389	0.607169	-1.96524	0.697051	5.12018	NA	0.861044	0.913482	-4.25913	0.282807	NoMatch
TRINITY_DN11516_c0_g2_i1.p1	NoDiff	-0.784899	NA	2.60212	NA	-0.866082	NA	3.38702	NA	-0.0811831	NA	-3.4682	NA	NoMatch
TRINITY_DN11516_c0_g4_i1.p1	NoDiff	-2.75993	0.56538	2.8053	0.493749	0.359539	0.959565	5.56524	NA	3.11947	0.545925	-2.44577	0.639185	NoMatch
TRINITY_DN11518_c0_g2_i1.p1	NoDiff	-0.355131	0.811684	0.144519	0.930761	-0.367064	0.8107	0.49965	NA	-0.0119337	0.997464	-0.511583	0.761602	NoMatch
TRINITY_DN11520_c0_g4_i1.p1	NoDiff	-0.0440675	0.972337	-0.11557	0.918776	0.358839	0.676517	-0.0715022	NA	0.402906	0.667593	0.474408	0.604064	NoMatch
TRINITY_DN11522_c0_g1_i1.p1	C6	-4.06087	1.33945e-09	-4.6571	1.04545e-10	-2.8886	1.47909e-05	-0.596237	NA	1.17227	0.329113	1.7685	0.102578	NoMatch
TRINITY_DN11522_c0_g1_i1.p2	NoDiff	-0.752968	0.0350427	-0.475631	0.274181	-0.319929	0.538333	0.277337	0.753629	0.433039	0.396172	0.155702	0.855715	NoMatch
TRINITY_DN11523_c0_g5_i1.p1	NoDiff	0.381987	0.656308	0.78305	0.20015	0.507947	0.508663	0.401063	NA	0.12596	0.926178	-0.275103	0.815313	NoMatch
TRINITY_DN11529_c0_g2_i1.p2	NoDiff	1.21355	0.594629	-0.0507093	0.989107	0.172207	0.962405	-1.26426	NA	-1.04134	0.709519	0.222916	0.96267	NoMatch
TRINITY_DN11532_c0_g2_i1.p1	NoDiff	0.10901	0.926374	-0.257582	0.792085	-0.123284	0.916901	-0.366593	NA	-0.232294	0.842774	0.134299	0.933363	NoMatch
TRINITY_DN11534_c0_g2_i1.p1	NoDiff	-0.490493	0.688983	0.302224	0.821618	0.505051	0.660592	0.792718	NA	0.995544	0.308104	0.202827	0.917393	NoMatch
TRINITY_DN11535_c0_g5_i1.p1	NoDiff	-0.36137	0.684991	0.361817	0.669289	-0.0397751	0.976527	0.723187	NA	0.321595	0.767268	-0.401592	0.693431	NoMatch
TRINITY_DN11543_c0_g1_i1.p1	C4	-0.695239	0.475191	-1.59632	0.0222041	-1.04537	0.209092	-0.90108	NA	-0.35013	0.813994	0.550951	0.691465	NoMatch
TRINITY_DN11543_c0_g3_i1.p1	NoDiff	-0.38357	0.826368	-0.779462	0.57297	-1.5371	0.172056	-0.395892	NA	-1.15353	0.423082	-0.757634	0.694615	NoMatch
TRINITY_DN11544_c0_g1_i1.p1	NoDiff	-0.557868	0.622217	0.231499	0.867893	-0.304326	0.829267	0.789368	NA	0.253542	0.886809	-0.535825	0.704322	NoMatch
TRINITY_DN11544_c0_g3_i1.p1	NoDiff	-0.0940702	0.963718	0.180025	0.921748	0.544098	0.70587	0.274095	NA	0.638168	0.679308	0.364073	0.857711	NoMatch
TRINITY_DN11544_c0_g4_i1.p1	NoDiff	-0.529956	0.630136	-0.790441	0.409612	-0.366169	0.778178	-0.260485	NA	0.163787	0.931785	0.424272	0.798079	NoMatch
TRINITY_DN11544_c0_g6_i1.p1	NoDiff	0.0501077	0.972678	-0.84015	0.293277	-0.974598	0.222238	-0.890258	NA	-1.02471	0.223688	-0.134447	0.949665	NoMatch
TRINITY_DN11544_c1_g1_i1.p1	NoDiff	-0.0984056	0.961294	0.445245	0.760722	-0.535302	0.724112	0.543651	NA	-0.436897	0.81116	-0.980548	0.459627	NoMatch
TRINITY_DN11544_c1_g2_i1.p1	NoDiff	-0.080078	0.969172	-0.390458	0.812897	-0.309178	0.864527	-0.31038	NA	-0.2291	0.918304	0.0812798	0.978385	NoMatch
TRINITY_DN11544_c1_g3_i1.p1	NoDiff	0.160499	0.933499	-0.142785	0.940479	0.382837	0.814399	-0.303284	NA	0.222338	0.917456	0.525622	0.778873	NoMatch
TRINITY_DN11545_c0_g10_i1.p1	NoDiff	0.259947	0.864989	0.011946	0.995146	0.245815	0.87676	-0.248001	NA	-0.0141316	0.996173	0.233869	0.911108	NoMatch
TRINITY_DN11545_c0_g2_i1.p1	NoDiff	0.232508	0.828883	0.291889	0.766594	0.293998	0.775345	0.0593813	NA	0.0614894	0.968877	0.00210808	0.999296	NoMatch
TRINITY_DN11545_c0_g5_i1.p1	NoDiff	0.828877	0.299559	0.155841	0.912612	0.0760902	0.962324	-0.673035	NA	-0.752787	0.436148	-0.0797512	0.970325	NoMatch
TRINITY_DN11548_c0_g2_i1.p1	NoDiff	-0.424482	0.785877	0.644029	0.609788	0.595317	0.652246	1.06851	NA	1.0198	0.388534	-0.0487121	0.984804	NoMatch
TRINITY_DN11548_c0_g4_i1.p1	NoDiff	0.49194	0.714049	0.611568	0.617462	1.379	0.097976	0.119628	NA	0.887056	0.411493	0.767429	0.525536	NoMatch
TRINITY_DN11552_c0_g3_i1.p1	NoDiff	0.374704	0.812354	0.669831	0.593927	-0.175071	0.929637	0.295127	NA	-0.549774	0.746187	-0.844902	0.556697	NoMatch
TRINITY_DN11552_c0_g7_i1.p1	NoDiff	0.0975395	0.938495	-0.496083	0.565534	0.310782	0.757028	-0.593622	NA	0.213242	0.864932	0.806865	0.303472	NoMatch
TRINITY_DN11554_c0_g1_i1.p1	NoDiff	-0.0438792	0.9756	0.377758	0.690889	0.464969	0.602698	0.421638	NA	0.508849	0.601023	0.0872109	0.960532	NoMatch
TRINITY_DN11554_c0_g2_i1.p1	NoDiff	-0.643556	0.47134	-0.150407	0.910757	-0.243615	0.847077	0.493149	NA	0.399941	0.758508	-0.0932079	0.962445	NoMatch
TRINITY_DN11555_c0_g5_i1.p1	C0	1.34135	0.106982	1.81468	0.0121461	0.693117	0.576379	0.473333	NA	-0.648231	0.604247	-1.12156	0.227339	NoMatch
TRINITY_DN11555_c0_g7_i1.p1	NoDiff	0.784424	0.564947	0.895751	0.486056	0.693539	0.641805	0.111327	NA	-0.0908853	0.971673	-0.202212	0.938366	NoMatch
TRINITY_DN11556_c0_g2_i1.p1	NoDiff	-0.561819	0.760578	-1.01348	0.501751	-1.2738	0.388272	-0.451659	NA	-0.711977	0.74774	-0.260317	0.939123	NoMatch
TRINITY_DN11556_c0_g3_i1.p1	NoDiff	-1.64612	0.185626	-1.46402	0.261778	-2.20464	0.0840467	0.182094	NA	-0.558518	0.838784	-0.740611	0.787948	NoMatch
TRINITY_DN11556_c0_g5_i1.p1	NoDiff	-0.353781	0.870242	-1.40559	0.336767	-0.325397	0.884487	-1.05181	NA	0.0283843	0.994267	1.0802	0.596811	NoMatch
TRINITY_DN11559_c0_g1_i1.p1	NoDiff	-0.54638	0.714544	-0.36776	0.824295	-0.432754	0.795097	0.17862	NA	0.113626	0.964899	-0.0649937	0.982368	NoMatch
TRINITY_DN11559_c0_g2_i1.p2	NoDiff	-0.00971926	0.997175	0.268276	0.907622	-0.917095	0.624993	0.277995	NA	-0.907376	0.67208	-1.18537	0.540384	NoMatch
TRINITY_DN11559_c0_g3_i1.p1	NoDiff	-0.43688	0.805163	-0.268829	0.890132	-0.693506	0.66309	0.168051	NA	-0.256626	0.918388	-0.424677	0.85896	NoMatch
TRINITY_DN11560_c0_g1_i1.p1	NoDiff	0.69304	0.687483	-0.0776629	0.975966	-0.350267	0.880262	-0.770703	NA	-1.04331	0.552975	-0.272604	0.93433	NoMatch
TRINITY_DN11560_c0_g2_i1.p1	NoDiff	-0.270044	0.804857	-0.597642	0.471178	-0.537212	0.549129	-0.327598	NA	-0.267168	0.841266	0.0604304	0.977412	NoMatch
TRINITY_DN11562_c1_g2_i1.p1	NoDiff	0.0134082	0.995678	0.205169	0.924862	-1.42197	0.356004	0.19176	NA	-1.43538	0.39582	-1.62714	0.311633	NoMatch
TRINITY_DN11572_c0_g1_i1.p1	NoDiff	-0.539222	0.209879	-0.656964	0.103246	-0.731869	0.0705454	-0.117743	NA	-0.192647	0.814712	-0.0749047	0.950223	NoMatch
TRINITY_DN11572_c0_g3_i1.p1	NoDiff	-0.758794	0.000157462	-0.869289	1.13049e-05	-1.10556	3.30652e-08	-0.110495	0.879774	-0.346765	0.285404	-0.236269	0.572731	NoMatch
TRINITY_DN11574_c0_g1_i2.p1	NoDiff	-1.0049	0.425556	-0.139783	0.943929	0.714384	0.588927	0.865114	NA	1.71928	0.101023	0.854167	0.556697	NoMatch
TRINITY_DN11577_c0_g4_i1.p1	C6	-1.57178	0.000118841	-1.34413	0.00140707	-0.496713	0.407096	0.227658	NA	1.07507	0.0346119	0.847413	0.134689	NoMatch
TRINITY_DN11578_c0_g6_i1.p1	C0	2.65258	0.00465475	2.72169	0.00352401	1.95087	0.0763673	0.0691092	NA	-0.701713	0.656268	-0.770822	0.626933	NoMatch
TRINITY_DN11582_c0_g2_i1.p1	NoDiff	-0.105484	0.935891	0.477584	0.5739	0.263206	0.809562	0.583067	NA	0.36869	0.74138	-0.214377	0.880595	NoMatch
TRINITY_DN11584_c0_g4_i1.p1	NoDiff	0.110828	0.904042	-0.426724	0.489759	-0.383481	0.562378	-0.537552	NA	-0.494309	0.453238	0.0432436	0.977555	NoMatch
TRINITY_DN11589_c1_g1_i2.p1	NoDiff	-0.359875	0.847444	-1.95659	0.0779625	0.0935844	0.967	-1.59671	NA	0.453459	0.822169	2.05017	0.0848057	NoMatch
TRINITY_DN11589_c1_g1_i3.p1	NoDiff	-0.938059	0.307685	-0.288824	0.832693	-0.941761	0.33071	0.649235	NA	-0.00370185	0.999183	-0.652937	0.638655	NoMatch
TRINITY_DN11589_c1_g2_i1.p1	NoDiff	-0.493439	0.769934	0.295141	0.870439	0.0021531	0.999841	0.78858	NA	0.495592	0.796936	-0.292988	0.903508	NoMatch
TRINITY_DN11591_c0_g1_i1.p1	NoDiff	-0.72321	0.749591	-0.967561	0.637646	-0.402048	0.879085	-0.244351	NA	0.321163	0.924104	0.565513	0.859762	NoMatch
TRINITY_DN11591_c0_g2_i1.p2	NoDiff	-0.845789	0.586934	-0.608318	0.725155	-0.0870391	0.97217	0.237471	NA	0.75875	0.691874	0.521279	0.825629	NoMatch
TRINITY_DN11599_c0_g2_i1.p1	NoDiff	-4.56902	7.04806e-06	-4.45038	1.26854e-05	-3.10007	0.00181708	0.11864	NA	1.46895	0.439587	1.35031	0.508287	NoMatch
TRINITY_DN11599_c0_g3_i1.p1	NoDiff	-3.21525	0.0478086	-6.29254	0.00068278	-4.11106	0.0336641	-3.07729	NA	-0.895809	0.843718	2.18148	0.614954	NoMatch
TRINITY_DN11599_c0_g3_i2.p1	C6	-4.06496	1.67954e-11	-4.22159	1.36325e-11	-3.23979	5.62236e-08	-0.156627	NA	0.825176	0.542039	0.981803	0.457128	NoMatch
TRINITY_DN11599_c0_g4_i1.p1	C6	-5.66885	3.30017e-13	-5.04885	2.51202e-12	-3.59308	6.09711e-08	0.62	NA	2.07577	0.0711444	1.45577	0.247319	NoMatch
TRINITY_DN11599_c0_g5_i1.p1	C5	-3.73142	1.46561e-05	-3.71089	2.10888e-05	-2.75863	0.00151251	0.0205225	NA	0.97279	0.604403	0.952268	0.636662	NoMatch
TRINITY_DN11599_c0_g6_i1.p1	C6	-4.05651	6.40902e-11	-4.35026	8.06043e-12	-3.65925	9.11963e-09	-0.293757	NA	0.397253	0.821661	0.691011	0.660185	NoMatch
TRINITY_DN11599_c0_g7_i1.p1	C6	-3.62438	3.55789e-08	-4.25801	9.89569e-10	-3.96691	2.86589e-08	-0.633625	NA	-0.342525	0.871769	0.2911	0.914228	NoMatch
TRINITY_DN11602_c0_g2_i1.p1	NoDiff	-2.3806	0.00155494	-2.90609	0.000229273	-2.45502	0.00271052	-0.525492	NA	-0.0744229	0.980202	0.45107	0.855715	NoMatch
TRINITY_DN11605_c0_g3_i1.p1	NoDiff	0.117869	0.966347	-0.0710349	0.979549	-0.766317	0.721989	-0.188904	NA	-0.884186	0.698988	-0.695282	0.802926	NoMatch
TRINITY_DN11605_c0_g7_i1.p1	NoDiff	-0.105413	0.961294	0.991492	0.372598	0.547467	0.719133	1.09691	NA	0.65288	0.687704	-0.444025	0.815913	NoMatch
TRINITY_DN11605_c0_g9_i1.p1	NoDiff	0.712852	0.615711	0.725628	0.607965	0.448577	0.798731	0.0127763	NA	-0.264275	0.905793	-0.277051	0.911096	NoMatch
TRINITY_DN11611_c0_g1_i1.p1	NoDiff	0.64851	0.408671	0.822414	0.242866	-0.0998558	0.944849	0.173904	NA	-0.748366	0.381688	-0.92227	0.234702	NoMatch
TRINITY_DN11611_c0_g2_i1.p1	NoDiff	0.275055	0.837118	-0.273126	0.841336	-0.585432	0.608359	-0.54818	NA	-0.860487	0.410999	-0.312307	0.862161	NoMatch
TRINITY_DN11615_c0_g1_i1.p1	NoDiff	0.082406	0.932424	0.0661164	0.945731	-0.190632	0.82721	-0.0162896	NA	-0.273038	0.757996	-0.256748	0.796788	NoMatch
TRINITY_DN11618_c0_g4_i1.p2	NoDiff	-0.109235	0.963718	-0.221867	0.919717	0.217971	0.922746	-0.112632	NA	0.327205	0.893434	0.439837	0.858902	NoMatch
TRINITY_DN11627_c0_g1_i1.p1	NoDiff	0.0648303	0.951452	0.302144	0.681517	-0.393452	0.593881	0.237313	NA	-0.458283	0.554358	-0.695596	0.265684	NoMatch
TRINITY_DN11628_c0_g2_i1.p1	NoDiff	-0.574997	0.485204	-0.625196	0.439264	0.0957787	0.942758	-0.0501994	NA	0.670775	0.44418	0.720975	0.411767	NoMatch
TRINITY_DN11634_c0_g2_i1.p1	NoDiff	0.373269	0.797054	-0.469767	0.742928	-0.349775	0.829993	-0.843036	NA	-0.723044	0.604605	0.119992	0.964228	NoMatch
TRINITY_DN11635_c0_g3_i1.p1	NoDiff	-2.20156	0.0191676	-0.368038	0.828953	-1.0223	0.40581	1.83353	NA	1.17927	0.415452	-0.654259	0.72244	NoMatch
TRINITY_DN11643_c0_g1_i1.p1	NoDiff	-0.343198	0.829943	-0.869683	0.462723	-0.598879	0.668779	-0.526485	NA	-0.255681	0.904282	0.270804	0.912118	NoMatch
TRINITY_DN11643_c0_g3_i1.p2	NoDiff	-1.2242	0.267553	-0.487486	0.747321	-0.0468997	0.983091	0.736711	NA	1.1773	0.356929	0.440587	0.829209	NoMatch
TRINITY_DN11645_c0_g1_i1.p1	NoDiff	0.521434	0.712237	-0.0791384	0.96917	-0.461269	0.782991	-0.600572	NA	-0.982703	0.459969	-0.382131	0.862991	NoMatch
TRINITY_DN11646_c1_g1_i1.p1	NoDiff	4.56526	0.198043	-2.99286	0.556728	5.0332	0.139716	-7.55813	NA	0.467936	0.954008	8.02606	0.0171932	NoMatch
TRINITY_DN11646_c1_g2_i1.p1	NoDiff	4.92965	0.214034	-3.82188	0.458752	5.21717	0.18018	-8.75153	NA	0.28752	0.976918	9.03905	0.0145049	NoMatch
TRINITY_DN11647_c0_g2_i1.p1	NoDiff	-2.70701	0.00648478	-2.01454	0.0509184	-3.19439	0.0041255	0.692464	NA	-0.487381	0.868511	-1.17984	0.581602	NoMatch
TRINITY_DN11647_c0_g3_i1.p1	C5	-3.19043	2.42514e-05	-2.60787	0.000373676	-2.46509	0.00145675	0.582564	NA	0.725343	0.69394	0.142779	0.961198	NoMatch
TRINITY_DN11648_c0_g3_i1.p1	NoDiff	3.02413	0.452911	-3.31984	0.47465	5.10829	0.108367	-6.34397	NA	2.08416	0.685035	8.42813	0.00802431	NoMatch
TRINITY_DN11648_c0_g4_i1.p1	NoDiff	3.81421	0.25286	-2.5538	0.601577	5.41283	0.059677	-6.36801	NA	1.59861	0.748077	7.96663	0.00675831	NoMatch
TRINITY_DN11651_c1_g3_i1.p1	NoDiff	0.522925	0.662139	0.620113	0.5739	0.636453	0.569229	0.0971882	NA	0.113528	0.95487	0.0163401	0.995069	NoMatch
TRINITY_DN11654_c0_g2_i1.p1	NoDiff	-0.418765	0.756509	-0.16071	0.920217	-0.0829605	0.962854	0.258055	NA	0.335804	0.8398	0.0777493	0.975384	NoMatch
TRINITY_DN11654_c0_g4_i1.p1	NoDiff	0.0293781	0.985072	0.231914	0.836163	0.346278	0.736303	0.202536	NA	0.3169	0.790426	0.114363	0.948479	NoMatch
TRINITY_DN11654_c0_g5_i1.p1	NoDiff	-0.329208	0.805928	-0.18123	0.903579	0.556462	0.601585	0.147978	NA	0.88567	0.366065	0.737692	0.506915	NoMatch
TRINITY_DN11656_c0_g7_i1.p1	C2	0.498732	0.61615	1.03111	0.139335	-0.485685	0.67453	0.532381	NA	-0.984417	0.270576	-1.5168	0.0331068	NoMatch
TRINITY_DN11657_c0_g2_i1.p1	NoDiff	-0.896232	0.0186527	-0.456027	0.359443	-0.809212	0.0494036	0.440206	NA	0.0870205	0.936256	-0.353185	0.625576	NoMatch
TRINITY_DN11658_c0_g2_i1.p1	NoDiff	-0.0337256	0.99159	0.275247	0.912052	0.81264	0.665966	0.308972	NA	0.846366	0.688638	0.537393	0.84047	NoMatch
TRINITY_DN11662_c0_g2_i1.p1	NoDiff	1.65771	0.154154	1.5996	0.180178	1.21689	0.396319	-0.0581105	NA	-0.440828	0.826787	-0.382717	0.870224	NoMatch
TRINITY_DN11665_c0_g3_i1.p1	NoDiff	0.692114	0.190052	0.582402	0.316281	0.329934	0.673017	-0.109712	NA	-0.362181	0.655864	-0.252469	0.807243	NoMatch
TRINITY_DN11672_c1_g1_i1.p1	NoDiff	-1.24295	0.281474	-0.416674	0.804169	-0.3638	0.837797	0.826273	NA	0.879147	0.580996	0.0528742	0.985892	NoMatch
TRINITY_DN11672_c1_g5_i1.p1	NoDiff	-1.08922	0.349704	-1.17532	0.305574	-0.346299	0.843045	-0.0861005	NA	0.742922	0.649383	0.829022	0.615913	NoMatch
TRINITY_DN11678_c0_g1_i1.p1	NoDiff	0.420905	0.772087	-0.216753	0.901195	0.272141	0.871968	-0.637659	NA	-0.148764	0.944675	0.488894	0.788121	NoMatch
TRINITY_DN11680_c0_g1_i1.p1	NoDiff	-0.267652	0.815731	-0.121528	0.925115	-0.139499	0.9167	0.146124	NA	0.128152	0.936868	-0.0179716	0.993222	NoMatch
TRINITY_DN11681_c0_g2_i1.p1	NoDiff	-0.499235	0.665421	-0.110788	0.94322	0.0249783	0.989344	0.388447	NA	0.524213	0.68946	0.135766	0.949333	NoMatch
TRINITY_DN11685_c0_g2_i1.p1	NoDiff	-1.3901	0.197042	-0.422961	0.795075	-0.721657	0.612686	0.967142	NA	0.668446	0.709867	-0.298696	0.90368	NoMatch
TRINITY_DN11687_c0_g1_i2.p1	NoDiff	-0.0381446	0.983482	-0.640813	0.545616	0.196367	0.893525	-0.602668	NA	0.234512	0.884522	0.83718	0.448674	NoMatch
TRINITY_DN11688_c0_g1_i1.p1	NoDiff	-3.82219	0.000783049	-0.983294	0.505031	-1.20176	0.388135	2.8389	NA	2.62043	0.0683801	-0.218467	0.946297	NoMatch
TRINITY_DN11689_c0_g2_i1.p1	NoDiff	1.27239	0.246474	1.24291	0.269136	0.596403	0.724252	-0.0294809	NA	-0.675987	0.676566	-0.646506	0.71637	NoMatch
TRINITY_DN11689_c0_g4_i1.p1	C0	2.15758	0.02419	2.3017	0.0137153	0.918344	0.561705	0.14412	NA	-1.23924	0.310265	-1.38336	0.235166	NoMatch
TRINITY_DN11690_c0_g2_i1.p2	C10	1.10805	0.0956173	0.290582	0.811543	1.26631	0.0495141	-0.817465	NA	0.158259	0.913866	0.975723	0.20336	NoMatch
TRINITY_DN11690_c0_g3_i1.p1	NoDiff	0.495621	0.667044	0.379792	0.760814	0.713078	0.468841	-0.115829	NA	0.217458	0.895623	0.333287	0.83744	NoMatch
TRINITY_DN11691_c0_g1_i1.p1	NoDiff	0.124496	0.92181	0.132269	0.91343	-0.734379	0.359051	0.00777331	NA	-0.858875	0.288671	-0.866648	0.293045	NoMatch
TRINITY_DN11691_c0_g2_i1.p1	NoDiff	-0.216351	0.916459	0.0930447	0.966712	-0.652779	0.694542	0.309396	NA	-0.436428	0.841108	-0.745824	0.695567	NoMatch
TRINITY_DN11697_c0_g1_i1.p2	NoDiff	-0.973084	0.132128	-0.695736	0.350247	-1.16234	0.0650604	0.277348	NA	-0.189252	0.899021	-0.4666	0.689882	NoMatch
TRINITY_DN11699_c0_g1_i1.p1	NoDiff	-0.132431	0.915251	0.24834	0.810421	0.383208	0.67495	0.380771	NA	0.515639	0.574639	0.134869	0.933531	NoMatch
TRINITY_DN11705_c0_g5_i1.p1	NoDiff	0.250052	0.887713	-0.279351	0.874621	0.476632	0.751902	-0.529404	NA	0.22658	0.914231	0.755983	0.622106	NoMatch
TRINITY_DN11705_c0_g5_i2.p1	NoDiff	0.394772	0.356033	0.268439	0.603341	0.827263	0.00889612	-0.126333	NA	0.432492	0.327216	0.558825	0.156537	NoMatch
TRINITY_DN11706_c0_g5_i1.p2	NoDiff	0.965274	0.606075	-0.195169	0.94569	0.949202	0.62294	-1.16044	NA	-0.0160721	0.997737	1.14437	0.593806	NoMatch
TRINITY_DN11707_c0_g3_i1.p1	NoDiff	-0.105424	0.958122	0.57498	0.666229	-0.934544	0.476599	0.680404	NA	-0.82912	0.600388	-1.50952	0.181129	NoMatch
TRINITY_DN11707_c0_g4_i1.p1	NoDiff	-0.13238	0.934319	-0.340784	0.797511	-0.694181	0.525374	-0.208404	NA	-0.561801	0.683549	-0.353397	0.845648	NoMatch
TRINITY_DN11707_c0_g7_i1.p1	NoDiff	0.167597	0.927151	0.474492	0.733758	0.074051	0.971332	0.306894	NA	-0.0935465	0.968095	-0.400441	0.834143	NoMatch
TRINITY_DN11709_c0_g1_i1.p1	NoDiff	0.421557	0.804857	0.313088	0.863405	0.905647	0.469321	-0.108468	NA	0.48409	0.791707	0.592558	0.748718	NoMatch
TRINITY_DN11713_c0_g1_i1.p1	NoDiff	0.426966	0.59213	-0.283297	0.769559	0.391037	0.647518	-0.710263	NA	-0.0359291	0.982792	0.674334	0.392604	NoMatch
TRINITY_DN11713_c0_g2_i1.p1	NoDiff	-0.0618872	0.952873	-0.092149	0.923419	-0.662411	0.247875	-0.0302618	NA	-0.600524	0.365553	-0.570262	0.421174	NoMatch
TRINITY_DN11713_c0_g3_i1.p1	NoDiff	0.155717	0.823249	-0.257129	0.672909	0.0799363	0.923032	-0.412846	NA	-0.0757807	0.938512	0.337066	0.612116	NoMatch
TRINITY_DN11713_c0_g3_i1.p3	NoDiff	0.223041	0.884055	-0.108238	0.947957	-0.0131051	0.995412	-0.331279	NA	-0.236146	0.894312	0.0951329	0.967322	NoMatch
TRINITY_DN11713_c0_g4_i1.p1	NoDiff	0.453408	0.529383	0.295698	0.730041	0.371178	0.646308	-0.157709	NA	-0.0822292	0.951877	0.0754801	0.960739	NoMatch
TRINITY_DN11714_c0_g2_i1.p1	NoDiff	-0.319425	0.765625	0.28903	0.777611	0.0328334	0.982941	0.608455	NA	0.352259	0.769199	-0.256196	0.855054	NoMatch
TRINITY_DN11719_c0_g1_i1.p1	C0	1.75733	0.000513553	1.41929	0.00996971	1.07961	0.0930283	-0.338039	NA	-0.67772	0.363146	-0.339681	0.768258	NoMatch
TRINITY_DN11719_c0_g2_i2.p1	NoDiff	1.95701	0.371687	1.09337	0.70087	0.941116	0.760722	-0.863639	NA	-1.01589	0.753651	-0.152255	0.978039	NoMatch
TRINITY_DN11722_c0_g2_i1.p1	NoDiff	0.512501	0.440334	0.395896	0.598098	0.920068	0.0747507	-0.116605	0.939158	0.407567	0.622527	0.524172	0.488837	NoMatch
TRINITY_DN11732_c0_g1_i1.p1	NoDiff	0.058278	0.972626	0.232275	0.870439	0.523463	0.639661	0.173996	NA	0.465185	0.723778	0.291188	0.862161	NoMatch
TRINITY_DN11732_c0_g3_i1.p1	NoDiff	-0.0218383	0.985408	-0.0323756	0.977197	-0.248826	0.776252	-0.0105373	NA	-0.226988	0.823805	-0.216451	0.850982	NoMatch
TRINITY_DN11732_c0_g5_i2.p1	NoDiff	0.00206048	0.998956	0.220812	0.837813	0.278045	0.789347	0.218751	NA	0.275984	0.814879	0.0572334	0.975384	NoMatch
TRINITY_DN11732_c0_g6_i1.p1	NoDiff	-0.3173	0.711197	0.17599	0.858484	-0.000738609	0.999841	0.49329	NA	0.316562	0.752543	-0.176728	0.891253	NoMatch
TRINITY_DN11733_c0_g1_i1.p1	C5	-1.33403	0.104943	-1.78881	0.0199349	-0.827958	0.414569	-0.454783	NA	0.50607	0.739118	0.960853	0.430962	NoMatch
TRINITY_DN11733_c0_g10_i1.p1	C5	-1.92469	0.0039439	-1.85845	0.00619547	-1.53939	0.0357807	0.0662411	NA	0.385295	0.816554	0.319054	0.869506	NoMatch
TRINITY_DN11733_c0_g3_i1.p1	NoDiff	-1.36424	0.163603	-1.7697	0.0525653	-0.82707	0.497845	-0.405451	NA	0.537175	0.760966	0.942627	0.524309	NoMatch
TRINITY_DN11733_c0_g4_i1.p1	NoDiff	-0.946731	0.329621	-0.533894	0.666229	-0.384526	0.784554	0.412838	NA	0.562206	0.692201	0.149368	0.949209	NoMatch
TRINITY_DN11733_c0_g5_i1.p2	NoDiff	-1.62357	0.117948	-1.67439	0.107675	-0.81179	0.553939	-0.0508176	NA	0.811782	0.634411	0.8626	0.626896	NoMatch
TRINITY_DN11733_c0_g8_i1.p1	NoDiff	-1.10656	0.24235	-0.878897	0.403711	-0.117482	0.949326	0.227663	NA	0.989078	0.373922	0.761415	0.564147	NoMatch
TRINITY_DN11734_c0_g2_i1.p1	NoDiff	-0.0770456	0.962423	0.271598	0.832325	0.385296	0.746769	0.348643	NA	0.462341	0.714358	0.113698	0.955374	NoMatch
TRINITY_DN11735_c0_g2_i1.p1	NoDiff	-0.0694513	0.96045	-0.227795	0.840823	-0.601417	0.477833	-0.158344	NA	-0.531965	0.60178	-0.373622	0.77478	NoMatch
TRINITY_DN11735_c0_g8_i1.p1	NoDiff	-0.0992558	0.910709	-0.512395	0.331909	-0.649638	0.194751	-0.413139	NA	-0.550382	0.357493	-0.137243	0.908365	NoMatch
TRINITY_DN11736_c0_g2_i2.p1	NoDiff	-0.78167	0.523488	-1.20431	0.263265	-0.220768	0.901893	-0.422644	NA	0.560901	0.737863	0.983546	0.490169	NoMatch
TRINITY_DN11736_c0_g3_i1.p1	NoDiff	-0.348541	0.843101	-0.328099	0.853635	-0.20034	0.920537	0.0204417	NA	0.1482	0.953993	0.127759	0.963541	NoMatch
TRINITY_DN11737_c0_g1_i1.p1	NoDiff	1.09379	0.390608	0.787197	0.602327	0.588368	0.739303	-0.306597	NA	-0.505426	0.795533	-0.198829	0.945579	NoMatch
TRINITY_DN11739_c0_g1_i1.p1	NoDiff	0.665828	0.601909	0.984609	0.350604	0.794532	0.510911	0.318781	NA	0.128704	0.954064	-0.190078	0.935296	NoMatch
TRINITY_DN11742_c0_g1_i1.p1	NoDiff	-0.284695	0.869218	-0.436004	0.775099	-0.559929	0.714071	-0.151309	NA	-0.275234	0.90077	-0.123925	0.964706	NoMatch
TRINITY_DN11742_c0_g3_i1.p1	NoDiff	-0.632966	0.675281	0.0611872	0.977197	-0.49222	0.772356	0.694153	NA	0.140745	0.957949	-0.553408	0.785553	NoMatch
TRINITY_DN11749_c0_g1_i1.p1	NoDiff	0.251565	0.885204	-0.100971	0.959181	-0.717687	0.619523	-0.352536	NA	-0.969252	0.485183	-0.616716	0.746704	NoMatch
TRINITY_DN11749_c0_g2_i1.p1	NoDiff	-0.214489	0.790526	-0.0893607	0.923281	-0.321128	0.656793	0.125128	NA	-0.10664	0.927514	-0.231768	0.821755	NoMatch
TRINITY_DN11750_c0_g1_i1.p3	NoDiff	-0.200643	0.850799	0.0698862	0.953773	0.180826	0.870284	0.270529	NA	0.381469	0.704066	0.11094	0.945243	NoMatch
TRINITY_DN11755_c0_g1_i2.p1	NoDiff	-0.227558	0.906076	0.526695	0.716099	-0.0311289	0.989666	0.754253	NA	0.196429	0.934372	-0.557824	0.761187	NoMatch
TRINITY_DN11759_c1_g1_i1.p1	NoDiff	-0.208628	0.895367	-0.117411	0.943929	0.00862071	0.997123	0.0912164	NA	0.217249	0.908504	0.126032	0.956626	NoMatch
TRINITY_DN11764_c0_g1_i1.p1	NoDiff	-0.186732	0.875418	-0.259902	0.809442	-1.12041	0.105012	-0.0731707	NA	-0.933682	0.257577	-0.860512	0.334482	NoMatch
TRINITY_DN11765_c0_g2_i1.p1	NoDiff	0.297038	0.806999	0.4962	0.620464	0.410519	0.71441	0.199163	NA	0.113482	0.948633	-0.0856809	0.964844	NoMatch
TRINITY_DN11772_c0_g1_i1.p1	C6	-3.24157	0.000206038	-5.01661	2.67557e-05	-2.04994	0.0242364	-1.77504	NA	1.19163	0.462206	2.96667	0.0626546	NoMatch
TRINITY_DN11779_c0_g1_i1.p1	NoDiff	0.796858	0.245909	0.12437	0.922764	-0.0234953	0.988162	-0.672488	NA	-0.820354	0.297581	-0.147866	0.934961	NoMatch
TRINITY_DN11781_c0_g1_i1.p1	NoDiff	-0.119085	0.937844	0.162444	0.908546	-1.2128	0.163176	0.281529	NA	-1.09371	0.274117	-1.37524	0.121054	NoMatch
TRINITY_DN11782_c0_g2_i1.p2	NoDiff	-1.3295	0.46938	-1.07354	0.594356	-2.44108	0.0922096	0.255962	NA	-1.11158	0.636748	-1.36754	0.534695	NoMatch
TRINITY_DN11782_c0_g3_i1.p1	C4	-1.36779	0.230737	-1.3791	0.228372	-3.27795	0.000817481	-0.0113064	NA	-1.91016	0.140302	-1.89885	0.149354	NoMatch
TRINITY_DN11782_c0_g4_i1.p2	C4	-1.22151	0.404131	-1.09337	0.478723	-2.43499	0.048737	0.128144	NA	-1.21347	0.53508	-1.34162	0.481785	NoMatch
TRINITY_DN11782_c0_g5_i2.p1	NoDiff	-1.40324	0.29541	-1.02747	0.501168	-3.32945	0.00424699	0.375772	NA	-1.9262	0.227672	-2.30198	0.115455	NoMatch
TRINITY_DN11782_c0_g6_i1.p1	NoDiff	-1.41348	0.264132	-0.889634	0.563425	-3.21729	0.00254551	0.523847	NA	-1.80381	0.217773	-2.32765	0.0710645	NoMatch
TRINITY_DN11782_c0_g7_i1.p1	C3	-1.52221	0.31564	-0.747981	0.708296	-3.20831	0.0189359	0.774233	NA	-1.68609	0.412437	-2.46032	0.140001	NoMatch
TRINITY_DN11782_c1_g1_i1.p1	NoDiff	-1.30255	0.268	-1.50014	0.185656	-2.22664	0.0433374	-0.197595	NA	-0.924089	0.631685	-0.726493	0.757211	NoMatch
TRINITY_DN11782_c1_g3_i1.p1	C4	-1.29147	0.437739	-1.7763	0.222441	-2.90811	0.0173737	-0.484835	NA	-1.61664	0.351318	-1.13181	0.603576	NoMatch
TRINITY_DN11782_c1_g4_i1.p1	NoDiff	-1.14507	0.293688	-0.737958	0.572599	-3.28792	0.000546005	0.407113	NA	-2.14285	0.0715171	-2.54996	0.0202563	NoMatch
TRINITY_DN11782_c1_g5_i1.p1	NoDiff	-1.90104	0.0472417	-1.01515	0.411437	-3.45664	0.000172157	0.885891	NA	-1.5556	0.257338	-2.4415	0.0250627	NoMatch
TRINITY_DN11782_c1_g7_i1.p1	C4	-2.23351	0.0140002	-1.82331	0.0553506	-4.42321	0.000383626	0.410202	NA	-2.1897	0.232291	-2.5999	0.120396	NoMatch
TRINITY_DN11783_c0_g2_i1.p1	NoDiff	0.217196	0.927	0.412509	0.8398	-0.229224	0.925182	0.195313	NA	-0.44642	0.852198	-0.641733	0.785422	NoMatch
TRINITY_DN11783_c0_g4_i1.p1	NoDiff	0.793018	0.544134	0.551369	0.718911	0.122411	0.956614	-0.24165	NA	-0.670607	0.683366	-0.428957	0.841809	NoMatch
TRINITY_DN11785_c2_g5_i1.p1	NoDiff	-0.730164	0.657515	-0.736169	0.654306	-0.543728	0.771429	-0.00600492	NA	0.186436	0.948776	0.192441	0.952526	NoMatch
TRINITY_DN11786_c0_g3_i1.p1	NoDiff	-0.073349	0.953034	0.31836	0.719115	-0.171016	0.879967	0.391709	NA	-0.0976667	0.947676	-0.489376	0.598799	NoMatch
TRINITY_DN11786_c0_g5_i1.p1	NoDiff	-0.160641	0.925234	-0.0623346	0.972564	-0.948679	0.395233	0.0983066	NA	-0.788037	0.568005	-0.886344	0.508551	NoMatch
TRINITY_DN11788_c0_g1_i1.p1	NoDiff	0.408786	0.571788	1.11506	0.0151107	-0.499737	0.47875	0.706272	NA	-0.908523	0.11229	-1.61479	0.000357998	NoMatch
TRINITY_DN11788_c0_g1_i2.p1	NoDiff	-0.0357496	0.982793	0.421913	0.669589	-0.41603	0.699083	0.457662	NA	-0.38028	0.764087	-0.837942	0.340627	NoMatch
TRINITY_DN11792_c0_g3_i1.p2	NoDiff	0.786015	0.541563	0.456091	0.775349	0.6735	0.638955	-0.329924	NA	-0.112515	0.962568	0.217409	0.932423	NoMatch
TRINITY_DN11801_c0_g4_i1.p1	NoDiff	0.0375887	0.964873	-0.0748878	0.923281	-0.204911	0.76094	-0.112477	NA	-0.2425	0.73321	-0.130023	0.893923	NoMatch
TRINITY_DN11804_c0_g2_i1.p1	NoDiff	-0.441246	0.838672	-1.1562	0.475415	-0.18799	0.941104	-0.714951	NA	0.253256	0.931686	0.968206	0.655577	NoMatch
TRINITY_DN11805_c1_g1_i1.p1	NoDiff	-0.148124	0.924172	0.110811	0.941755	0.554304	0.594	0.258935	NA	0.702428	0.511225	0.443493	0.750803	NoMatch
TRINITY_DN11806_c0_g1_i2.p1	NoDiff	-0.339737	0.749018	0.168849	0.890633	-0.806802	0.292924	0.508585	NA	-0.467065	0.677801	-0.97565	0.205732	NoMatch
TRINITY_DN11813_c0_g11_i1.p1	NoDiff	0.522555	0.771961	0.0927396	0.969084	-0.259432	0.908133	-0.429815	NA	-0.781987	0.670525	-0.352172	0.896242	NoMatch
TRINITY_DN11813_c0_g3_i1.p1	NoDiff	0.896715	0.582558	0.279126	0.904681	1.01409	0.514846	-0.617589	NA	0.117376	0.968408	0.734964	0.732978	NoMatch
TRINITY_DN11813_c0_g6_i1.p1	NoDiff	0.359068	0.883162	-0.264946	0.917384	-0.55394	0.812982	-0.624014	NA	-0.913008	0.679308	-0.288994	0.937516	NoMatch
TRINITY_DN11817_c0_g1_i1.p1	NoDiff	0.0117862	0.994138	-0.106778	0.939091	-1.334	0.0966462	-0.118565	NA	-1.34579	0.114941	-1.22722	0.181959	NoMatch
TRINITY_DN11818_c0_g8_i1.p1	NoDiff	0.15856	0.916151	-0.0172867	0.991531	0.311207	0.810039	-0.175847	NA	0.152647	0.931634	0.328494	0.837962	NoMatch
TRINITY_DN11819_c0_g1_i1.p1	NoDiff	0.399983	0.793484	0.417077	0.776041	0.550508	0.692575	0.0170934	NA	0.150524	0.944675	0.133431	0.956834	NoMatch
TRINITY_DN11819_c0_g4_i1.p1	NoDiff	0.760765	0.510411	1.07876	0.267486	1.46077	0.0850354	0.317992	NA	0.700007	0.564597	0.382015	0.819506	NoMatch
TRINITY_DN11819_c0_g7_i1.p1	NoDiff	-0.445081	0.804622	-0.0948289	0.966933	0.0392436	0.987071	0.350252	NA	0.484325	0.808752	0.134073	0.962837	NoMatch
TRINITY_DN11822_c0_g1_i2.p3	NoDiff	0.0868288	0.963124	-0.0441329	0.980875	-0.599529	0.661215	-0.130962	NA	-0.686357	0.63677	-0.555396	0.750921	NoMatch
TRINITY_DN11822_c0_g2_i1.p1	NoDiff	0.395931	0.501336	0.333603	0.603603	0.182508	0.824578	-0.0623279	NA	-0.213423	0.805218	-0.151095	0.888543	NoMatch
TRINITY_DN11823_c0_g4_i1.p1	NoDiff	0.466254	0.753929	0.554874	0.684335	1.20958	0.208022	0.0886192	NA	0.743323	0.56589	0.654704	0.651453	NoMatch
TRINITY_DN11824_c1_g1_i1.p1	NoDiff	0.327094	0.502383	0.31064	0.536625	0.752033	0.0275921	-0.0164533	NA	0.424939	0.362115	0.441392	0.350385	NoMatch
TRINITY_DN11824_c1_g2_i1.p1	NoDiff	0.224448	0.809767	0.303816	0.716698	0.475195	0.50158	0.0793676	NA	0.250746	0.804464	0.171379	0.891788	NoMatch
TRINITY_DN11826_c0_g1_i2.p1	NoDiff	-0.679526	0.424858	-0.951621	0.215454	-0.606832	0.51817	-0.272095	NA	0.072694	0.969535	0.344789	0.829209	NoMatch
TRINITY_DN11827_c0_g1_i1.p1	C6	-5.02162	7.26416e-14	-5.88981	2.28013e-13	-4.08227	1.6422e-10	-0.868191	NA	0.939348	0.54576	1.80754	0.186183	NoMatch
TRINITY_DN11827_c0_g1_i1.p2	C6	-4.45437	1.2007e-10	-4.23128	4.96501e-10	-4.00627	1.57035e-08	0.223095	NA	0.448102	0.84083	0.225007	0.938906	NoMatch
TRINITY_DN11827_c1_g1_i1.p1	C5	-4.3939	0.000425803	-4.25506	0.0006207	-4.25601	0.00185476	0.138843	NA	0.137889	0.97993	-0.000953447	1	NoMatch
TRINITY_DN11827_c1_g10_i1.p1	C6	-5.84898	5.98351e-05	-5.78998	5.22921e-05	-3.56396	0.00119194	0.0589949	NA	2.28502	0.372309	2.22603	0.391234	NoMatch
TRINITY_DN11827_c1_g9_i1.p2	C6	-5.88128	2.78528e-18	-6.28449	7.78578e-18	-4.70052	6.0486e-14	-0.40321	NA	1.18076	0.38193	1.58397	0.21981	NoMatch
TRINITY_DN11827_c1_g9_i1.p5	C6	-9.08953	3.02861e-11	-6.39632	2.87169e-17	-4.66517	1.49885e-14	2.69321	NA	4.42436	0.0114162	1.73115	0.187008	NoMatch
TRINITY_DN11829_c0_g1_i1.p1	NoDiff	4.36156	0.120776	4.66677	0.0853548	3.56601	0.270042	0.305212	NA	-0.795544	0.872296	-1.10076	0.825029	NoMatch
TRINITY_DN11830_c0_g1_i1.p1	NoDiff	0.782104	0.568408	-0.269609	0.893943	-0.612942	0.726471	-1.05171	NA	-1.39505	0.277222	-0.343333	0.897612	NoMatch
TRINITY_DN11830_c0_g1_i2.p1	NoDiff	-1.75501	0.437774	1.38642	0.49358	0.987293	0.68035	3.14143	NA	2.74231	0.162032	-0.399128	0.91861	NoMatch
TRINITY_DN11830_c0_g2_i1.p1	NoDiff	-0.143703	0.960781	0.258307	0.919846	0.718301	0.726232	0.40201	NA	0.862004	0.692522	0.459994	0.8731	NoMatch
TRINITY_DN11832_c0_g1_i1.p1	C6	-2.19601	0.000766883	-2.19657	0.000788089	-0.957959	0.286525	-0.000562888	0.99947	1.23805	0.154065	1.23861	0.158815	NoMatch
TRINITY_DN11835_c0_g1_i1.p1	NoDiff	-0.586997	0.488182	-0.303563	0.774304	-0.163892	0.898376	0.283434	NA	0.423105	0.713175	0.139671	0.938065	NoMatch
TRINITY_DN11835_c1_g2_i1.p1	NoDiff	-0.656851	0.682321	0.647543	0.655129	0.114786	0.959565	1.30439	NA	0.771637	0.65713	-0.532757	0.790433	NoMatch
TRINITY_DN11838_c0_g2_i1.p1	NoDiff	-0.0663119	0.936058	0.125295	0.863717	-0.642335	0.123981	0.191607	NA	-0.576023	0.225983	-0.76763	0.0645178	NoMatch
TRINITY_DN11838_c0_g4_i1.p1	NoDiff	-0.167593	0.942728	-0.643865	0.716099	-1.53607	0.278816	-0.476272	NA	-1.36848	0.411496	-0.892206	0.693472	NoMatch
TRINITY_DN11840_c0_g4_i1.p1	NoDiff	-0.69208	0.400931	-0.838207	0.278569	-0.771529	0.349224	-0.146127	NA	-0.0794488	0.965485	0.0666779	0.976201	NoMatch
TRINITY_DN11841_c0_g1_i1.p1	NoDiff	0.098594	0.959139	-0.219821	0.898859	-0.0644093	0.975526	-0.318415	NA	-0.163003	0.940915	0.155412	0.951931	NoMatch
TRINITY_DN11842_c0_g1_i1.p1	NoDiff	0.320416	0.746672	0.335305	0.72513	-0.245719	0.828832	0.0148887	NA	-0.566135	0.54412	-0.581024	0.541798	NoMatch
TRINITY_DN11847_c0_g3_i1.p1	NoDiff	-0.340951	0.791987	0.257864	0.845085	1.17861	0.0986873	0.598816	NA	1.51957	0.0297147	0.920751	0.292805	NoMatch
TRINITY_DN11847_c0_g5_i1.p1	C9	-0.287059	0.824491	0.675732	0.447728	1.89755	0.000918798	0.96279	NA	2.18461	0.000161616	1.22182	0.0743513	NoMatch
TRINITY_DN11852_c0_g1_i1.p1	NoDiff	0.529068	0.398881	1.94542	2.08387e-07	1.30053	0.00243607	1.41635	NA	0.771467	0.142593	-0.644884	0.233473	NoMatch
TRINITY_DN11854_c0_g6_i1.p1	NoDiff	0.561692	0.533313	0.5251	0.574919	-0.219648	0.875398	-0.036592	NA	-0.781339	0.406242	-0.744747	0.460305	NoMatch
TRINITY_DN11860_c0_g1_i1.p1	C7	-4.89223	8.11217e-39	-4.6181	6.88055e-35	-1.20393	0.00587724	0.274125	0.858667	3.6883	1.45871e-21	3.41418	1.57e-18	NoMatch
TRINITY_DN11861_c0_g3_i2.p1	C9	-0.190197	0.867737	0.0223347	0.986937	1.72491	0.000138458	0.212532	NA	1.9151	3.1455e-05	1.70257	0.000309073	NoMatch
TRINITY_DN11863_c0_g3_i1.p2	NoDiff	-0.576585	0.726846	-0.97605	0.47754	-0.987356	0.484749	-0.399465	NA	-0.410771	0.856374	-0.0113057	0.997376	NoMatch
TRINITY_DN11864_c0_g1_i1.p1	NoDiff	-0.576215	0.428997	-0.0678532	0.955122	-0.284474	0.77328	0.508361	NA	0.29174	0.796568	-0.216621	0.871352	NoMatch
TRINITY_DN11864_c0_g3_i3.p1	NoDiff	0.109664	0.906374	0.0120922	0.99053	-0.599599	0.292026	-0.0975723	NA	-0.709264	0.209521	-0.611691	0.33577	NoMatch
TRINITY_DN11864_c0_g5_i1.p1	NoDiff	0.720565	0.383927	0.801708	0.311844	-0.285516	0.831866	0.0811431	NA	-1.00608	0.236319	-1.08722	0.18995	NoMatch
TRINITY_DN11864_c0_g6_i1.p1	NoDiff	0.385483	0.729484	0.33445	0.76927	0.0116278	0.995372	-0.0510322	NA	-0.373855	0.775486	-0.322823	0.831633	NoMatch
TRINITY_DN11867_c0_g1_i1.p1	NoDiff	-0.254865	0.793863	0.161704	0.878233	0.363111	0.668035	0.416569	NA	0.617975	0.411833	0.201406	0.874143	NoMatch
TRINITY_DN11867_c0_g2_i1.p1	NoDiff	-0.544476	0.301829	-0.0990492	0.911456	0.194239	0.804635	0.445427	NA	0.738715	0.140101	0.293289	0.725502	NoMatch
TRINITY_DN11867_c0_g4_i1.p1	NoDiff	-0.142551	0.883849	-0.0218674	0.984376	0.554322	0.343888	0.120683	NA	0.696873	0.227301	0.57619	0.380682	NoMatch
TRINITY_DN11871_c0_g1_i1.p1	NoDiff	-0.597749	0.633278	0.698981	0.527152	0.215299	0.89691	1.29673	NA	0.813048	0.512396	-0.483682	0.762497	NoMatch
TRINITY_DN11873_c0_g1_i1.p2	NoDiff	0.36776	0.878585	0.514581	0.810137	1.08025	0.502997	0.146821	NA	0.712493	0.735283	0.565672	0.821147	NoMatch
TRINITY_DN11873_c0_g1_i2.p1	NoDiff	-0.102519	0.974521	0.327856	0.90454	-0.0829391	0.980671	0.430375	NA	0.0195803	0.997444	-0.410795	0.908067	NoMatch
TRINITY_DN11875_c0_g2_i1.p2	C6	-1.89593	0.00535406	-1.77886	0.010575	-0.886082	0.318818	0.117075	NA	1.00985	0.32796	0.892775	0.429962	NoMatch
TRINITY_DN11881_c0_g2_i1.p1	NoDiff	-0.0938266	0.967509	0.0730731	0.9742	-0.754641	0.64611	0.1669	NA	-0.660814	0.738125	-0.827714	0.662679	NoMatch
TRINITY_DN11882_c0_g2_i1.p1	C7	-4.61716	1.58546e-48	-5.0796	3.75743e-54	-1.36451	3.8443e-05	-0.462441	0.6288	3.25266	2.42648e-23	3.7151	5.01887e-28	NoMatch
TRINITY_DN11882_c0_g3_i1.p1	C7	-3.94449	0.0034333	-4.43798	0.000718487	-1.51947	0.445681	-0.493488	0.915314	2.42502	0.167762	2.91851	0.0723559	NoMatch
TRINITY_DN11882_c0_g3_i2.p1	C7	-4.86412	7.70089e-39	-5.26677	1.15288e-43	-1.31186	0.00215292	-0.402645	0.747833	3.55227	2.82287e-20	3.95491	4.88284e-24	NoMatch
TRINITY_DN11883_c1_g1_i1.p1	C3	-0.830321	0.583998	-1.29935	0.319614	-2.66534	0.03711	-0.469028	NA	-1.83502	0.274282	-1.36599	0.516436	NoMatch
TRINITY_DN11885_c2_g5_i1.p1	NoDiff	0.387155	0.860584	0.487496	0.810137	-0.937951	0.63545	0.10034	NA	-1.32511	0.475126	-1.42545	0.438288	NoMatch
TRINITY_DN11891_c1_g10_i1.p1	C6	-6.83204	2.11163e-10	-6.0696	3.54224e-11	-5.16654	8.4966e-10	0.762439	NA	1.6655	0.462564	0.903059	0.740951	NoMatch
TRINITY_DN11891_c1_g2_i1.p1	C6	-7.79624	5.68604e-08	-6.25212	8.58964e-09	-3.12718	1.14843e-05	1.54412	NA	4.66906	0.00771054	3.12494	0.0314854	NoMatch
TRINITY_DN11891_c1_g3_i1.p1	C6	-8.41549	1.45128e-08	-5.51255	4.16641e-07	-3.79099	3.86152e-05	2.90294	NA	4.6245	0.0161169	1.72156	0.415536	NoMatch
TRINITY_DN11891_c1_g5_i1.p1	NoDiff	-6.06733	3.11922e-05	-4.00218	0.00019357	-7.49172	2.8865e-06	2.06515	NA	-1.42439	0.753796	-3.48954	0.13951	NoMatch
TRINITY_DN11891_c1_g9_i1.p1	NoDiff	-6.79506	1.97192e-07	-4.8489	3.00853e-08	-5.03569	2.88716e-07	1.94616	NA	1.75937	0.539843	-0.186789	0.964142	NoMatch
TRINITY_DN11894_c0_g4_i1.p1	NoDiff	0.326736	0.808887	-0.00814438	0.996619	0.491701	0.68104	-0.334881	NA	0.164965	0.928886	0.499845	0.732132	NoMatch
TRINITY_DN11894_c0_g9_i1.p1	NoDiff	-0.242276	0.894049	0.15548	0.931381	-0.587267	0.701584	0.397756	NA	-0.344991	0.867779	-0.742748	0.653296	NoMatch
TRINITY_DN11896_c0_g1_i1.p1	NoDiff	0.124519	0.971274	-0.268418	0.931016	-1.24306	0.599587	-0.392936	NA	-1.36758	0.592733	-0.974644	0.765545	NoMatch
TRINITY_DN11896_c0_g1_i2.p1	NoDiff	-0.310375	0.880794	-2.53926	0.0459328	-0.482518	0.801146	-2.22889	NA	-0.172143	0.951877	2.05674	0.201024	NoMatch
TRINITY_DN11896_c0_g5_i2.p1	NoDiff	-0.812917	0.50902	-0.547374	0.700404	-1.40589	0.202787	0.265543	NA	-0.592976	0.756928	-0.858519	0.610101	NoMatch
TRINITY_DN11899_c0_g1_i1.p1	C0	1.96449	0.00554795	1.73127	0.020627	0.70839	0.556116	-0.233218	NA	-1.2561	0.152252	-1.02288	0.312971	NoMatch
TRINITY_DN11903_c1_g1_i1.p1	NoDiff	-0.35607	0.705235	-0.156236	0.89233	-0.163018	0.891621	0.199834	NA	0.193052	0.88642	-0.00678212	0.997087	NoMatch
TRINITY_DN11906_c0_g1_i1.p1	NoDiff	-0.235133	0.756805	0.119902	0.890633	-0.452291	0.452739	0.355034	NA	-0.217158	0.813735	-0.572192	0.349874	NoMatch
TRINITY_DN11906_c0_g2_i1.p1	NoDiff	0.0939307	0.943378	-0.0808527	0.95115	-0.266535	0.813026	-0.174783	NA	-0.360466	0.757256	-0.185682	0.908365	NoMatch
TRINITY_DN11906_c0_g2_i2.p1	NoDiff	0.388958	0.818143	0.274243	0.880403	0.573153	0.704534	-0.114714	NA	0.184195	0.936256	0.298909	0.895974	NoMatch
TRINITY_DN11906_c0_g3_i1.p1	NoDiff	0.340557	0.811684	0.224278	0.886837	0.156215	0.927877	-0.11628	NA	-0.184343	0.925687	-0.0680632	0.978942	NoMatch
TRINITY_DN11906_c0_g4_i1.p1	NoDiff	0.00800147	0.995624	-0.0300821	0.983163	-0.35505	0.75397	-0.0380835	NA	-0.363052	0.775759	-0.324968	0.823803	NoMatch
TRINITY_DN11909_c0_g1_i1.p1	NoDiff	0.182386	0.921778	0.95659	0.363735	-0.358992	0.830229	0.774203	NA	-0.541378	0.746187	-1.31558	0.219225	NoMatch
TRINITY_DN11911_c0_g2_i1.p1	C7	-1.79842	0.00701696	-1.22695	0.0932231	-0.383731	0.740761	0.571476	NA	1.41469	0.0811353	0.843216	0.415745	NoMatch
TRINITY_DN11911_c0_g3_i1.p1	NoDiff	-2.58406	0.00264967	-1.76839	0.0401913	-0.104581	0.954218	0.815674	NA	2.47948	0.00794962	1.66381	0.0899105	NoMatch
TRINITY_DN11911_c0_g3_i2.p1	NoDiff	-2.49784	8.16476e-06	-1.41889	0.0133631	-0.699854	0.348767	1.07896	NA	1.79799	0.00724887	0.719032	0.4446	NoMatch
TRINITY_DN11911_c0_g4_i1.p1	C7	-1.61322	0.0178787	-1.6297	0.0177132	-0.571818	0.571978	-0.0164747	NA	1.0414	0.267877	1.05788	0.271588	NoMatch
TRINITY_DN11912_c0_g3_i2.p1	NoDiff	-1.09684	0.332618	-0.555935	0.699328	-0.739232	0.588582	0.5409	NA	0.357604	0.867956	-0.183296	0.948238	NoMatch
TRINITY_DN11917_c0_g1_i1.p1	NoDiff	0.146049	0.935577	0.706985	0.53272	0.70318	0.545378	0.560936	NA	0.557131	0.698988	-0.00380459	0.999056	NoMatch
TRINITY_DN11917_c0_g10_i1.p1	NoDiff	0.0731578	0.934084	0.117503	0.88406	-0.0809309	0.92846	0.0443452	NA	-0.154089	0.865376	-0.198434	0.832658	NoMatch
TRINITY_DN11917_c0_g3_i1.p1	NoDiff	0.239757	0.810042	0.450583	0.564506	0.199135	0.852412	0.210826	NA	-0.0406223	0.980021	-0.251448	0.839201	NoMatch
TRINITY_DN11917_c0_g5_i1.p1	NoDiff	0.846412	0.375428	0.139045	0.932682	0.0782343	0.967074	-0.707367	NA	-0.768178	0.514777	-0.0608108	0.981756	NoMatch
TRINITY_DN11917_c0_g6_i1.p1	NoDiff	0.320193	0.825453	0.30295	0.835268	-0.25147	0.878222	-0.0172428	NA	-0.571663	0.689211	-0.554421	0.720867	NoMatch
TRINITY_DN11917_c0_g7_i1.p1	NoDiff	0.119741	0.880948	0.12595	0.870936	0.4665	0.338967	0.00620956	NA	0.346759	0.579051	0.34055	0.605808	NoMatch
TRINITY_DN11918_c0_g1_i1.p1	NoDiff	0.665612	0.536966	0.181719	0.910334	0.0321745	0.987087	-0.483893	NA	-0.633438	0.626058	-0.149545	0.949214	NoMatch
TRINITY_DN11920_c0_g6_i1.p1	NoDiff	0.507754	0.657859	0.476343	0.684127	0.291257	0.837582	-0.0314109	NA	-0.216497	0.900264	-0.185086	0.928648	NoMatch
TRINITY_DN11921_c0_g2_i1.p1	NoDiff	-0.172997	0.889285	-0.141075	0.910798	0.198608	0.870274	0.0319219	NA	0.371604	0.747108	0.339682	0.795953	NoMatch
TRINITY_DN11921_c0_g3_i1.p1	NoDiff	-0.365403	0.589926	-0.39871	0.545643	-0.337237	0.64334	-0.0333066	NA	0.0281657	0.985446	0.0614723	0.965379	NoMatch
TRINITY_DN11921_c0_g4_i1.p1	NoDiff	-0.362725	0.702198	-0.181604	0.872842	-0.828093	0.25006	0.18112	NA	-0.465368	0.667571	-0.646489	0.493827	NoMatch
TRINITY_DN11921_c0_g5_i1.p1	NoDiff	-0.376982	0.696641	-0.351854	0.719683	-0.261565	0.812495	0.0251273	NA	0.115417	0.941223	0.0902896	0.960237	NoMatch
TRINITY_DN11924_c0_g5_i1.p1	C3	-0.602477	0.254961	-0.754038	0.121698	-1.47139	0.000584051	-0.151561	NA	-0.868918	0.120427	-0.717356	0.262989	NoMatch
TRINITY_DN11926_c0_g1_i1.p1	NoDiff	0.00283933	0.999347	-0.576826	0.752711	1.04914	0.468124	-0.579665	NA	1.0463	0.525064	1.62596	0.21707	NoMatch
TRINITY_DN11926_c0_g3_i1.p1	NoDiff	-1.29193	0.0078764	-1.50401	0.00141231	0.0427902	0.972977	-0.212077	NA	1.33472	0.00874339	1.5468	0.00168693	NoMatch
TRINITY_DN11927_c0_g1_i1.p1	C0	1.58161	0.01108	1.70694	0.00497415	1.744	0.00435661	0.12533	NA	0.162387	0.917655	0.0370577	0.985064	NoMatch
TRINITY_DN11929_c0_g1_i1.p1	NoDiff	-0.307451	0.563164	-0.0279714	0.973156	-0.547624	0.215991	0.279479	NA	-0.240174	0.742971	-0.519653	0.307215	NoMatch
TRINITY_DN11930_c0_g1_i1.p1	NoDiff	0.644043	0.229166	0.57672	0.312182	0.305197	0.694542	-0.067323	NA	-0.338846	0.679496	-0.271523	0.783453	NoMatch
TRINITY_DN11930_c0_g2_i1.p1	NoDiff	0.895048	0.244158	0.772867	0.354862	0.295053	0.820399	-0.122181	NA	-0.599994	0.571911	-0.477813	0.70809	NoMatch
TRINITY_DN11930_c0_g3_i1.p1	NoDiff	0.678644	0.400579	0.846906	0.245127	0.66188	0.435977	0.168262	NA	-0.0167639	0.993652	-0.185026	0.908296	NoMatch
TRINITY_DN11933_c0_g4_i1.p1	NoDiff	-0.584095	0.560484	-0.106207	0.943018	-0.162042	0.911621	0.477887	NA	0.422052	0.755061	-0.0558348	0.980531	NoMatch
TRINITY_DN11940_c0_g1_i1.p1	NoDiff	-0.32446	0.776808	0.0493248	0.972703	0.475358	0.620358	0.373785	NA	0.799819	0.348521	0.426033	0.727768	NoMatch
TRINITY_DN11942_c0_g1_i1.p1	C6	-1.56579	5.48936e-05	-2.23913	1.58724e-09	-0.608892	0.26274	-0.673339	0.357361	0.956899	0.0475917	1.63024	6.69656e-05	NoMatch
TRINITY_DN11943_c0_g1_i1.p1	NoDiff	-0.307697	0.903363	0.278715	0.908529	0.143436	0.959565	0.586412	NA	0.451133	0.866839	-0.135279	0.970315	NoMatch
TRINITY_DN11943_c1_g2_i1.p1	NoDiff	0.0111137	0.995678	0.284344	0.870334	-0.0141589	0.996027	0.27323	NA	-0.0252726	0.993652	-0.298502	0.896383	NoMatch
TRINITY_DN11945_c0_g1_i1.p1	NoDiff	-1.10094	0.382516	-0.89869	0.511117	-0.512245	0.765453	0.202253	NA	0.588699	0.76774	0.386446	0.874938	NoMatch
TRINITY_DN11948_c0_g1_i1.p1	NoDiff	0.0705201	0.961294	-0.151608	0.907622	0.422862	0.668104	-0.222128	NA	0.352342	0.768006	0.574469	0.580892	NoMatch
TRINITY_DN11949_c0_g2_i1.p1	NoDiff	-0.493208	0.334174	-0.343292	0.566607	-0.895892	0.0326674	0.149916	NA	-0.402683	0.555423	-0.5526	0.348435	NoMatch
TRINITY_DN11953_c0_g3_i1.p1	NoDiff	-0.411622	0.817727	0.34609	0.845622	0.793716	0.554936	0.757712	NA	1.20534	0.340045	0.447626	0.828476	NoMatch
TRINITY_DN11953_c0_g5_i1.p1	NoDiff	-2.02282	0.010504	-0.996667	0.327354	-0.377604	0.799739	1.02615	NA	1.64522	0.0763963	0.619064	0.68932	NoMatch
TRINITY_DN11954_c0_g1_i1.p1	NoDiff	-0.0996194	0.965963	0.559921	0.731236	-0.237961	0.912421	0.65954	NA	-0.138342	0.960037	-0.797882	0.658562	NoMatch
TRINITY_DN11954_c0_g3_i1.p1	NoDiff	-0.186275	0.907615	0.47195	0.690495	-0.867683	0.420697	0.658225	NA	-0.681408	0.62099	-1.33963	0.157768	NoMatch
TRINITY_DN11958_c0_g4_i1.p1	NoDiff	0.160283	0.857439	0.41042	0.51703	-0.395559	0.562449	0.250137	NA	-0.555842	0.389257	-0.805979	0.131188	NoMatch
TRINITY_DN11961_c0_g5_i1.p1	C6	-2.13756	0.000669377	-2.88849	8.76891e-06	-1.72546	0.0108129	-0.750928	NA	0.412103	0.7911	1.16303	0.285811	NoMatch
TRINITY_DN11964_c0_g1_i1.p1	NoDiff	-0.146006	0.902842	-0.38511	0.677328	-0.528052	0.537991	-0.239104	NA	-0.382046	0.73462	-0.142942	0.935375	NoMatch
TRINITY_DN11964_c0_g2_i1.p1	NoDiff	-0.434007	0.587184	-0.546222	0.456264	-0.738788	0.269421	-0.112215	NA	-0.304781	0.786361	-0.192566	0.893956	NoMatch
TRINITY_DN11964_c0_g4_i1.p1	NoDiff	-0.437219	0.755517	0.270781	0.856819	-0.0305778	0.987933	0.708	NA	0.406641	0.806852	-0.301359	0.874446	NoMatch
TRINITY_DN11965_c0_g3_i2.p1	NoDiff	0.505854	0.581931	0.457391	0.63543	0.249937	0.836576	-0.0484635	NA	-0.255917	0.84796	-0.207454	0.895857	NoMatch
TRINITY_DN11965_c0_g5_i1.p1	NoDiff	0.426068	0.568702	0.595677	0.351924	0.309117	0.731783	0.169609	NA	-0.116951	0.928822	-0.286559	0.794114	NoMatch
TRINITY_DN11965_c0_g6_i2.p1	NoDiff	-0.0830959	0.950203	0.520663	0.509903	0.136686	0.912575	0.603759	NA	0.219781	0.864857	-0.383978	0.732978	NoMatch
TRINITY_DN11967_c0_g1_i2.p1	NoDiff	1.05728	0.0984147	0.781272	0.292664	0.117344	0.93279	-0.276007	NA	-0.939936	0.207071	-0.663928	0.482986	NoMatch
TRINITY_DN11967_c0_g2_i1.p1	NoDiff	0.484635	0.367214	0.483725	0.372598	0.681644	0.145935	-0.000909952	NA	0.197009	0.818021	0.197919	0.834877	NoMatch
TRINITY_DN11967_c0_g4_i1.p1	NoDiff	0.934919	0.485416	1.05838	0.405003	1.35272	0.235065	0.123463	NA	0.417797	0.825298	0.294334	0.898927	NoMatch
TRINITY_DN11967_c0_g5_i1.p1	NoDiff	1.0635	0.211563	0.710494	0.502102	1.30843	0.0985048	-0.353008	NA	0.244926	0.87378	0.597934	0.632724	NoMatch
TRINITY_DN11967_c0_g6_i1.p1	NoDiff	0.402131	0.773231	-0.515516	0.70485	0.441736	0.747625	-0.917647	NA	0.0396058	0.987517	0.957253	0.42365	NoMatch
TRINITY_DN11967_c0_g7_i1.p1	NoDiff	0.671587	0.136324	0.401445	0.492251	0.405699	0.498343	-0.270142	NA	-0.265887	0.730104	0.00425474	0.997388	NoMatch
TRINITY_DN11970_c0_g1_i1.p1	NoDiff	0.483917	0.72027	0.39524	0.780838	1.02021	0.292897	-0.0886769	NA	0.53629	0.701271	0.624967	0.655817	NoMatch
TRINITY_DN11973_c0_g3_i1.p1	C5	-2.21246	2.25199e-07	-2.23208	2.28314e-07	-2.03969	5.07788e-06	-0.0196204	NA	0.17277	0.896947	0.19239	0.893956	NoMatch
TRINITY_DN11974_c0_g1_i1.p1	C0	1.87986	0.00349364	1.52852	0.0298795	1.44648	0.0517675	-0.35134	NA	-0.433387	0.718786	-0.0820475	0.967322	NoMatch
TRINITY_DN11975_c0_g1_i1.p1	NoDiff	0.601319	0.653957	0.444248	0.764228	-0.713707	0.633114	-0.157071	NA	-1.31503	0.271373	-1.15796	0.385099	NoMatch
TRINITY_DN11978_c1_g1_i1.p1	NoDiff	-0.261128	0.76276	-0.0798395	0.939035	0.301308	0.709223	0.181288	NA	0.562436	0.415266	0.381148	0.66618	NoMatch
TRINITY_DN11980_c0_g1_i1.p1	NoDiff	1.06579	0.721931	0.260897	0.945994	-0.426096	0.909771	-0.804895	NA	-1.49189	0.614012	-0.686993	0.872244	NoMatch
TRINITY_DN11980_c0_g2_i1.p1	NoDiff	1.58998	0.523176	0.739637	0.821137	0.151059	0.972096	-0.850341	NA	-1.43892	0.626829	-0.588577	0.895111	NoMatch
TRINITY_DN11982_c0_g1_i1.p2	NoDiff	1.57625	0.236841	1.39355	0.3302	1.237	0.422057	-0.182706	NA	-0.33925	0.894312	-0.156544	0.962056	NoMatch
TRINITY_DN11982_c0_g1_i2.p1	NoDiff	0.940585	0.310816	0.232211	0.883347	0.794534	0.446125	-0.708373	NA	-0.146051	0.939105	0.562322	0.697528	NoMatch
TRINITY_DN11982_c0_g3_i1.p1	NoDiff	0.62128	0.134465	0.640166	0.119788	0.980347	0.00542748	0.0188863	NA	0.359068	0.527982	0.340181	0.575901	NoMatch
TRINITY_DN11988_c0_g2_i1.p1	NoDiff	0.128158	0.888932	0.198869	0.806194	0.464599	0.432326	0.070712	NA	0.336441	0.662945	0.265729	0.773633	NoMatch
TRINITY_DN11989_c0_g1_i1.p1	C7	-2.81918	0.00479408	-2.63672	0.00936226	-0.641931	0.693799	0.182455	NA	2.17725	0.0709905	1.99479	0.112414	NoMatch
TRINITY_DN11989_c0_g2_i1.p1	NoDiff	-3.34173	0.00146101	-2.76082	0.00842634	-0.110702	0.962132	0.580915	NA	3.23103	0.00398822	2.65012	0.0201405	NoMatch
TRINITY_DN11992_c0_g2_i1.p1	C0	2.46222	0.00777433	3.05912	0.000354937	1.90594	0.0791859	0.596896	NA	-0.556284	0.710854	-1.15318	0.266611	NoMatch
TRINITY_DN11996_c0_g3_i1.p1	NoDiff	-0.0201578	0.986901	-0.473247	0.475566	-0.0224936	0.98489	-0.453089	NA	-0.00233576	0.999183	0.450754	0.582593	NoMatch
TRINITY_DN11998_c0_g1_i1.p1	NoDiff	-0.789088	0.307897	-0.324726	0.761877	0.346173	0.744371	0.464362	NA	1.13526	0.108334	0.6709	0.479019	NoMatch
TRINITY_DN11998_c0_g1_i2.p1	NoDiff	-0.197225	0.877129	-0.180445	0.886533	-0.0110001	0.995269	0.0167794	NA	0.186225	0.901831	0.169445	0.923139	NoMatch
TRINITY_DN11998_c0_g1_i5.p1	NoDiff	-0.889062	0.316232	-0.738059	0.445179	0.499939	0.648378	0.151002	NA	1.389	0.0738823	1.238	0.135051	NoMatch
TRINITY_DN12001_c0_g1_i1.p2	NoDiff	0.431922	0.467261	0.423381	0.48551	0.0530894	0.960671	-0.00854054	NA	-0.378832	0.611046	-0.370292	0.643052	NoMatch
TRINITY_DN12003_c0_g4_i1.p2	NoDiff	-0.283858	0.491992	0.210121	0.654018	-0.160897	0.759105	0.493979	0.24662	0.122961	0.847755	-0.371018	0.370754	NoMatch
TRINITY_DN12010_c0_g1_i2.p1	NoDiff	-0.44	0.630452	-0.322716	0.7479	-0.238181	0.834014	0.117284	NA	0.20182	0.885371	0.0845353	0.962837	NoMatch
TRINITY_DN12013_c0_g1_i1.p2	NoDiff	0.0665548	0.953395	-0.41552	0.582376	-0.336775	0.691297	-0.482075	NA	-0.40333	0.650723	0.0787444	0.960739	NoMatch
TRINITY_DN12013_c0_g2_i1.p1	NoDiff	-0.203279	0.805288	-0.433358	0.48583	-0.179919	0.833208	-0.230079	NA	0.0233597	0.987517	0.253439	0.798031	NoMatch
TRINITY_DN12015_c0_g1_i1.p1	C7	-2.71454	1.27838e-05	-1.92713	0.00126159	-0.886191	0.224518	0.787416	NA	1.82835	0.0192906	1.04094	0.253777	NoMatch
TRINITY_DN12015_c0_g2_i1.p1	C7	-2.51149	0.0078434	-2.08856	0.0325728	-0.791767	0.571389	0.422929	NA	1.71972	0.160615	1.29679	0.360461	NoMatch
TRINITY_DN12017_c0_g1_i1.p1	NoDiff	-0.387054	0.498308	-0.52172	0.304526	-0.611909	0.213551	-0.134666	NA	-0.224854	0.794251	-0.0901887	0.942566	NoMatch
TRINITY_DN12019_c0_g1_i1.p1	C7	-5.33692	1.38611e-12	-5.23339	4.44564e-12	-1.50522	0.130078	0.103522	0.978965	3.83169	2.38854e-06	3.72817	5.88363e-06	NoMatch
TRINITY_DN12021_c0_g1_i2.p1	NoDiff	-0.485826	0.64059	-0.588186	0.544394	-1.31782	0.095962	-0.10236	NA	-0.831997	0.456717	-0.729637	0.562625	NoMatch
TRINITY_DN12023_c0_g10_i1.p1	NoDiff	0.495762	0.31775	0.343736	0.563474	0.129213	0.880459	-0.152026	NA	-0.366549	0.580996	-0.214523	0.815913	NoMatch
TRINITY_DN12023_c0_g11_i1.p1	NoDiff	0.339152	0.617942	0.426431	0.48733	0.33673	0.635473	0.087279	NA	-0.00242162	0.999161	-0.0897006	0.945677	NoMatch
TRINITY_DN12023_c0_g12_i1.p1	NoDiff	-0.924073	0.155339	-0.185591	0.869279	-0.54333	0.513806	0.738481	NA	0.380743	0.745756	-0.357738	0.774366	NoMatch
TRINITY_DN12023_c0_g7_i1.p1	NoDiff	0.36511	0.832124	0.623571	0.659099	0.339543	0.850587	0.258461	NA	-0.0255672	0.993652	-0.284028	0.903441	NoMatch
TRINITY_DN12026_c0_g3_i1.p1	NoDiff	-0.106487	0.939688	0.286106	0.800922	-0.02427	0.987999	0.392593	NA	0.0822169	0.962597	-0.310376	0.828878	NoMatch
TRINITY_DN12028_c0_g6_i1.p2	NoDiff	-0.0754924	0.952471	0.383252	0.64992	-0.215318	0.843058	0.458745	NA	-0.139825	0.920686	-0.59857	0.484359	NoMatch
TRINITY_DN12032_c0_g1_i1.p1	NoDiff	-0.307799	0.38298	0.0284526	0.964715	-0.0581622	0.922746	0.336252	0.489649	0.249637	0.580255	-0.0866149	0.904666	NoMatch
TRINITY_DN12037_c0_g2_i1.p1	NoDiff	0.496106	0.528902	0.336674	0.716736	-0.37308	0.701841	-0.159432	NA	-0.869187	0.220762	-0.709754	0.389201	NoMatch
TRINITY_DN12039_c0_g2_i1.p1	NoDiff	-0.210874	0.889037	0.261602	0.84935	-1.33764	0.153393	0.472476	NA	-1.12677	0.317893	-1.59924	0.0835834	NoMatch
TRINITY_DN12041_c0_g1_i1.p1	NoDiff	-0.221695	0.714519	-0.0906038	0.903639	-0.374152	0.456424	0.131091	NA	-0.152457	0.849473	-0.283549	0.68237	NoMatch
TRINITY_DN12046_c0_g1_i1.p1	C0	3.60961	0.0865277	4.02731	0.0443715	2.07622	0.448191	0.417698	NA	-1.5334	0.647341	-1.95109	0.526058	NoMatch
TRINITY_DN12046_c0_g1_i2.p1	C0	4.73353	5.59462e-05	5.33922	3.07281e-06	3.15177	0.0223627	0.605694	NA	-1.58176	0.21621	-2.18745	0.0459559	NoMatch
TRINITY_DN12046_c0_g1_i3.p1	C0	4.05699	0.0402136	4.77788	0.0101165	2.88988	0.213784	0.720892	NA	-1.16711	0.742442	-1.888	0.522302	NoMatch
TRINITY_DN12046_c0_g2_i1.p2	C0	3.92868	0.00066885	4.17219	0.000247424	2.4123	0.0901019	0.243516	NA	-1.51637	0.33078	-1.75989	0.225806	NoMatch
TRINITY_DN12047_c0_g1_i1.p1	NoDiff	-0.175738	0.791641	0.446218	0.312745	0.0504306	0.952834	0.621956	0.214547	0.226168	0.745756	-0.395787	0.470403	NoMatch
TRINITY_DN12048_c0_g2_i1.p1	NoDiff	-0.709468	0.32424	-0.074434	0.952314	0.0173674	0.991126	0.635034	NA	0.726835	0.372313	0.0918014	0.957326	NoMatch
TRINITY_DN12053_c0_g1_i1.p1	NoDiff	0.551361	0.234868	0.0832964	0.922988	-0.0518751	0.958841	-0.468065	NA	-0.603236	0.236088	-0.135171	0.901012	NoMatch
TRINITY_DN12060_c0_g2_i1.p1	NoDiff	0.380397	0.456517	0.540876	0.214339	0.235703	0.72267	0.160479	NA	-0.144695	0.863693	-0.305174	0.656825	NoMatch
TRINITY_DN12065_c0_g2_i1.p1	NoDiff	-0.205789	0.866077	-0.237456	0.837839	-0.0355272	0.981616	-0.0316672	NA	0.170261	0.911405	0.201929	0.901484	NoMatch
TRINITY_DN12067_c0_g9_i1.p1	C6	-3.75428	4.93264e-17	-3.90477	3.80941e-17	-3.22746	9.42995e-13	-0.150483	NA	0.526828	0.652888	0.677311	0.543532	NoMatch
TRINITY_DN12068_c0_g1_i2.p1	NoDiff	-0.0363708	0.972247	0.0730354	0.93747	0.927377	0.0251594	0.109406	NA	0.963748	0.0250053	0.854342	0.0614706	NoMatch
TRINITY_DN12068_c0_g3_i1.p1	C9	-0.187183	0.829172	0.0587234	0.953715	0.862625	0.058439	0.245906	NA	1.04981	0.0191881	0.803901	0.112351	NoMatch
TRINITY_DN12070_c0_g1_i1.p1	NoDiff	-0.00491359	0.998736	0.0371841	0.989734	0.799696	0.685273	0.0420977	NA	0.80461	0.717729	0.762512	0.757962	NoMatch
TRINITY_DN12070_c0_g1_i3.p1	NoDiff	0.130243	0.931914	0.461469	0.672113	1.37448	0.038981	0.331227	NA	1.24424	0.086895	0.913014	0.286409	NoMatch
TRINITY_DN12070_c0_g5_i1.p1	NoDiff	0.393945	0.712014	0.22672	0.858245	1.54196	0.00742328	-0.167225	NA	1.14802	0.0806994	1.31524	0.0395199	NoMatch
TRINITY_DN12075_c2_g1_i2.p1	NoDiff	-0.372879	0.783697	-1.5591	0.0674309	0.0720327	0.967218	-1.18622	NA	0.444912	0.762367	1.63114	0.0762479	NoMatch
TRINITY_DN12075_c2_g12_i1.p1	NoDiff	-1.08481	0.139844	-1.57164	0.0174411	-0.265301	0.831963	-0.486831	NA	0.81951	0.387088	1.30634	0.0973412	NoMatch
TRINITY_DN12075_c2_g3_i1.p2	NoDiff	-1.06748	0.338914	-1.55486	0.125603	-0.0678054	0.974488	-0.487372	NA	0.999678	0.452367	1.48705	0.205145	NoMatch
TRINITY_DN12075_c2_g4_i1.p1	NoDiff	-0.615502	0.554229	-1.67269	0.0268082	-0.229258	0.874734	-1.05719	NA	0.386244	0.793015	1.44343	0.108312	NoMatch
TRINITY_DN12075_c2_g5_i1.p1	NoDiff	-0.87334	0.52662	-0.57836	0.716245	-0.659766	0.678264	0.29498	NA	0.213574	0.935456	-0.0814063	0.980641	NoMatch
TRINITY_DN12075_c2_g6_i1.p1	C6	-1.37777	0.00328062	-1.50606	0.00122446	-0.923553	0.0899458	-0.128291	NA	0.454214	0.614012	0.582505	0.486129	NoMatch
TRINITY_DN12075_c2_g7_i1.p1	NoDiff	-1.17144	0.310868	-0.581054	0.696546	-0.303588	0.869588	0.590391	NA	0.867856	0.579406	0.277466	0.912239	NoMatch
TRINITY_DN12075_c2_g8_i1.p1	NoDiff	-1.37163	0.140575	-1.18577	0.227261	-0.411853	0.778555	0.185853	NA	0.959773	0.457542	0.77392	0.602883	NoMatch
TRINITY_DN12076_c1_g1_i1.p1	NoDiff	-0.0129799	0.994974	0.258128	0.871075	1.05652	0.255984	0.271108	NA	1.0695	0.290789	0.798388	0.507705	NoMatch
TRINITY_DN12076_c1_g1_i2.p1	NoDiff	0.650422	0.477467	0.637414	0.495744	2.38506	6.73328e-06	-0.0130075	NA	1.73464	0.00141507	1.74764	0.00154218	NoMatch
TRINITY_DN12076_c1_g2_i1.p1	C9	0.168419	0.871171	0.346223	0.672113	1.59165	0.000244002	0.177804	NA	1.42323	0.00187718	1.24542	0.00964623	NoMatch
TRINITY_DN12076_c1_g3_i1.p2	NoDiff	0.185739	0.828883	-0.0485492	0.964528	1.38643	0.000241046	-0.234288	NA	1.20069	0.00257502	1.43498	0.000251562	NoMatch
TRINITY_DN12076_c1_g5_i1.p1	NoDiff	0.178687	0.785174	0.211559	0.726139	1.73313	5.26591e-10	0.0328711	NA	1.55444	4.16305e-08	1.52157	1.25618e-07	NoMatch
TRINITY_DN12077_c1_g2_i1.p1	NoDiff	-0.130202	0.892541	0.400475	0.535311	0.0584514	0.958283	0.530676	NA	0.188653	0.853038	-0.342023	0.693359	NoMatch
TRINITY_DN12077_c1_g3_i1.p1	NoDiff	-0.178066	0.897965	0.226372	0.860412	-0.296009	0.819798	0.404438	NA	-0.117943	0.95011	-0.522381	0.682495	NoMatch
TRINITY_DN12077_c1_g4_i2.p1	NoDiff	0.103356	0.93705	0.564334	0.476888	0.269825	0.806486	0.460978	NA	0.166469	0.907244	-0.29451	0.820587	NoMatch
TRINITY_DN12078_c1_g2_i1.p1	NoDiff	0.657929	0.261485	0.338807	0.674571	0.107746	0.925024	-0.319122	NA	-0.550183	0.455717	-0.231061	0.846533	NoMatch
TRINITY_DN12079_c0_g2_i1.p1	NoDiff	-0.32535	0.767972	0.148649	0.90668	0.278627	0.805288	0.473999	NA	0.603977	0.531414	0.129978	0.940564	NoMatch
TRINITY_DN12079_c0_g3_i1.p1	NoDiff	-0.644013	0.300046	-0.278326	0.742783	-0.11065	0.918976	0.365687	NA	0.533363	0.502383	0.167676	0.898495	NoMatch
TRINITY_DN12079_c0_g4_i1.p1	NoDiff	-0.0377687	0.986487	-0.479058	0.757259	0.786204	0.50764	-0.441289	NA	0.823972	0.533081	1.26526	0.265054	NoMatch
TRINITY_DN12079_c0_g7_i1.p1	NoDiff	-0.651754	0.284953	-0.379676	0.620243	-0.13839	0.89485	0.272078	NA	0.513364	0.518817	0.241286	0.836027	NoMatch
TRINITY_DN12079_c0_g8_i1.p1	NoDiff	-0.506355	0.583548	-0.7158	0.383275	-0.00900579	0.996068	-0.209445	NA	0.497349	0.650796	0.706794	0.476441	NoMatch
TRINITY_DN12080_c0_g3_i2.p1	NoDiff	-0.656698	0.568532	-0.158748	0.922077	-0.684632	0.562045	0.49795	NA	-0.0279333	0.991783	-0.525884	0.749538	NoMatch
TRINITY_DN12080_c0_g4_i1.p1	NoDiff	-0.736249	0.417449	-0.304487	0.804251	0.30918	0.798302	0.431762	NA	1.04543	0.218656	0.613666	0.588488	NoMatch
TRINITY_DN12080_c0_g5_i2.p1	NoDiff	-0.658194	0.458891	-0.203835	0.872604	-0.24287	0.84864	0.454359	NA	0.415324	0.752643	-0.0390358	0.985056	NoMatch
TRINITY_DN12080_c0_g6_i1.p1	NoDiff	-0.344883	0.661844	-0.196689	0.832037	-0.515345	0.452023	0.148194	NA	-0.170462	0.884717	-0.318656	0.761602	NoMatch
TRINITY_DN12091_c0_g1_i1.p1	NoDiff	0.276795	0.703494	0.170478	0.838535	-0.33224	0.64611	-0.106317	NA	-0.609035	0.309477	-0.502717	0.469269	NoMatch
TRINITY_DN12092_c0_g1_i1.p1	NoDiff	-0.496015	0.825451	2.8642	0.00849027	0.303221	0.902815	3.36022	NA	0.799236	0.713208	-2.56098	0.0342071	NoMatch
TRINITY_DN12095_c0_g3_i1.p1	NoDiff	-0.0910679	0.928409	0.140495	0.878287	0.170719	0.848669	0.231563	NA	0.261787	0.773804	0.030224	0.983469	NoMatch
TRINITY_DN12095_c0_g5_i1.p1	NoDiff	-0.246821	0.821415	0.167014	0.884338	-0.361035	0.723193	0.413835	NA	-0.114214	0.942597	-0.528049	0.603414	NoMatch
TRINITY_DN12096_c0_g1_i1.p1	NoDiff	0.00328825	0.998427	0.57741	0.521046	0.215224	0.869672	0.574122	NA	0.211936	0.887256	-0.362186	0.791971	NoMatch
TRINITY_DN12096_c0_g3_i1.p1	NoDiff	-0.00408789	0.997502	0.207543	0.841493	-0.0346361	0.980501	0.211631	NA	-0.0305483	0.986713	-0.242179	0.853271	NoMatch
TRINITY_DN12097_c0_g1_i1.p1	C4	-0.953324	0.00674701	-1.16293	0.000674897	-1.68243	1.53498e-06	-0.20961	NA	-0.729102	0.148318	-0.519492	0.415379	NoMatch
TRINITY_DN12097_c0_g4_i1.p1	C3	-0.691186	0.0250852	-0.59332	0.0705139	-1.14318	6.01858e-05	0.0978667	0.923416	-0.451994	0.309806	-0.549861	0.174608	NoMatch
TRINITY_DN12099_c0_g1_i1.p1	NoDiff	-1.0468	0.274888	-1.09891	0.249065	-1.16629	0.231162	-0.0521046	NA	-0.119486	0.959429	-0.0673817	0.981474	NoMatch
TRINITY_DN12099_c0_g1_i2.p1	C8	-0.593111	0.333806	-0.697507	0.231	1.06364	0.0172986	-0.104395	NA	1.65675	8.522e-05	1.76114	3.38246e-05	NoMatch
TRINITY_DN12099_c0_g2_i1.p1	NoDiff	-0.925039	0.0272019	-0.726497	0.114074	0.478061	0.362962	0.198542	NA	1.4031	0.000248349	1.20456	0.0026173	NoMatch
TRINITY_DN12102_c0_g3_i1.p1	NoDiff	-0.132123	0.891214	-0.0712032	0.944344	-1.11185	0.0272651	0.06092	NA	-0.979729	0.082731	-1.04065	0.0613733	NoMatch
TRINITY_DN12104_c2_g2_i1.p1	NoDiff	0.09252	0.970963	-1.00158	0.530637	0.563317	0.761223	-1.0941	NA	0.470797	0.829631	1.5649	0.27945	NoMatch
TRINITY_DN12105_c0_g1_i1.p1	NoDiff	-0.260716	0.703966	-0.208324	0.772229	-0.260103	0.712691	0.0523926	NA	0.000613751	1	-0.0517788	0.96801	NoMatch
TRINITY_DN12105_c0_g2_i2.p1	NoDiff	-0.433089	0.253622	-0.516363	0.146541	-0.282604	0.547849	-0.0832742	NA	0.150485	0.827203	0.233759	0.716826	NoMatch
TRINITY_DN12107_c0_g1_i1.p1	NoDiff	0.104344	0.863897	0.235836	0.610231	0.254364	0.576706	0.131492	NA	0.15002	0.810259	0.0185283	0.984337	NoMatch
TRINITY_DN12110_c0_g3_i1.p1	NoDiff	-0.744034	0.677564	-0.0605615	0.980647	-0.469657	0.821843	0.683472	NA	0.274377	0.923356	-0.409095	0.881572	NoMatch
TRINITY_DN12110_c0_g3_i2.p1	NoDiff	0.880348	0.878103	1.10828	0.832469	2.21215	0.585905	0.227931	NA	1.3318	0.800802	1.10387	0.856634	NoMatch
TRINITY_DN12111_c0_g2_i1.p1	C0	0.476517	0.577553	1.39679	0.0077224	0.644097	0.395586	0.920269	NA	0.16758	0.902931	-0.752689	0.312675	NoMatch
TRINITY_DN12112_c0_g2_i1.p1	NoDiff	-0.517826	0.448157	-0.106258	0.919612	0.313515	0.701621	0.411568	NA	0.831342	0.167303	0.419773	0.632795	NoMatch
TRINITY_DN12117_c0_g1_i1.p1	NoDiff	-0.622117	0.342028	-0.206104	0.83123	-0.372878	0.656504	0.416013	NA	0.249239	0.826714	-0.166774	0.905823	NoMatch
TRINITY_DN12117_c0_g1_i2.p1	NoDiff	-1.83998	0.352166	-0.685082	0.788695	-1.46729	0.508334	1.1549	NA	0.372694	0.933875	-0.782208	0.832039	NoMatch
TRINITY_DN12127_c0_g1_i2.p1	NoDiff	0.32001	0.76721	-0.113461	0.931289	-0.122046	0.929587	-0.433471	NA	-0.442057	0.695557	-0.0085857	0.996788	NoMatch
TRINITY_DN12128_c0_g1_i1.p1	NoDiff	0.17878	0.830246	0.0984637	0.915048	0.169258	0.842945	-0.0803163	NA	-0.00952241	0.995247	0.0707939	0.957612	NoMatch
TRINITY_DN12135_c0_g6_i1.p1	NoDiff	1.26508	0.101733	0.877907	0.349161	0.291768	0.847869	-0.387176	NA	-0.973315	0.317695	-0.58614	0.668567	NoMatch
TRINITY_DN12139_c0_g1_i1.p1	NoDiff	-0.117131	0.848304	0.288878	0.508614	-0.017329	0.982924	0.406009	0.444647	0.099802	0.894299	-0.306207	0.547561	NoMatch
TRINITY_DN12139_c0_g4_i1.p1	NoDiff	0.407839	0.625171	0.528309	0.476728	0.0349157	0.980615	0.12047	NA	-0.372924	0.713991	-0.493393	0.599641	NoMatch
TRINITY_DN12139_c0_g5_i1.p1	NoDiff	0.32724	0.812567	0.349511	0.792856	0.616626	0.57575	0.0222706	NA	0.289386	0.854967	0.267116	0.883431	NoMatch
TRINITY_DN12139_c0_g9_i1.p1	NoDiff	0.147621	0.840302	0.22976	0.715735	0.174958	0.806851	0.0821391	NA	0.0273367	0.981271	-0.0548023	0.962056	NoMatch
TRINITY_DN12143_c0_g1_i1.p1	C5	-6.48186	2.57783e-25	-6.63542	5.21081e-24	-6.6286	1.43884e-19	-0.153564	NA	-0.146745	0.962845	0.00681907	0.998734	NoMatch
TRINITY_DN12143_c0_g3_i1.p1	C5	-6.31009	6.17647e-24	-5.56908	1.3236e-24	-6.20669	2.2632e-19	0.741011	NA	0.103406	0.973672	-0.637605	0.762655	NoMatch
TRINITY_DN12144_c0_g2_i1.p2	NoDiff	0.037006	0.977041	-0.273539	0.774445	-0.523542	0.517914	-0.310545	NA	-0.560548	0.528346	-0.250003	0.855485	NoMatch
TRINITY_DN12144_c0_g5_i1.p1	NoDiff	-0.0363599	0.974513	-0.245655	0.767735	-0.70709	0.236648	-0.209295	NA	-0.67073	0.320758	-0.461435	0.597043	NoMatch
TRINITY_DN1215_c0_g1_i1.p3	C4	-1.66362	0.174438	-0.671526	0.697127	-2.43165	0.0408415	0.992092	NA	-0.768036	0.742971	-1.76013	0.250939	NoMatch
TRINITY_DN12150_c0_g1_i2.p1	C5	-1.25684	3.7023e-06	-1.13744	4.07303e-05	-0.584585	0.0890783	0.1194	0.9064	0.672258	0.0534806	0.552858	0.151621	NoMatch
TRINITY_DN12152_c0_g2_i1.p1	NoDiff	0.506471	0.590985	0.877188	0.227249	1.00147	0.148009	0.370717	NA	0.495001	0.632806	0.124283	0.944112	NoMatch
TRINITY_DN12152_c0_g3_i1.p1	NoDiff	0.259837	0.838142	0.603262	0.509517	0.788197	0.337044	0.343425	NA	0.52836	0.627215	0.184935	0.91445	NoMatch
TRINITY_DN12152_c0_g4_i1.p1	NoDiff	0.666174	0.538985	0.771839	0.448299	1.08018	0.218284	0.105665	NA	0.41401	0.770409	0.308345	0.856228	NoMatch
TRINITY_DN12152_c0_g4_i2.p1	NoDiff	0.217635	0.880802	0.216325	0.878668	0.480229	0.673366	-0.00131007	NA	0.262593	0.864795	0.263904	0.877335	NoMatch
TRINITY_DN12152_c0_g5_i2.p1	NoDiff	0.521798	0.355102	0.478237	0.421994	0.721709	0.146768	-0.0435611	NA	0.19991	0.826714	0.243471	0.799269	NoMatch
TRINITY_DN12152_c0_g7_i2.p1	NoDiff	-0.027706	0.974822	0.300556	0.569975	0.606596	0.11865	0.328262	NA	0.634302	0.119934	0.30604	0.62123	NoMatch
TRINITY_DN12153_c0_g1_i1.p2	NoDiff	0.439748	0.815731	-0.162269	0.944201	1.22472	0.319453	-0.602017	NA	0.784971	0.629111	1.38699	0.296618	NoMatch
TRINITY_DN12155_c0_g5_i1.p1	NoDiff	0.448204	0.53247	0.369759	0.639942	-0.226171	0.823477	-0.0784453	NA	-0.674375	0.340993	-0.59593	0.449947	NoMatch
TRINITY_DN12161_c0_g1_i2.p1	NoDiff	-1.11327	0.124544	-0.638066	0.478213	-0.573063	0.552988	0.475207	NA	0.54021	0.658191	0.0650027	0.977105	NoMatch
TRINITY_DN12161_c0_g3_i1.p2	NoDiff	0.0723741	0.981823	0.31488	0.899562	1.01932	0.555081	0.242506	NA	0.946945	0.637792	0.704439	0.774337	NoMatch
TRINITY_DN12161_c0_g4_i1.p1	NoDiff	-0.283678	0.842925	-0.21568	0.885646	-0.118968	0.944701	0.0679979	NA	0.16471	0.933465	0.096712	0.966495	NoMatch
TRINITY_DN12161_c0_g6_i2.p1	NoDiff	-0.37303	0.828774	-0.108107	0.957196	0.288569	0.872771	0.264923	NA	0.661599	0.684541	0.396676	0.851044	NoMatch
TRINITY_DN12164_c0_g1_i1.p1	NoDiff	0.193715	0.742452	0.438039	0.2822	0.536766	0.155472	0.244324	NA	0.343052	0.502383	0.0987276	0.912231	NoMatch
TRINITY_DN12165_c0_g4_i1.p1	NoDiff	1.30731	0.105223	1.01896	0.270077	0.204863	0.906404	-0.288346	NA	-1.10244	0.25954	-0.814098	0.503238	NoMatch
TRINITY_DN12165_c0_g6_i1.p2	NoDiff	0.834898	0.369409	0.353073	0.792888	-0.156173	0.928542	-0.481826	NA	-0.991072	0.336653	-0.509246	0.749986	NoMatch
TRINITY_DN12169_c0_g1_i1.p1	NoDiff	-1.27964	0.00056253	-0.887015	0.0310601	-1.13257	0.00398637	0.392625	NA	0.147066	0.884698	-0.245559	0.795528	NoMatch
TRINITY_DN12169_c0_g2_i1.p1	NoDiff	-1.2274	0.00193927	-0.685252	0.158505	-1.39313	0.000442145	0.542145	NA	-0.165735	0.871911	-0.70788	0.208652	NoMatch
TRINITY_DN12169_c0_g3_i1.p1	NoDiff	-1.44769	2.62887e-05	-0.808742	0.0461637	-1.28401	0.000352961	0.638946	0.294233	0.163677	0.856777	-0.475269	0.434461	NoMatch
TRINITY_DN12172_c0_g2_i1.p1	NoDiff	0.863548	0.16537	0.657437	0.359653	0.928805	0.133164	-0.206111	NA	0.0652571	0.965079	0.271368	0.825629	NoMatch
TRINITY_DN12173_c0_g2_i3.p1	C10	0.255875	0.835675	0.527449	0.57297	1.26654	0.0428823	0.271573	NA	1.01067	0.158319	0.739093	0.388227	NoMatch
TRINITY_DN12173_c0_g2_i6.p1	C10	0.285424	0.421716	0.694847	0.0042717	1.46652	2.01847e-12	0.409422	0.292517	1.1811	3.20107e-08	0.771677	0.00104813	NoMatch
TRINITY_DN12175_c0_g1_i1.p1	NoDiff	-1.55319	3.53769e-05	-0.876808	0.0410149	-1.16821	0.00432086	0.676381	NA	0.384978	0.628796	-0.291403	0.754854	NoMatch
TRINITY_DN12178_c0_g1_i1.p1	NoDiff	-0.00554754	0.997502	0.0195083	0.990892	0.405986	0.753389	0.0250559	NA	0.411533	0.778211	0.386478	0.814565	NoMatch
TRINITY_DN12178_c0_g1_i1.p2	NoDiff	0.197326	0.887315	0.238934	0.856914	0.0551194	0.974418	0.0416083	NA	-0.142207	0.936252	-0.183815	0.923938	NoMatch
TRINITY_DN12180_c0_g1_i1.p1	NoDiff	0.162509	0.927387	-0.506589	0.718027	-0.222838	0.899708	-0.669098	NA	-0.385347	0.825378	0.283751	0.898009	NoMatch
TRINITY_DN12180_c1_g2_i1.p1	NoDiff	0.261507	0.778018	0.387685	0.623342	-0.174344	0.871657	0.126179	NA	-0.43585	0.622965	-0.562029	0.486459	NoMatch
TRINITY_DN12180_c1_g3_i1.p1	NoDiff	0.554484	0.785466	0.599847	0.755712	0.392906	0.865373	0.0453634	NA	-0.161577	0.957166	-0.206941	0.950565	NoMatch
TRINITY_DN12180_c1_g3_i2.p1	NoDiff	0.121758	0.956706	-0.0596895	0.979137	-0.107173	0.963699	-0.181448	NA	-0.228931	0.928822	-0.0474835	0.988348	NoMatch
TRINITY_DN12180_c1_g5_i1.p1	NoDiff	-0.189241	0.910166	-0.389955	0.779266	-0.26558	0.870237	-0.200714	NA	-0.0763396	0.973513	0.124375	0.959851	NoMatch
TRINITY_DN12182_c0_g4_i1.p1	C4	-1.42256	0.0078434	-1.30744	0.0175608	-2.21832	1.59037e-05	0.115127	NA	-0.795755	0.34091	-0.910882	0.24796	NoMatch
TRINITY_DN12182_c0_g5_i1.p1	NoDiff	-0.949008	0.0566417	-1.35173	0.0025945	-2.25755	1.74094e-07	-0.402723	NA	-1.30855	0.0121436	-0.905824	0.152133	NoMatch
TRINITY_DN12185_c0_g1_i1.p1	NoDiff	-0.901017	0.0729088	-0.373012	0.609371	-0.140824	0.88643	0.528006	NA	0.760193	0.204988	0.232188	0.834143	NoMatch
TRINITY_DN12185_c0_g1_i2.p1	NoDiff	-3.02901	0.00016456	-0.600686	0.606305	-1.84842	0.027385	2.42832	NA	1.18059	0.415574	-1.24774	0.266611	NoMatch
TRINITY_DN12185_c0_g1_i5.p1	C5	-1.38398	0.00153208	-1.00543	0.0337604	-1.60623	0.000430743	0.378543	NA	-0.222257	0.851179	-0.6008	0.458998	NoMatch
TRINITY_DN12187_c2_g1_i1.p2	NoDiff	-1.52861	0.497934	-1.87082	0.380628	-2.61159	0.210517	-0.342206	NA	-1.08297	0.765256	-0.740767	0.871071	NoMatch
TRINITY_DN12187_c2_g2_i1.p1	NoDiff	-1.64483	0.662179	-2.42063	0.448096	-3.16346	0.273183	-0.775801	NA	-1.51863	0.737582	-0.742829	0.907358	NoMatch
TRINITY_DN12187_c2_g2_i2.p1	NoDiff	-1.42268	0.772183	-2.64892	0.48733	-2.38053	0.551906	-1.22625	NA	-0.957854	0.877938	0.268392	0.976711	NoMatch
TRINITY_DN12188_c0_g1_i2.p1	C6	-3.03278	1.67287e-08	-2.91329	7.18394e-08	-1.59699	0.00667415	0.119491	NA	1.43579	0.0469305	1.3163	0.0817771	NoMatch
TRINITY_DN12195_c0_g3_i1.p2	NoDiff	-0.43296	0.47226	-0.029575	0.977255	-0.269663	0.717752	0.403385	0.658561	0.163297	0.868692	-0.240088	0.803762	NoMatch
TRINITY_DN12197_c3_g2_i1.p1	C7	-5.0653	3.63214e-07	-7.23014	1.67837e-06	-2.25545	0.0103973	-2.16484	NA	2.80985	0.0300182	4.97469	0.0050818	NoMatch
TRINITY_DN12200_c0_g2_i1.p1	NoDiff	-0.514827	0.102324	-0.0288389	0.966933	-0.0354175	0.959565	0.485988	0.258192	0.479409	0.181929	-0.00657866	0.995092	NoMatch
TRINITY_DN12201_c0_g1_i1.p1	NoDiff	-0.543894	0.300046	0.0144016	0.988697	-0.158281	0.848887	0.558296	0.444869	0.385613	0.581431	-0.172682	0.865517	NoMatch
TRINITY_DN12205_c1_g2_i1.p1	NoDiff	0.040192	0.983482	0.223029	0.8807	-0.209448	0.897842	0.182837	NA	-0.24964	0.89019	-0.432477	0.795057	NoMatch
TRINITY_DN12205_c1_g4_i1.p1	NoDiff	-0.857106	0.268634	-0.595647	0.508135	-0.833856	0.31324	0.261458	NA	0.0232497	0.99186	-0.238209	0.891253	NoMatch
TRINITY_DN12205_c1_g6_i1.p1	NoDiff	-0.294101	0.822992	-0.546983	0.614734	-0.694295	0.503019	-0.252882	NA	-0.400194	0.789404	-0.147312	0.948479	NoMatch
TRINITY_DN12205_c1_g6_i2.p1	NoDiff	-0.454059	0.76595	0.0303569	0.988103	-0.570356	0.694852	0.484416	NA	-0.116297	0.962406	-0.600713	0.730484	NoMatch
TRINITY_DN12205_c1_g8_i1.p1	NoDiff	-0.305193	0.883489	-0.53767	0.761301	-1.0862	0.470744	-0.232477	NA	-0.781009	0.69824	-0.548531	0.830762	NoMatch
TRINITY_DN12206_c1_g1_i1.p1	NoDiff	0.397162	0.640719	0.163552	0.883096	0.173652	0.879203	-0.23361	NA	-0.22351	0.850561	0.0100993	0.995955	NoMatch
TRINITY_DN12206_c1_g2_i1.p1	NoDiff	-0.215704	0.890132	-0.255319	0.865443	-0.321895	0.827489	-0.0396147	NA	-0.10619	0.960561	-0.0665756	0.979511	NoMatch
TRINITY_DN12211_c0_g2_i3.p1	NoDiff	-0.104104	0.863658	0.320341	0.424625	-0.0676752	0.916901	0.424446	0.378998	0.0364293	0.965079	-0.388016	0.350327	NoMatch
TRINITY_DN12211_c0_g2_i7.p1	NoDiff	-0.212441	0.68525	0.270305	0.563425	-0.183774	0.739413	0.482746	0.31443	0.0286668	0.974957	-0.454079	0.272596	NoMatch
TRINITY_DN12216_c0_g3_i1.p1	NoDiff	-0.0925803	0.917495	-0.180761	0.811918	-0.247845	0.732726	-0.0881806	NA	-0.155265	0.868994	-0.067084	0.958961	NoMatch
TRINITY_DN12216_c0_g7_i1.p1	NoDiff	-0.423912	0.718425	-0.426573	0.7151	-0.423045	0.729088	-0.00266075	NA	0.000866795	1	0.00352754	0.999057	NoMatch
TRINITY_DN12227_c0_g1_i1.p1	NoDiff	-0.151698	0.893052	-0.528248	0.498974	-0.251143	0.809865	-0.37655	NA	-0.099445	0.947667	0.277105	0.835568	NoMatch
TRINITY_DN12228_c0_g1_i1.p1	C6	-2.7212	1.79833e-12	-2.75541	1.70628e-12	-0.949655	0.0377626	-0.0342047	NA	1.77155	5.2727e-05	1.80575	4.72934e-05	NoMatch
TRINITY_DN12228_c0_g1_i2.p1	NoDiff	-0.720685	0.118426	-0.258132	0.717181	-0.323521	0.624656	0.462554	0.577581	0.397165	0.564471	-0.0653892	0.95952	NoMatch
TRINITY_DN12229_c0_g4_i1.p1	NoDiff	-0.22293	0.789389	0.23433	0.760722	-0.387182	0.589612	0.45726	NA	-0.164252	0.881856	-0.621512	0.335358	NoMatch
TRINITY_DN12231_c0_g10_i1.p1	NoDiff	0.0929239	0.904988	-0.279893	0.63109	-0.0575871	0.947411	-0.372817	NA	-0.150511	0.852862	0.222306	0.787879	NoMatch
TRINITY_DN12231_c0_g9_i1.p1	NoDiff	0.448527	0.700172	0.218952	0.879077	0.790837	0.387456	-0.229575	NA	0.34231	0.804654	0.571885	0.645002	NoMatch
TRINITY_DN12233_c0_g1_i1.p1	NoDiff	-0.902667	0.0801359	-0.394587	0.586014	-0.515124	0.439533	0.50808	NA	0.387544	0.670007	-0.120536	0.934056	NoMatch
TRINITY_DN12234_c0_g10_i1.p1	NoDiff	0.250838	0.825496	0.349219	0.729178	0.256031	0.825112	0.0983807	NA	0.00519283	0.998894	-0.0931878	0.959321	NoMatch
TRINITY_DN12234_c0_g4_i1.p1	NoDiff	0.64753	0.430426	0.550718	0.538429	0.447291	0.65821	-0.0968118	NA	-0.200239	0.888718	-0.103428	0.955452	NoMatch
TRINITY_DN12234_c0_g4_i2.p1	NoDiff	-0.784	0.722637	-0.336486	0.899959	-1.34943	0.465734	0.447514	NA	-0.565434	0.84923	-1.01295	0.693803	NoMatch
TRINITY_DN12234_c0_g9_i1.p1	NoDiff	0.581784	0.408382	0.0704045	0.954488	-0.0272045	0.984724	-0.51138	NA	-0.608989	0.449754	-0.097609	0.953953	NoMatch
TRINITY_DN12236_c0_g1_i1.p1	NoDiff	-0.753075	0.201004	-0.529317	0.443133	-0.841686	0.15173	0.223758	NA	-0.0886113	0.951877	-0.31237	0.787684	NoMatch
TRINITY_DN12236_c0_g2_i1.p1	C3	-0.53861	0.418495	-0.372855	0.63457	-1.53251	0.00300287	0.165755	NA	-0.9939	0.133318	-1.15965	0.0613733	NoMatch
TRINITY_DN12236_c0_g3_i1.p1	NoDiff	-0.630191	0.339211	-0.249879	0.786236	-0.716982	0.275486	0.380312	NA	-0.0867903	0.954481	-0.467102	0.628982	NoMatch
TRINITY_DN12241_c0_g6_i1.p1	NoDiff	0.11632	0.927387	0.796312	0.223644	0.71028	0.317604	0.679992	NA	0.59396	0.485033	-0.0860321	0.959309	NoMatch
TRINITY_DN12243_c0_g1_i7.p1	NoDiff	2.10549	0.383669	2.36858	0.301047	2.67384	0.219513	0.263088	NA	0.568351	0.896478	0.305263	0.955976	NoMatch
TRINITY_DN12246_c0_g4_i1.p1	NoDiff	-0.756637	0.133543	-0.655912	0.22294	-0.629924	0.257465	0.100726	NA	0.126713	0.914039	0.0259871	0.986183	NoMatch
TRINITY_DN12248_c0_g2_i1.p2	C7	-3.95732	1.94245e-06	-5.00263	8.62409e-07	-1.36507	0.123899	-1.04531	NA	2.59225	0.0105706	3.63757	0.00199099	NoMatch
TRINITY_DN12254_c0_g2_i2.p1	C6	-5.11233	1.6426e-28	-4.60242	7.13226e-25	-2.80248	7.59154e-11	0.509914	0.750474	2.30985	1.95489e-05	1.79994	0.00128026	NoMatch
TRINITY_DN12257_c0_g4_i1.p1	C6	-1.17573	0.0453982	-1.05904	0.0836821	-0.718841	0.325657	0.116684	NA	0.456885	0.675804	0.340201	0.799458	NoMatch
TRINITY_DN12259_c0_g1_i1.p1	NoDiff	-0.344676	0.669261	0.354261	0.644442	0.499506	0.451849	0.698937	NA	0.844182	0.142281	0.145245	0.91142	NoMatch
TRINITY_DN12260_c0_g1_i1.p1	NoDiff	-0.421762	0.626395	-0.0516107	0.968293	-0.549034	0.499111	0.370151	NA	-0.127272	0.933743	-0.497423	0.626784	NoMatch
TRINITY_DN12263_c0_g1_i1.p1	C7	-4.92823	9.25174e-39	-4.04343	7.50612e-34	-1.18966	0.000117699	0.884795	NA	3.73856	3.59848e-21	2.85377	9.65928e-16	NoMatch
TRINITY_DN12263_c0_g2_i1.p1	C7	-4.85321	1.61877e-16	-5.76927	1.06109e-15	-1.39012	0.00885389	-0.916064	NA	3.46308	6.40501e-08	4.37914	1.49876e-08	NoMatch
TRINITY_DN12265_c0_g1_i1.p1	NoDiff	0.47931	0.519084	-0.170504	0.877231	0.481641	0.531201	-0.649814	NA	0.00233122	0.999183	0.652145	0.407041	NoMatch
TRINITY_DN12265_c0_g3_i1.p1	NoDiff	0.122391	0.883162	0.0547477	0.951476	0.0356007	0.971759	-0.0676435	NA	-0.0867905	0.934372	-0.019147	0.988418	NoMatch
TRINITY_DN12265_c0_g7_i1.p1	NoDiff	-0.0230082	0.989044	0.387674	0.720037	0.0510401	0.975713	0.410682	NA	0.0740483	0.968532	-0.336634	0.820783	NoMatch
TRINITY_DN12268_c0_g1_i2.p1	NoDiff	-0.715844	0.459576	-0.954037	0.273737	-1.31145	0.10222	-0.238192	NA	-0.595605	0.654984	-0.357412	0.84214	NoMatch
TRINITY_DN12270_c0_g1_i1.p1	NoDiff	-0.647849	0.0514885	-0.1758	0.755857	-0.530164	0.147225	0.472048	0.364336	0.117684	0.874235	-0.354364	0.486632	NoMatch
TRINITY_DN12273_c0_g1_i1.p2	C7	-4.65193	2.14773e-12	-4.93897	9.05043e-14	-1.05147	0.299532	-0.287037	0.913212	3.60046	2.82874e-07	3.8875	2.79219e-08	NoMatch
TRINITY_DN12273_c0_g1_i2.p2	C7	-3.99693	4.23264e-17	-4.61037	9.44456e-20	-0.880156	0.14522	-0.613442	NA	3.11678	5.54411e-10	3.73022	2.22817e-12	NoMatch
TRINITY_DN12276_c0_g1_i1.p1	NoDiff	-1.27783	0.0668154	-1.83278	0.00487826	-0.575026	0.555575	-0.554944	NA	0.702806	0.515449	1.25775	0.139627	NoMatch
TRINITY_DN12276_c0_g2_i1.p1	C6	-1.80237	0.0279352	-2.02308	0.0133755	-1.15854	0.233026	-0.22071	NA	0.643825	0.68936	0.864535	0.566255	NoMatch
TRINITY_DN12276_c1_g1_i4.p1	NoDiff	-1.35693	0.00093377	-1.08892	0.0121504	-1.36911	0.00137571	0.268013	NA	-0.012184	0.99435	-0.280197	0.792957	NoMatch
TRINITY_DN12277_c6_g14_i1.p1	C5	-4.57687	8.47077e-27	-4.62342	1.38244e-26	-3.79912	2.15732e-19	-0.0465488	NA	0.777747	0.351078	0.824296	0.324434	NoMatch
TRINITY_DN12277_c6_g15_i1.p10	C6	-4.13644	1.25654e-27	-4.30454	5.39511e-28	-3.51478	1.48113e-20	-0.168101	NA	0.621658	0.453975	0.789759	0.30686	NoMatch
TRINITY_DN12277_c6_g15_i1.p17	C6	-4.95837	4.38888e-17	-3.38827	9.30378e-11	-3.15613	3.84078e-09	1.5701	NA	1.80224	0.0303841	0.232138	0.899983	NoMatch
TRINITY_DN12277_c6_g15_i1.p2	C6	-4.37003	6.29435e-49	-3.72455	3.25905e-39	-3.55867	1.52309e-34	0.64548	0.321725	0.811362	0.0943361	0.165882	0.869586	NoMatch
TRINITY_DN12277_c6_g17_i1.p1	C6	-4.59697	3.49424e-33	-4.48165	1.46965e-31	-4.00598	1.28853e-25	0.115329	0.950036	0.590993	0.479497	0.475664	0.626836	NoMatch
TRINITY_DN12277_c6_g19_i1.p1	C6	-4.95218	2.68851e-09	-4.37801	8.49131e-09	-3.29036	3.17763e-06	0.574172	NA	1.66182	0.253886	1.08765	0.518026	NoMatch
TRINITY_DN12277_c6_g20_i1.p1	C6	-3.85893	8.22612e-14	-4.40411	1.2807e-15	-3.76731	4.1909e-12	-0.545181	NA	0.0916147	0.965079	0.636795	0.660344	NoMatch
TRINITY_DN12277_c6_g3_i1.p2	C6	-5.59304	7.9284e-20	-5.07254	3.8709e-19	-4.13581	5.84266e-15	0.520509	NA	1.45723	0.169184	0.936721	0.458431	NoMatch
TRINITY_DN12277_c6_g3_i1.p9	C5	-7.08139	2.46674e-05	-9.72686	4.4697e-07	-6.56567	0.000123667	-2.64547	NA	0.515714	0.927589	3.16118	0.37708	NoMatch
TRINITY_DN12277_c6_g3_i2.p2	C6	-6.98579	1.68558e-24	-6.98684	8.3768e-24	-5.4571	1.31876e-21	-0.00104909	NA	1.52869	0.217681	1.52974	0.23419	NoMatch
TRINITY_DN12277_c6_g6_i1.p1	C6	-6.55107	2.63505e-07	-5.85713	3.88965e-08	-3.39448	3.39298e-06	0.693935	NA	3.15659	0.0780897	2.46266	0.13235	NoMatch
TRINITY_DN12278_c0_g2_i1.p2	NoDiff	-0.509145	0.56538	0.520752	0.525044	0.212208	0.855348	1.0299	NA	0.721354	0.397067	-0.308544	0.810085	NoMatch
TRINITY_DN12279_c0_g1_i1.p1	NoDiff	0.00370751	0.997344	0.131344	0.88854	-0.0478452	0.965774	0.127637	NA	-0.0515527	0.968598	-0.179189	0.87606	NoMatch
TRINITY_DN12280_c0_g1_i2.p1	C10	1.64021	0.0383725	1.78433	0.019663	1.88834	0.0134492	0.144128	NA	0.248134	0.878065	0.104006	0.961848	NoMatch
TRINITY_DN12280_c0_g1_i4.p1	C0	1.47386	2.47551e-05	1.42174	6.14637e-05	1.56794	9.43999e-06	-0.052112	NA	0.0940884	0.921819	0.1462	0.876944	NoMatch
TRINITY_DN12280_c0_g1_i9.p1	C0	1.663	0.0423863	1.54518	0.0690712	1.46065	0.100968	-0.117823	NA	-0.202349	0.915603	-0.0845258	0.972916	NoMatch
TRINITY_DN12285_c0_g1_i1.p1	NoDiff	0.197108	0.812487	0.331494	0.63109	-0.011175	0.993562	0.134386	NA	-0.208283	0.828132	-0.342669	0.68943	NoMatch
TRINITY_DN12290_c0_g2_i1.p1	NoDiff	-1.70093	2.42949e-09	-0.984641	0.0010924	-0.957635	0.00228575	0.716294	NA	0.743299	0.0670646	0.0270057	0.982368	NoMatch
TRINITY_DN12292_c0_g1_i1.p1	NoDiff	-0.00692314	0.995367	0.259792	0.76165	0.0155333	0.991272	0.266715	NA	0.0224565	0.989575	-0.244258	0.832208	NoMatch
TRINITY_DN12292_c0_g5_i1.p1	NoDiff	0.558924	0.555644	0.517156	0.602432	0.236949	0.861896	-0.041768	NA	-0.321974	0.811765	-0.280206	0.858733	NoMatch
TRINITY_DN12293_c0_g3_i1.p1	NoDiff	-0.108995	0.946964	-0.53059	0.64784	-0.450404	0.726501	-0.421595	NA	-0.34141	0.829985	0.0801857	0.974583	NoMatch
TRINITY_DN12295_c1_g3_i1.p1	NoDiff	0.487893	0.437281	0.787451	0.116815	0.276482	0.742497	0.299558	NA	-0.211411	0.832066	-0.510968	0.476054	NoMatch
TRINITY_DN12299_c0_g1_i2.p1	NoDiff	-0.129732	0.888281	0.397902	0.517275	0.0865719	0.929742	0.527634	NA	0.216304	0.818043	-0.31133	0.717416	NoMatch
TRINITY_DN12303_c0_g1_i4.p4	NoDiff	-2.06234	0.417718	-3.62803	0.132978	-2.77684	0.276187	-1.56569	NA	-0.714501	0.89019	0.851191	0.891273	NoMatch
TRINITY_DN12303_c0_g1_i8.p1	C7	-5.10165	4.15456e-13	-2.97628	1.074e-09	-0.49757	0.481812	2.12537	NA	4.60408	3.11793e-10	2.47871	2.86139e-06	NoMatch
TRINITY_DN12303_c0_g5_i1.p1	C7	-2.52997	0.00149669	-3.26911	0.000222025	-0.728943	0.500855	-0.739139	NA	1.80102	0.0760264	2.54016	0.0157767	NoMatch
TRINITY_DN12306_c0_g3_i1.p2	C4	-3.30092	3.68e-12	-3.80337	7.03751e-14	-5.368	1.01341e-12	-0.502447	NA	-2.06708	0.0512428	-1.56463	0.222841	NoMatch
TRINITY_DN12310_c0_g1_i2.p1	NoDiff	-0.0811197	0.912335	-0.395049	0.370379	-0.0724585	0.923032	-0.313929	0.659943	0.00866122	0.994267	0.32259	0.577791	NoMatch
TRINITY_DN12312_c0_g2_i1.p2	NoDiff	-0.986156	0.681279	-4.02858	0.00993149	-4.57198	0.00772568	-3.04242	NA	-3.58582	0.0739712	-0.543401	0.922677	NoMatch
TRINITY_DN12312_c0_g2_i2.p1	NoDiff	1.69988	0.184552	0.560069	0.791656	0.652834	0.756608	-1.13981	NA	-1.04704	0.553133	0.0927646	0.980806	NoMatch
TRINITY_DN12312_c0_g3_i1.p2	NoDiff	0.823439	0.675337	-1.02329	0.568249	-0.544262	0.809967	-1.84673	NA	-1.3677	0.435624	0.479032	0.871531	NoMatch
TRINITY_DN12312_c0_g4_i1.p2	NoDiff	1.17672	0.335962	0.38004	0.842869	0.80836	0.587986	-0.79668	NA	-0.36836	0.861982	0.42832	0.853005	NoMatch
TRINITY_DN12314_c0_g2_i1.p1	C5	-2.38868	1.04299e-09	-2.32655	3.55096e-09	-2.23722	2.95867e-08	0.0621284	NA	0.15146	0.9028	0.089332	0.953441	NoMatch
TRINITY_DN12315_c0_g1_i1.p1	C7	-3.30309	6.5172e-26	-2.9536	4.81813e-22	-1.32644	1.16275e-05	0.349489	NA	1.97665	2.05138e-08	1.62716	5.13113e-06	NoMatch
TRINITY_DN12315_c0_g3_i1.p1	C7	-3.87971	9.71014e-14	-2.58793	1.00557e-07	-1.25694	0.0223673	1.29177	NA	2.62277	6.74389e-06	1.33099	0.0379661	NoMatch
TRINITY_DN12317_c0_g4_i1.p1	NoDiff	0.250125	0.828264	0.791153	0.266891	0.482077	0.602433	0.541028	NA	0.231952	0.86066	-0.309076	0.814301	NoMatch
TRINITY_DN12317_c0_g9_i1.p1	NoDiff	0.406409	0.721314	0.380906	0.739925	-0.491904	0.66406	-0.0255038	NA	-0.898313	0.341026	-0.872809	0.375077	NoMatch
TRINITY_DN12318_c0_g2_i1.p1	C9	-0.630699	0.139625	0.223659	0.731212	1.08106	0.00187694	0.854358	0.0785957	1.71176	1.02621e-07	0.857399	0.0304832	NoMatch
TRINITY_DN12319_c0_g1_i1.p1	C6	-2.50032	1.9925e-07	-2.79749	1.5488e-08	-1.34439	0.0106774	-0.297166	NA	1.15593	0.0914313	1.45309	0.0264792	NoMatch
TRINITY_DN12319_c0_g2_i2.p1	C6	-3.18109	6.48425e-10	-2.68336	1.25662e-07	-1.60024	0.003043	0.497733	NA	1.58085	0.0190573	1.08312	0.16225	NoMatch
TRINITY_DN12319_c0_g2_i3.p1	C6	-2.61321	1.59721e-06	-3.70845	1.62166e-10	-2.00035	0.000497383	-1.09524	NA	0.612856	0.592755	1.7081	0.0292455	NoMatch
TRINITY_DN12319_c0_g4_i1.p1	C6	-3.25477	3.94767e-20	-2.79749	1.85475e-16	-1.34375	6.73123e-05	0.457276	NA	1.91101	3.20138e-06	1.45374	0.000528906	NoMatch
TRINITY_DN12322_c0_g1_i5.p1	NoDiff	-1.54054	0.0244644	-2.01077	0.00158875	-1.88827	0.00398001	-0.470231	NA	-0.347736	0.815474	0.122494	0.954918	NoMatch
TRINITY_DN12322_c0_g1_i8.p1	NoDiff	-1.25762	0.208963	-2.75287	0.00217558	-1.24524	0.236083	-1.49525	NA	0.0123807	0.997805	1.50763	0.266961	NoMatch
TRINITY_DN12322_c0_g1_i9.p1	C4	-0.765626	0.405037	-1.95516	0.0029608	-1.85013	0.00659054	-1.18953	NA	-1.08451	0.239673	0.105027	0.962837	NoMatch
TRINITY_DN12326_c0_g1_i4.p1	NoDiff	0.23444	0.894904	0.596679	0.652472	0.388698	0.805483	0.362238	NA	0.154258	0.944675	-0.207981	0.930604	NoMatch
TRINITY_DN12326_c0_g2_i1.p1	NoDiff	0.044804	0.986781	0.286722	0.893042	0.455047	0.814179	0.241918	NA	0.410243	0.85499	0.168325	0.956509	NoMatch
TRINITY_DN12326_c0_g5_i1.p1	NoDiff	0.638871	0.813124	0.460998	0.875058	0.86736	0.727835	-0.177872	NA	0.22849	0.952812	0.406362	0.91759	NoMatch
TRINITY_DN12326_c0_g5_i2.p1	NoDiff	0.0757038	0.981463	0.0195657	0.995081	0.162869	0.956229	-0.0561381	NA	0.0871653	0.982077	0.143303	0.970777	NoMatch
TRINITY_DN12326_c0_g6_i1.p1	C10	2.10326	0.0259054	1.73533	0.096588	2.61916	0.00300567	-0.367925	NA	0.515901	0.735487	0.883826	0.488786	NoMatch
TRINITY_DN12326_c0_g7_i1.p1	C0	1.08807	0.293094	1.17776	0.238235	1.98959	0.011478	0.089691	NA	0.901517	0.399215	0.811826	0.488401	NoMatch
TRINITY_DN12327_c0_g2_i1.p1	C1	0.234606	0.814854	1.40369	0.00274386	-0.166217	0.884641	1.16909	NA	-0.400823	0.686749	-1.56991	0.00165967	NoMatch
TRINITY_DN12327_c0_g3_i1.p1	C1	1.21385	0.0293365	1.8347	0.000150121	0.149608	0.908133	0.620857	NA	-1.06424	0.100132	-1.6851	0.00153341	NoMatch
TRINITY_DN12327_c0_g3_i2.p1	NoDiff	-0.7807	0.305221	0.603503	0.448299	-0.708783	0.390579	1.3842	NA	0.0719164	0.96846	-1.31229	0.0469676	NoMatch
TRINITY_DN12336_c1_g1_i2.p1	NoDiff	0.103991	0.944537	0.209483	0.872797	0.389852	0.730957	0.105491	NA	0.285861	0.837401	0.18037	0.920682	NoMatch
TRINITY_DN12337_c0_g3_i1.p1	NoDiff	0.0311022	0.969208	0.0874061	0.901948	0.257341	0.629286	0.056304	NA	0.226239	0.721648	0.169935	0.825629	NoMatch
TRINITY_DN12337_c0_g4_i1.p1	NoDiff	-0.334469	0.724539	-0.0724622	0.953383	-0.166588	0.885675	0.262007	NA	0.167882	0.903114	-0.0941255	0.955799	NoMatch
TRINITY_DN12338_c0_g1_i1.p1	NoDiff	0.0421957	0.975887	0.41133	0.648539	0.0255323	0.986305	0.369134	NA	-0.0166634	0.993652	-0.385797	0.744461	NoMatch
TRINITY_DN12338_c0_g3_i1.p2	NoDiff	0.492591	0.675348	0.124714	0.937652	0.556809	0.625253	-0.367877	NA	0.0642179	0.974888	0.432095	0.781872	NoMatch
TRINITY_DN12340_c0_g2_i1.p2	C3	-0.741704	0.192872	-0.153729	0.877097	-1.75464	0.000107612	0.587975	NA	-1.01294	0.0805224	-1.60091	0.000902085	NoMatch
TRINITY_DN12342_c0_g2_i1.p1	NoDiff	0.090198	0.923791	0.742587	0.0940302	0.563636	0.271894	0.652389	NA	0.473437	0.441633	-0.178951	0.855715	NoMatch
TRINITY_DN12342_c0_g2_i2.p1	NoDiff	-0.00114078	1	0.68379	0.835917	1.22205	0.656504	0.684931	NA	1.22319	0.695557	0.53826	0.90368	NoMatch
TRINITY_DN12344_c0_g3_i1.p1	NoDiff	0.633498	0.202133	0.773581	0.0886708	0.364557	0.58829	0.140084	NA	-0.26894	0.745281	-0.409024	0.566041	NoMatch
TRINITY_DN12347_c0_g1_i1.p1	NoDiff	-0.00859754	0.993272	0.33085	0.566071	0.246568	0.709885	0.339447	0.690183	0.255165	0.730473	-0.084282	0.940368	NoMatch
TRINITY_DN12348_c0_g1_i1.p1	NoDiff	-0.169282	0.885551	0.221716	0.834691	-0.266911	0.804254	0.390999	NA	-0.0976287	0.950597	-0.488628	0.630709	NoMatch
TRINITY_DN12348_c0_g1_i2.p1	NoDiff	-0.611019	0.548099	-0.573098	0.585703	-0.386275	0.758412	0.037921	NA	0.224745	0.896478	0.186824	0.928886	NoMatch
TRINITY_DN12348_c0_g4_i1.p1	NoDiff	-0.195171	0.787497	0.0219111	0.9808	-0.203284	0.78135	0.217082	NA	-0.00811326	0.995853	-0.225195	0.799605	NoMatch
TRINITY_DN12349_c0_g3_i1.p1	C5	-1.66268	1.72911e-05	-1.10645	0.00759514	-0.898824	0.0480954	0.556225	NA	0.763852	0.189417	0.207627	0.851044	NoMatch
TRINITY_DN12352_c0_g2_i1.p1	NoDiff	-0.069106	0.96115	-0.183501	0.879383	-0.363661	0.735393	-0.114395	NA	-0.294555	0.820431	-0.18016	0.917025	NoMatch
TRINITY_DN12352_c0_g7_i1.p1	NoDiff	-0.230566	0.867514	-0.612762	0.54847	-0.247478	0.859213	-0.382196	NA	-0.0169126	0.994511	0.365284	0.823123	NoMatch
TRINITY_DN12354_c0_g1_i1.p1	NoDiff	-0.237741	0.871076	-0.887181	0.359592	-0.667638	0.550985	-0.64944	NA	-0.429897	0.780441	0.219543	0.923139	NoMatch
TRINITY_DN12356_c0_g2_i1.p1	NoDiff	-1.27677	0.00175932	-2.04628	4.97829e-08	-0.881931	0.059603	-0.769516	0.250028	0.394837	0.605039	1.16435	0.0107344	NoMatch
TRINITY_DN12356_c0_g4_i1.p1	NoDiff	-0.928699	0.0138985	-0.808365	0.041646	-0.114518	0.88871	0.120334	0.923666	0.814181	0.0560996	0.693847	0.135161	NoMatch
TRINITY_DN12356_c0_g6_i1.p1	NoDiff	-1.34262	0.0385268	-2.44404	5.71969e-05	-0.955059	0.207238	-1.10142	NA	0.387557	0.773367	1.48898	0.0622305	NoMatch
TRINITY_DN12356_c0_g7_i1.p1	C4	-1.58025	0.0474187	-2.25703	0.00297445	-1.96376	0.0145539	-0.67678	NA	-0.383514	0.838034	0.293266	0.903077	NoMatch
TRINITY_DN12357_c0_g2_i1.p1	NoDiff	0.43968	0.469335	0.650823	0.197569	0.705895	0.158487	0.211143	NA	0.266215	0.74774	0.0550721	0.966026	NoMatch
TRINITY_DN12362_c0_g5_i1.p1	NoDiff	0.199866	0.898199	-0.296021	0.840363	0.0496485	0.979305	-0.495887	NA	-0.150218	0.93969	0.345669	0.851454	NoMatch
TRINITY_DN12362_c0_g7_i1.p1	NoDiff	0.499109	0.504508	0.14057	0.900768	0.601274	0.393507	-0.358539	NA	0.102165	0.940915	0.460704	0.623751	NoMatch
TRINITY_DN12364_c0_g3_i1.p1	NoDiff	-0.564647	0.469335	-1.12817	0.0686919	-0.324857	0.747014	-0.563524	NA	0.23979	0.85254	0.803314	0.352649	NoMatch
TRINITY_DN12364_c0_g4_i1.p1	NoDiff	-0.548188	0.23901	-0.165801	0.820876	0.089744	0.915197	0.382387	NA	0.637932	0.18253	0.255545	0.750487	NoMatch
TRINITY_DN12366_c0_g4_i1.p1	C2	-0.251703	0.552936	0.320383	0.388883	-0.83481	0.00318209	0.572087	0.12787	-0.583106	0.0914313	-1.15519	1.43775e-05	NoMatch
TRINITY_DN12368_c0_g2_i1.p2	NoDiff	-0.435851	0.565993	-0.306905	0.722196	-0.36119	0.671227	0.128946	NA	0.0746607	0.959239	-0.0542856	0.975362	NoMatch
TRINITY_DN12371_c1_g3_i1.p1	NoDiff	0.105097	0.88604	0.203149	0.734718	0.852278	0.00939571	0.0980525	NA	0.747182	0.0375156	0.649129	0.0929012	NoMatch
TRINITY_DN12372_c0_g1_i1.p1	NoDiff	0.15647	0.901923	0.304453	0.76979	-0.589468	0.514498	0.147983	NA	-0.745938	0.405376	-0.893922	0.279503	NoMatch
TRINITY_DN12372_c0_g2_i1.p2	NoDiff	0.651782	0.34425	0.375936	0.673074	-0.2959	0.776796	-0.275846	NA	-0.947682	0.154677	-0.671836	0.422924	NoMatch
TRINITY_DN12378_c0_g1_i1.p2	NoDiff	-0.491702	0.180602	-0.431955	0.27066	-0.776061	0.0194799	0.0597475	NA	-0.284359	0.634411	-0.344106	0.544144	NoMatch
TRINITY_DN12380_c0_g3_i1.p1	NoDiff	-1.09156	0.0377915	0.178944	0.851873	-0.0444244	0.971229	1.27051	NA	1.04714	0.075445	-0.223368	0.850545	NoMatch
TRINITY_DN12383_c0_g2_i1.p1	NoDiff	0.772198	0.127273	0.378994	0.59894	0.314878	0.696067	-0.393205	NA	-0.45732	0.53457	-0.0641152	0.964337	NoMatch
TRINITY_DN12383_c1_g11_i1.p1	NoDiff	-0.283812	0.802919	-0.113125	0.930597	0.254062	0.825639	0.170687	NA	0.537874	0.594874	0.367187	0.775799	NoMatch
TRINITY_DN12383_c1_g6_i1.p1	NoDiff	-0.0621066	0.97474	0.443561	0.741042	0.219332	0.898376	0.505667	NA	0.281439	0.880044	-0.224228	0.91861	NoMatch
TRINITY_DN12383_c1_g6_i2.p1	NoDiff	-0.384344	0.669641	-0.385525	0.66707	0.200236	0.852412	-0.00118105	NA	0.58458	0.490942	0.585761	0.507596	NoMatch
TRINITY_DN12387_c0_g1_i2.p1	NoDiff	-0.0148427	0.992687	0.861474	0.241398	-0.300202	0.809345	0.876316	NA	-0.285359	0.84168	-1.16168	0.118483	NoMatch
TRINITY_DN12387_c0_g1_i3.p1	C2	0.106732	0.925054	0.709891	0.233322	-0.850836	0.177188	0.603159	NA	-0.957567	0.132703	-1.56073	0.00233163	NoMatch
TRINITY_DN12391_c0_g3_i1.p1	NoDiff	0.677734	0.299559	0.684584	0.295124	0.101095	0.936132	0.00685032	NA	-0.576639	0.478473	-0.583489	0.487368	NoMatch
TRINITY_DN12397_c0_g1_i1.p1	C6	-2.09609	6.17917e-09	-2.60603	1.92565e-13	-1.04782	0.0134701	-0.509938	0.553929	1.04828	0.0203146	1.55822	0.000100302	NoMatch
TRINITY_DN12399_c0_g2_i1.p1	NoDiff	-0.0393925	0.987352	-0.59917	0.720037	-0.937142	0.537749	-0.559778	NA	-0.897749	0.611046	-0.337971	0.906485	NoMatch
TRINITY_DN12399_c0_g7_i1.p1	NoDiff	0.290995	0.847127	-0.317791	0.835001	-0.380409	0.804635	-0.608786	NA	-0.671404	0.628226	-0.0626184	0.982368	NoMatch
TRINITY_DN12402_c0_g2_i1.p1	NoDiff	0.510696	0.479342	0.560889	0.420063	0.988989	0.0672066	0.0501934	NA	0.478293	0.561254	0.428099	0.639586	NoMatch
TRINITY_DN12402_c0_g4_i1.p1	NoDiff	0.869564	0.307126	0.847086	0.329061	0.923228	0.274358	-0.0224772	NA	0.0536647	0.979166	0.0761419	0.971357	NoMatch
TRINITY_DN12402_c0_g5_i1.p1	NoDiff	0.184648	0.875732	0.533756	0.505615	0.784803	0.245974	0.349108	NA	0.600155	0.478473	0.251047	0.84885	NoMatch
TRINITY_DN12403_c0_g2_i1.p1	NoDiff	-1.63898	3.40185e-14	-1.07855	1.75893e-06	0.159869	0.726886	0.560427	0.123785	1.79885	1.19674e-16	1.23842	5.02235e-08	NoMatch
TRINITY_DN12403_c0_g2_i2.p1	C7	-2.06495	1.0377e-06	-1.70265	9.47592e-05	-0.218345	0.814399	0.362294	0.786749	1.8466	3.90029e-05	1.48431	0.00186479	NoMatch
TRINITY_DN12403_c0_g3_i1.p1	NoDiff	-1.75072	6.38951e-11	-1.25675	6.63785e-06	0.0742149	0.916368	0.49397	0.358406	1.82494	1.78746e-11	1.33097	3.29068e-06	NoMatch
TRINITY_DN12404_c0_g3_i1.p1	NoDiff	0.325993	0.59091	0.150235	0.848841	0.156656	0.844147	-0.175758	NA	-0.169338	0.847378	0.00642041	0.996474	NoMatch
TRINITY_DN12406_c0_g1_i1.p1	NoDiff	0.148973	0.888844	0.451625	0.537541	0.222081	0.818697	0.302652	NA	0.0731079	0.958177	-0.229544	0.848194	NoMatch
TRINITY_DN12409_c0_g1_i1.p1	NoDiff	-1.57991	0.134342	-0.501971	0.743765	-0.659309	0.654127	1.07794	NA	0.920606	0.5731	-0.157338	0.955903	NoMatch
TRINITY_DN12409_c0_g3_i1.p1	NoDiff	-0.786568	0.125993	-0.549225	0.359443	-0.340067	0.648458	0.237342	NA	0.4465	0.567422	0.209158	0.854103	NoMatch
TRINITY_DN12409_c0_g4_i1.p2	NoDiff	-0.416183	0.59063	-0.425567	0.580876	-0.561552	0.42599	-0.0093839	NA	-0.145369	0.912983	-0.135985	0.929582	NoMatch
TRINITY_DN12410_c1_g2_i1.p1	NoDiff	-0.838994	0.124777	-0.976389	0.0591426	-2.23414	1.61637e-06	-0.137396	NA	-1.39515	0.0121776	-1.25775	0.0329385	NoMatch
TRINITY_DN12410_c2_g2_i1.p1	NoDiff	0.647115	0.435012	0.42424	0.675528	0.209609	0.872619	-0.222875	NA	-0.437506	0.70177	-0.21463	0.894302	NoMatch
TRINITY_DN12412_c0_g3_i1.p1	C1	0.820407	0.00667716	1.13619	3.68961e-05	0.115922	0.870274	0.315783	NA	-0.704485	0.0450231	-1.02027	0.000799556	NoMatch
TRINITY_DN12412_c0_g4_i3.p1	C0	0.872486	0.172952	1.48396	0.0034414	0.494856	0.577507	0.611476	NA	-0.377629	0.717114	-0.989105	0.11751	NoMatch
TRINITY_DN12412_c0_g5_i1.p1	C0	1.32431	3.12112e-05	1.48837	1.67837e-06	0.790673	0.0479235	0.164068	NA	-0.533632	0.240901	-0.6977	0.0806148	NoMatch
TRINITY_DN12412_c0_g6_i1.p1	C0	1.58526	0.00319256	1.61315	0.00271578	1.16487	0.0680762	0.0278942	NA	-0.420383	0.666906	-0.448277	0.653741	NoMatch
TRINITY_DN12414_c0_g3_i1.p1	NoDiff	0.0958311	0.861501	0.319858	0.357404	-0.152086	0.754684	0.224026	0.724629	-0.247917	0.582128	-0.471943	0.144254	NoMatch
TRINITY_DN12415_c0_g1_i1.p2	NoDiff	-0.398231	0.371332	0.0865963	0.90454	-0.258962	0.632718	0.484828	0.384883	0.139269	0.853612	-0.345559	0.534022	NoMatch
TRINITY_DN12416_c0_g1_i1.p1	NoDiff	-0.117836	0.846879	0.0180794	0.979878	-0.0645186	0.926277	0.135915	NA	0.0533175	0.950975	-0.082598	0.927091	NoMatch
TRINITY_DN12416_c0_g2_i1.p2	NoDiff	0.445645	0.562044	0.672939	0.287925	-0.082022	0.94961	0.227294	NA	-0.527667	0.540191	-0.754961	0.290008	NoMatch
TRINITY_DN12416_c0_g3_i1.p1	NoDiff	-0.0481548	0.96059	-0.0013698	0.998904	-0.0855427	0.925182	0.046785	NA	-0.0373879	0.974957	-0.0841729	0.945714	NoMatch
TRINITY_DN12416_c0_g4_i1.p2	NoDiff	-0.247149	0.865849	-0.218653	0.881576	-0.522508	0.663934	0.0284958	NA	-0.27536	0.87022	-0.303855	0.866768	NoMatch
TRINITY_DN12417_c0_g7_i1.p1	NoDiff	0.57209	0.730617	0.854793	0.536856	0.673527	0.668104	0.282702	NA	0.101437	0.969482	-0.181265	0.949209	NoMatch
TRINITY_DN12419_c0_g1_i10.p1	C10	1.21631	0.0528857	1.62864	0.00363266	3.29196	4.78418e-12	0.41233	NA	2.07566	1.12439e-05	1.66333	0.000821553	NoMatch
TRINITY_DN12419_c0_g1_i2.p1	NoDiff	0.397598	0.865816	0.867257	0.629597	1.53373	0.265697	0.469659	NA	1.13613	0.514818	0.666472	0.778099	NoMatch
TRINITY_DN12419_c0_g1_i9.p1	NoDiff	-1.18198	0.88604	0.487775	0.95541	0.254983	0.979305	1.66975	NA	1.43696	0.871735	-0.232792	0.984796	NoMatch
TRINITY_DN12420_c0_g1_i1.p1	NoDiff	-0.136995	0.947081	-1.17831	0.315987	-0.288661	0.87717	-1.04131	NA	-0.151665	0.95152	0.889646	0.584763	NoMatch
TRINITY_DN12420_c0_g13_i1.p1	NoDiff	0.187492	0.920014	-1.82266	0.0587566	-0.800296	0.534463	-2.01015	NA	-0.987787	0.449368	1.02236	0.508551	NoMatch
TRINITY_DN12420_c0_g3_i1.p1	NoDiff	0.506539	0.773707	-0.858519	0.586182	-0.0249546	0.993528	-1.36506	NA	-0.531494	0.790591	0.833564	0.675289	NoMatch
TRINITY_DN12420_c0_g4_i1.p2	NoDiff	0.151919	0.94939	-0.806005	0.641488	0.0939309	0.970945	-0.957924	NA	-0.0579878	0.986713	0.899936	0.656825	NoMatch
TRINITY_DN12420_c0_g5_i1.p2	NoDiff	0.202512	0.953034	-0.987834	0.693718	-0.123846	0.97342	-1.19035	NA	-0.326358	0.932784	0.863987	0.798009	NoMatch
TRINITY_DN12420_c0_g5_i2.p2	NoDiff	-0.180794	0.927824	-1.5946	0.132891	-0.0141471	0.996027	-1.41381	NA	0.166647	0.944767	1.58045	0.1841	NoMatch
TRINITY_DN12420_c0_g6_i1.p1	NoDiff	0.333164	0.877129	-0.646762	0.725078	-0.301455	0.895409	-0.979925	NA	-0.634618	0.762813	0.345307	0.908309	NoMatch
TRINITY_DN12420_c0_g7_i1.p1	NoDiff	0.686516	0.638801	-0.160763	0.938713	0.0106303	0.997228	-0.847278	NA	-0.675885	0.694009	0.171393	0.953474	NoMatch
TRINITY_DN12420_c0_g8_i1.p1	NoDiff	0.371895	0.8942	-1.75007	0.323285	0.18935	0.951352	-2.12197	NA	-0.182545	0.959922	1.93942	0.307521	NoMatch
TRINITY_DN12420_c0_g8_i2.p2	NoDiff	-0.134347	0.936981	-0.459606	0.722753	-1.03769	0.306321	-0.325259	NA	-0.903344	0.456107	-0.578084	0.724526	NoMatch
TRINITY_DN12420_c0_g9_i1.p2	NoDiff	0.783668	0.699353	0.149845	0.95753	0.875157	0.652567	-0.633823	NA	0.0914885	0.97993	0.725311	0.780661	NoMatch
TRINITY_DN12420_c0_g9_i2.p1	NoDiff	-1.15194	0.346345	-1.27571	0.284938	-0.682001	0.657861	-0.123775	NA	0.469937	0.822706	0.593713	0.78451	NoMatch
TRINITY_DN12421_c0_g1_i1.p1	NoDiff	-0.0751901	0.925054	0.922797	0.00560521	0.106697	0.886361	0.997987	0.0161422	0.181887	0.805423	-0.8161	0.0276531	NoMatch
TRINITY_DN12423_c0_g1_i2.p1	NoDiff	-1.0516	0.056441	-0.223988	0.818445	0.212296	0.829907	0.82761	NA	1.26389	0.0215052	0.436284	0.64191	NoMatch
TRINITY_DN12428_c0_g2_i1.p1	NoDiff	-0.229043	0.799325	-0.232249	0.792062	-0.296943	0.730957	-0.00320605	NA	-0.0678998	0.960894	-0.0646938	0.966495	NoMatch
TRINITY_DN12429_c0_g1_i2.p1	C4	-1.58685	0.000179751	-1.35851	0.00200834	-1.85139	1.75502e-05	0.228342	NA	-0.264542	0.803956	-0.492885	0.566041	NoMatch
TRINITY_DN12430_c0_g1_i1.p1	NoDiff	-0.68197	0.0559513	-0.199306	0.736364	0.0999944	0.890168	0.482664	0.40266	0.781965	0.0304992	0.299301	0.625203	NoMatch
TRINITY_DN12431_c0_g1_i1.p1	NoDiff	1.00449	0.301163	0.948023	0.347109	-0.0987512	0.961985	-0.0564651	NA	-1.10324	0.319416	-1.04677	0.372875	NoMatch
TRINITY_DN12432_c0_g4_i1.p1	NoDiff	-0.475658	0.663913	0.276452	0.824098	-0.882633	0.327468	0.75211	NA	-0.406975	0.779932	-1.15908	0.17851	NoMatch
TRINITY_DN12440_c0_g1_i1.p1	NoDiff	1.26294	0.244935	0.844808	0.532358	0.715774	0.638931	-0.418129	NA	-0.547163	0.749307	-0.129034	0.96264	NoMatch
TRINITY_DN12440_c0_g2_i1.p1	NoDiff	0.594473	0.646981	0.960694	0.348865	0.691862	0.576536	0.36622	NA	0.0973885	0.964975	-0.268832	0.893956	NoMatch
TRINITY_DN12440_c4_g12_i1.p2	NoDiff	0.245109	0.897722	0.583237	0.69121	-0.0826728	0.971759	0.338128	NA	-0.327782	0.877222	-0.66591	0.709553	NoMatch
TRINITY_DN12440_c4_g2_i1.p1	NoDiff	1.36835	0.357648	0.590771	0.784592	0.832845	0.672908	-0.777581	NA	-0.535508	0.819665	0.242074	0.944466	NoMatch
TRINITY_DN12440_c4_g8_i1.p1	NoDiff	0.0419463	0.981823	0.151941	0.918237	0.375062	0.764509	0.109995	NA	0.333116	0.818424	0.223121	0.903077	NoMatch
TRINITY_DN12440_c4_g9_i1.p1	NoDiff	0.5152	0.716886	0.257227	0.882251	0.493371	0.742497	-0.257972	NA	-0.0218285	0.994148	0.236144	0.920212	NoMatch
TRINITY_DN12448_c1_g2_i1.p1	NoDiff	-0.205743	0.815213	-0.267277	0.740084	-0.658053	0.268095	-0.0615344	NA	-0.452311	0.573755	-0.390776	0.670306	NoMatch
TRINITY_DN12448_c1_g3_i1.p1	NoDiff	-0.678366	0.74731	-0.124938	0.963682	-0.0329323	0.992543	0.553429	NA	0.645434	0.79414	0.0920053	0.981511	NoMatch
TRINITY_DN12448_c1_g4_i1.p1	NoDiff	-0.35964	0.333719	-0.221895	0.63109	-0.120732	0.83273	0.137745	NA	0.238908	0.649914	0.101163	0.895945	NoMatch
TRINITY_DN12448_c1_g4_i2.p1	NoDiff	0.215245	0.919744	0.332888	0.86189	0.652519	0.676114	0.117643	NA	0.437274	0.826714	0.319631	0.895111	NoMatch
TRINITY_DN12449_c0_g1_i1.p1	NoDiff	-0.697828	0.322987	-0.439249	0.608683	-0.232527	0.828832	0.258579	NA	0.465302	0.644724	0.206723	0.887445	NoMatch
TRINITY_DN12450_c1_g11_i1.p1	NoDiff	-0.173377	0.917035	0.426228	0.73117	0.434009	0.737366	0.599605	NA	0.607386	0.638909	0.00778108	0.997376	NoMatch
TRINITY_DN12450_c1_g9_i1.p1	NoDiff	-0.36227	0.793863	-0.775541	0.474546	1.03872	0.208126	-0.413272	NA	1.40099	0.0791862	1.81426	0.01799	NoMatch
TRINITY_DN12451_c0_g1_i1.p1	NoDiff	-0.144834	0.869012	-0.197395	0.80534	-0.242994	0.756443	-0.0525602	NA	-0.0981591	0.932076	-0.045599	0.975264	NoMatch
TRINITY_DN12454_c0_g2_i1.p1	NoDiff	-0.396527	0.776541	0.145398	0.927609	0.334969	0.812437	0.541925	NA	0.731496	0.551674	0.189571	0.929605	NoMatch
TRINITY_DN12454_c0_g4_i1.p1	NoDiff	0.358683	0.741973	0.4352	0.662812	0.28421	0.811527	0.0765174	NA	-0.0744722	0.965485	-0.15099	0.933612	NoMatch
TRINITY_DN12455_c0_g2_i2.p1	NoDiff	-0.44077	0.277941	-0.436532	0.288232	-0.168562	0.783089	0.00423854	NA	0.272208	0.645691	0.267969	0.6736	NoMatch
TRINITY_DN12456_c0_g2_i1.p1	NoDiff	-0.0710847	0.946473	0.503628	0.390727	0.427894	0.506482	0.574713	NA	0.498978	0.459709	-0.0757343	0.954918	NoMatch
TRINITY_DN12457_c0_g2_i1.p1	NoDiff	-0.727588	0.316232	-0.3906	0.674335	-0.0119809	0.994499	0.336988	NA	0.715607	0.391988	0.378619	0.751938	NoMatch
TRINITY_DN12463_c0_g4_i1.p1	NoDiff	-1.16117	0.0410738	-1.77236	0.000905814	-0.684087	0.339235	-0.611187	NA	0.477084	0.64163	1.08827	0.136926	NoMatch
TRINITY_DN12465_c1_g1_i1.p1	NoDiff	-0.0789951	0.963124	0.0969952	0.951392	-0.411608	0.759172	0.17599	NA	-0.332613	0.837312	-0.508604	0.734706	NoMatch
TRINITY_DN12466_c0_g2_i1.p1	NoDiff	-0.764223	3.52116e-05	-0.66005	0.000577189	-0.499414	0.0181501	0.104174	0.879774	0.264809	0.397907	0.160635	0.708187	NoMatch
TRINITY_DN12467_c0_g2_i2.p1	C7	-2.16198	7.41541e-06	-2.35928	6.88615e-07	-0.291327	0.779031	-0.197298	0.912613	1.87065	0.000298264	2.06795	4.25209e-05	NoMatch
TRINITY_DN12473_c0_g2_i1.p1	C1	0.971651	0.010837	0.643713	0.164303	-0.167056	0.848669	-0.327939	NA	-1.13871	0.00545285	-0.810768	0.0974134	NoMatch
TRINITY_DN12473_c0_g5_i1.p1	NoDiff	0.618776	0.135933	0.408038	0.42459	0.0478055	0.959565	-0.210738	NA	-0.57097	0.236651	-0.360232	0.582765	NoMatch
TRINITY_DN12475_c0_g1_i4.p1	NoDiff	-0.676497	0.409131	-0.666931	0.424344	-0.679935	0.41989	0.00956583	NA	-0.00343833	0.999161	-0.0130042	0.995404	NoMatch
TRINITY_DN12476_c0_g1_i1.p1	NoDiff	-0.0860636	0.938495	0.432784	0.53532	-0.34757	0.684297	0.518848	NA	-0.261506	0.807065	-0.780354	0.225872	NoMatch
TRINITY_DN12476_c0_g3_i1.p1	NoDiff	0.185868	0.834935	0.373882	0.587284	0.415973	0.535812	0.188014	NA	0.230105	0.806852	0.0420907	0.977804	NoMatch
TRINITY_DN12476_c0_g4_i1.p1	NoDiff	-0.182197	0.880998	0.00665134	0.996457	-0.0512357	0.971966	0.188849	NA	0.130962	0.932377	-0.057887	0.976666	NoMatch
TRINITY_DN12478_c0_g1_i4.p1	C6	-2.09199	5.20585e-06	-1.64617	0.000563358	-0.983275	0.0801614	0.445814	NA	1.10871	0.069735	0.662897	0.408989	NoMatch
TRINITY_DN12478_c0_g2_i2.p1	C5	-1.72221	1.50785e-05	-1.30472	0.00187391	-1.17823	0.00742144	0.417491	NA	0.543984	0.452356	0.126493	0.926866	NoMatch
TRINITY_DN12481_c0_g5_i5.p1	NoDiff	-0.112711	0.907105	-0.080741	0.932658	-0.341108	0.640758	0.0319702	NA	-0.228397	0.811835	-0.260367	0.798961	NoMatch
TRINITY_DN12482_c0_g2_i1.p2	C6	-1.56693	0.0413889	-2.49738	0.00100041	-1.2896	0.130645	-0.930449	NA	0.277326	0.885371	1.20778	0.330209	NoMatch
TRINITY_DN12483_c0_g1_i1.p1	NoDiff	-0.0612072	0.897117	0.307349	0.245928	-0.535218	0.0179063	0.368556	0.255392	-0.474011	0.0590613	-0.842567	3.61909e-05	NoMatch
TRINITY_DN12483_c0_g2_i1.p2	NoDiff	-0.120276	0.835984	0.358045	0.337889	-0.314769	0.450503	0.478321	0.273297	-0.194493	0.739489	-0.672813	0.0336957	NoMatch
TRINITY_DN12484_c0_g4_i1.p1	NoDiff	-0.664801	0.262707	-0.438506	0.536683	-0.920322	0.0950053	0.226295	NA	-0.255521	0.816466	-0.481816	0.589354	NoMatch
TRINITY_DN12486_c0_g1_i1.p1	NoDiff	-1.71523	0.000552521	-0.733978	0.263265	-0.257789	0.796503	0.981255	NA	1.45744	0.00891708	0.476189	0.622809	NoMatch
TRINITY_DN12486_c0_g2_i1.p1	NoDiff	-2.00646	6.33117e-06	-0.694286	0.230007	-0.303126	0.714745	1.31217	NA	1.70333	0.000521556	0.391161	0.67491	NoMatch
TRINITY_DN12487_c0_g3_i1.p1	NoDiff	-0.426447	0.481908	-0.0868407	0.925022	-0.337413	0.622171	0.339607	NA	0.0890344	0.939171	-0.250572	0.794043	NoMatch
TRINITY_DN12494_c0_g5_i1.p1	NoDiff	-0.0511127	0.963124	-0.0538069	0.959663	-0.00216438	0.999023	-0.00269419	NA	0.0489483	0.969985	0.0516425	0.972743	NoMatch
TRINITY_DN12496_c0_g1_i1.p1	NoDiff	-0.294119	0.791266	0.273564	0.79869	-0.0312693	0.983605	0.567683	NA	0.26285	0.842336	-0.304833	0.822281	NoMatch
TRINITY_DN12500_c0_g2_i1.p1	C9	-0.138484	0.885204	0.862915	0.0552338	1.92791	6.26033e-08	1.0014	NA	2.0664	8.81287e-09	1.065	0.00904929	NoMatch
TRINITY_DN12504_c0_g1_i1.p1	NoDiff	0.221184	0.778799	0.216312	0.778123	0.187273	0.823058	-0.00487152	NA	-0.0339103	0.979465	-0.0290388	0.983469	NoMatch
TRINITY_DN12504_c0_g1_i2.p1	NoDiff	0.247108	0.541645	0.0369475	0.953629	0.124422	0.817	-0.21016	0.75781	-0.122685	0.839443	0.0874749	0.908599	NoMatch
TRINITY_DN12504_c0_g2_i1.p1	NoDiff	-0.21792	0.778478	-0.147151	0.862246	0.173611	0.830753	0.0707685	NA	0.39153	0.578567	0.320762	0.696772	NoMatch
TRINITY_DN12504_c0_g4_i1.p1	NoDiff	-0.394808	0.584357	-0.647378	0.281398	0.145937	0.881229	-0.25257	NA	0.540745	0.450555	0.793315	0.197033	NoMatch
TRINITY_DN12506_c0_g1_i1.p1	NoDiff	-0.017408	0.988569	0.453191	0.461174	0.859459	0.0636204	0.470599	NA	0.876867	0.0722089	0.406267	0.584763	NoMatch
TRINITY_DN12523_c0_g1_i2.p1	NoDiff	-0.0456002	0.959717	0.161479	0.81957	0.0878622	0.915148	0.207079	NA	0.133462	0.877938	-0.073617	0.948825	NoMatch
TRINITY_DN12526_c1_g2_i1.p1	NoDiff	-0.607795	0.65588	-0.259482	0.878853	-0.246837	0.889548	0.348313	NA	0.360958	0.84923	0.0126451	0.996551	NoMatch
TRINITY_DN12527_c0_g1_i1.p1	C0	0.755155	0.0888418	1.59935	2.53345e-06	0.793229	0.0784069	0.844191	NA	0.0380743	0.973849	-0.806117	0.0582922	NoMatch
TRINITY_DN12529_c0_g1_i1.p1	NoDiff	-0.663973	0.0689705	-0.607133	0.110974	-0.487249	0.253802	0.0568403	NA	0.176724	0.81389	0.119884	0.898025	NoMatch
TRINITY_DN12531_c0_g1_i2.p2	NoDiff	-0.322026	0.831815	0.167482	0.918415	-0.871948	0.454615	0.489508	NA	-0.549921	0.738064	-1.03943	0.393335	NoMatch
TRINITY_DN12532_c0_g4_i1.p1	NoDiff	-0.541258	0.510456	0.437347	0.595894	0.322229	0.740761	0.978605	NA	0.863488	0.236651	-0.115118	0.942122	NoMatch
TRINITY_DN12532_c0_g9_i1.p1	NoDiff	0.273001	0.814694	0.987707	0.130125	0.836899	0.254945	0.714706	NA	0.563898	0.55648	-0.150808	0.926515	NoMatch
TRINITY_DN12533_c0_g2_i1.p1	NoDiff	0.448296	0.448799	0.54675	0.314646	0.109448	0.910427	0.0984535	NA	-0.338848	0.667769	-0.437302	0.544144	NoMatch
TRINITY_DN12537_c0_g1_i1.p1	NoDiff	-0.898135	0.138124	-0.488039	0.528263	-1.24429	0.0341468	0.410096	NA	-0.346152	0.775759	-0.756248	0.37171	NoMatch
TRINITY_DN12537_c0_g5_i1.p1	NoDiff	-0.89485	0.101892	-0.423138	0.568753	-0.976768	0.0792805	0.471712	NA	-0.0819185	0.956395	-0.553631	0.515949	NoMatch
TRINITY_DN12546_c0_g2_i1.p1	NoDiff	0.346695	0.701231	0.348181	0.697297	0.883261	0.135613	0.00148559	NA	0.536566	0.505986	0.535081	0.524793	NoMatch
TRINITY_DN12557_c1_g1_i1.p1	NoDiff	2.64402	0.0106287	-0.314542	0.904415	1.16725	0.460296	-2.95857	NA	-1.47677	0.26657	1.4818	0.381881	NoMatch
TRINITY_DN12557_c2_g1_i1.p1	NoDiff	0.271074	0.906491	-0.72061	0.700404	-0.12592	0.961985	-0.991685	NA	-0.396994	0.872045	0.594691	0.819851	NoMatch
TRINITY_DN12557_c2_g2_i1.p1	NoDiff	0.681736	0.594629	-0.677968	0.616655	0.0527338	0.980698	-1.3597	NA	-0.629002	0.681381	0.730702	0.645002	NoMatch
TRINITY_DN12557_c2_g3_i1.p1	NoDiff	0.445998	0.678699	-1.01097	0.209932	0.240974	0.855079	-1.45697	NA	-0.205024	0.895824	1.25194	0.117608	NoMatch
TRINITY_DN12557_c3_g1_i1.p1	NoDiff	0.327969	0.887011	-1.63909	0.270571	0.511594	0.805548	-1.96706	NA	0.183625	0.951086	2.15069	0.131334	NoMatch
TRINITY_DN12557_c4_g1_i1.p1	NoDiff	0.565045	0.602458	-0.376491	0.76992	0.0603685	0.97342	-0.941536	NA	-0.504677	0.701271	0.436859	0.784144	NoMatch
TRINITY_DN12557_c4_g2_i1.p1	NoDiff	0.0843138	0.972337	-1.18641	0.409832	0.0765022	0.975968	-1.27073	NA	-0.0078115	0.999127	1.26292	0.439275	NoMatch
TRINITY_DN12557_c4_g3_i1.p2	NoDiff	-0.226662	0.92361	-1.52017	0.271815	0.425529	0.833195	-1.29351	NA	0.652191	0.750193	1.9457	0.148546	NoMatch
TRINITY_DN12557_c4_g4_i1.p1	NoDiff	0.638426	0.429703	-1.05646	0.116326	-0.110339	0.936132	-1.69489	NA	-0.748765	0.37556	0.946125	0.231554	NoMatch
TRINITY_DN12557_c5_g1_i2.p1	NoDiff	0.231268	0.873989	-0.638872	0.553989	-0.501445	0.680284	-0.870139	NA	-0.732713	0.527977	0.137427	0.952371	NoMatch
TRINITY_DN12557_c5_g2_i1.p2	NoDiff	0.865314	0.603552	-0.73692	0.698127	-0.0894544	0.974716	-1.60223	NA	-0.954769	0.607561	0.647466	0.800652	NoMatch
TRINITY_DN12559_c0_g1_i1.p1	NoDiff	0.0287419	0.98574	-0.283737	0.810445	-0.391601	0.729329	-0.312479	NA	-0.420343	0.734181	-0.107863	0.957326	NoMatch
TRINITY_DN12559_c0_g2_i1.p1	NoDiff	-0.187447	0.827976	0.103058	0.912919	-0.334344	0.646422	0.290505	NA	-0.146896	0.893691	-0.437402	0.564829	NoMatch
TRINITY_DN12559_c0_g2_i2.p1	NoDiff	0.110943	0.899312	-0.148405	0.85931	-0.473525	0.417878	-0.259348	NA	-0.584468	0.315139	-0.32512	0.7026	NoMatch
TRINITY_DN12559_c0_g3_i1.p1	NoDiff	-0.15242	0.837387	-0.221509	0.734593	-0.380378	0.48881	-0.0690885	NA	-0.227958	0.770621	-0.158869	0.869152	NoMatch
TRINITY_DN12559_c0_g4_i1.p2	NoDiff	-0.338675	0.635802	-0.388334	0.566308	-0.300011	0.699745	-0.0496589	NA	0.038664	0.978692	0.0883229	0.951057	NoMatch
TRINITY_DN12559_c0_g5_i1.p1	NoDiff	-0.326077	0.703175	-0.135855	0.897876	-0.189982	0.852412	0.190222	NA	0.136095	0.917227	-0.0541266	0.97455	NoMatch
TRINITY_DN12562_c0_g2_i1.p1	NoDiff	0.0833223	0.905267	0.274024	0.567145	0.547936	0.122455	0.190702	NA	0.464614	0.259115	0.273912	0.628317	NoMatch
TRINITY_DN12562_c0_g3_i1.p1	NoDiff	0.00293203	0.997502	0.707447	0.0631998	0.540094	0.225329	0.704515	NA	0.537162	0.268761	-0.167353	0.845172	NoMatch
TRINITY_DN12568_c0_g3_i2.p1	NoDiff	-0.00883193	0.995678	0.020819	0.989997	0.364164	0.774939	0.0296509	NA	0.372995	0.793561	0.343345	0.832215	NoMatch
TRINITY_DN12568_c0_g3_i3.p1	NoDiff	-0.0308961	0.983482	0.105164	0.929272	-0.714008	0.352528	0.136061	NA	-0.683112	0.433334	-0.819172	0.30824	NoMatch
TRINITY_DN12571_c0_g6_i1.p1	NoDiff	0.136115	0.925369	0.182882	0.893494	0.0867254	0.956762	0.0467673	NA	-0.0493892	0.980445	-0.0961565	0.962056	NoMatch
TRINITY_DN12571_c0_g7_i1.p1	NoDiff	0.337606	0.812783	0.456131	0.720803	0.936063	0.319315	0.118524	NA	0.598457	0.633197	0.479932	0.747571	NoMatch
TRINITY_DN12573_c0_g1_i1.p1	NoDiff	0.0610698	0.947603	0.298773	0.631467	0.251806	0.710626	0.237703	NA	0.190736	0.819665	-0.0469664	0.970127	NoMatch
TRINITY_DN12573_c2_g2_i3.p2	NoDiff	-0.128143	0.877234	-0.235064	0.732984	-0.277309	0.684993	-0.106921	NA	-0.149166	0.87378	-0.0422447	0.975965	NoMatch
TRINITY_DN12576_c0_g1_i2.p1	NoDiff	0.817787	0.923442	-6.67598	0.144181	2.00328	0.77024	-7.49377	NA	1.1855	0.895647	8.67926	0.0482169	NoMatch
TRINITY_DN12576_c0_g1_i3.p1	NoDiff	0.934847	0.915552	-7.22279	0.122406	2.06656	0.773934	-8.15764	NA	1.13171	0.907545	9.28935	0.0399526	NoMatch
TRINITY_DN12576_c0_g1_i4.p1	NoDiff	1.5938	0.841524	-21.6168	9.9252e-10	2.7968	0.672908	-23.2106	NA	1.203	0.90334	24.4136	5.59504e-12	NoMatch
TRINITY_DN12576_c0_g1_i5.p1	NoDiff	1.26408	0.869963	-23.1795	1.1469e-12	2.48472	0.690223	-24.4436	2.85073e-12	1.22065	0.891192	25.6642	4.58722e-15	NoMatch
TRINITY_DN12576_c0_g1_i6.p1	NoDiff	1.4226	0.852214	-6.52379	0.164123	2.48653	0.698337	-7.94639	NA	1.06393	0.910976	9.01032	0.0399255	NoMatch
TRINITY_DN12576_c0_g1_i6.p2	NoDiff	-0.0571777	0.994982	-5.93681	0.172639	1.52993	0.816882	-5.87963	NA	1.58711	0.830529	7.46675	0.0776928	NoMatch
TRINITY_DN12576_c0_g2_i1.p1	NoDiff	0.961011	0.895367	-5.42016	0.225122	2.57289	0.635873	-6.38117	NA	1.61187	0.824066	7.99305	0.0474124	NoMatch
TRINITY_DN12576_c0_g3_i1.p1	NoDiff	1.53519	0.813124	-5.02578	0.276347	2.74569	0.602352	-6.56096	NA	1.21051	0.875218	7.77147	0.0558402	NoMatch
TRINITY_DN12576_c0_g4_i1.p1	NoDiff	0.405013	0.962691	-6.07494	0.172899	1.6805	0.802066	-6.47996	NA	1.27548	0.874839	7.75544	0.0719459	NoMatch
TRINITY_DN12577_c0_g7_i1.p1	NoDiff	0.538341	0.727972	1.22433	0.245442	1.19908	0.266796	0.685991	NA	0.660739	0.670525	-0.0252518	0.992967	NoMatch
TRINITY_DN12577_c0_g7_i2.p1	NoDiff	0.0189948	0.995305	-1.15405	0.536994	-0.0882632	0.977237	-1.17304	NA	-0.107258	0.976739	1.06578	0.653742	NoMatch
TRINITY_DN12580_c1_g1_i13.p2	C6	-1.94693	0.00067523	-1.67759	0.00453731	-0.905683	0.21576	0.269336	NA	1.04125	0.207071	0.771909	0.43393	NoMatch
TRINITY_DN12580_c1_g1_i14.p2	NoDiff	-2.11027	0.00147455	-3.91787	6.40666e-08	-0.954651	0.271899	-1.8076	NA	1.15562	0.220314	2.96322	0.000282886	NoMatch
TRINITY_DN12580_c1_g1_i21.p3	C6	-2.06053	5.48802e-08	-2.19131	9.55947e-09	-1.01085	0.0220772	-0.130777	NA	1.04968	0.0337649	1.18046	0.0142461	NoMatch
TRINITY_DN12580_c1_g1_i22.p2	NoDiff	-5.2168	0.0925779	-1.9259	0.636637	-0.835166	0.871657	3.2909	NA	4.38163	0.239468	1.09074	0.862374	NoMatch
TRINITY_DN12582_c0_g1_i1.p1	NoDiff	-0.342345	0.704192	-0.251245	0.79754	0.343925	0.699014	0.0910996	NA	0.68627	0.350405	0.59517	0.467469	NoMatch
TRINITY_DN12586_c0_g2_i1.p1	NoDiff	-0.279691	0.829559	0.239122	0.853106	-0.0153672	0.993895	0.518814	NA	0.264324	0.864327	-0.25449	0.879536	NoMatch
TRINITY_DN12586_c0_g4_i1.p1	NoDiff	-0.00428219	0.998073	-0.0516328	0.97492	0.249755	0.855487	-0.0473506	NA	0.254038	0.869925	0.301388	0.855645	NoMatch
TRINITY_DN12587_c8_g2_i1.p1	NoDiff	-0.746444	0.170735	-1.85159	4.83231e-05	-0.711697	0.221044	-1.10515	NA	0.0347474	0.982833	1.13989	0.0589146	NoMatch
TRINITY_DN12589_c4_g2_i2.p1	NoDiff	-0.134413	0.914022	0.163149	0.888195	0.257398	0.808019	0.297562	NA	0.391811	0.70639	0.0942487	0.955826	NoMatch
TRINITY_DN12590_c0_g1_i2.p2	NoDiff	-0.764286	0.514885	-0.830341	0.470812	-0.620931	0.639402	-0.0660543	NA	0.143355	0.951877	0.209409	0.934874	NoMatch
TRINITY_DN12591_c4_g14_i1.p1	NoDiff	-0.178584	0.895965	-0.795223	0.357171	-0.900976	0.297129	-0.616638	NA	-0.722391	0.505427	-0.105753	0.962056	NoMatch
TRINITY_DN12591_c4_g16_i1.p1	NoDiff	0.166734	0.888812	-0.452757	0.624993	0.0505225	0.972171	-0.619491	NA	-0.116212	0.939368	0.50328	0.643905	NoMatch
TRINITY_DN12591_c4_g3_i1.p1	NoDiff	-1.2119	0.593982	-1.11736	0.63543	-0.666787	0.812213	0.0945413	NA	0.545116	0.87427	0.450574	0.914228	NoMatch
TRINITY_DN12591_c4_g3_i2.p1	NoDiff	2.03379	0.521125	0.893341	0.836163	2.00942	0.530039	-1.14045	NA	-0.0243769	0.998256	1.11608	0.818696	NoMatch
TRINITY_DN12591_c4_g5_i1.p1	NoDiff	-0.00561681	0.993629	-0.217381	0.59916	-0.0611432	0.918189	-0.211765	0.743819	-0.0555264	0.938597	0.156238	0.796549	NoMatch
TRINITY_DN12595_c0_g2_i2.p1	NoDiff	0.0870203	0.947143	0.316151	0.742646	0.895589	0.145952	0.22913	NA	0.808569	0.244089	0.579438	0.494566	NoMatch
TRINITY_DN12596_c0_g1_i2.p1	C5	-1.71347	0.000268058	-1.20972	0.0157894	-1.60742	0.00135456	0.503747	NA	0.106046	0.947645	-0.397701	0.731623	NoMatch
TRINITY_DN12598_c0_g2_i1.p1	NoDiff	0.434628	0.652265	0.0504494	0.972564	0.289288	0.804743	-0.384179	NA	-0.14534	0.925687	0.238839	0.877006	NoMatch
TRINITY_DN12599_c1_g2_i1.p1	NoDiff	0.08108	0.947282	-0.137663	0.902437	0.429668	0.592585	-0.218743	NA	0.348588	0.72326	0.567331	0.496502	NoMatch
TRINITY_DN12609_c0_g4_i1.p2	NoDiff	-0.642204	0.0304972	-0.480806	0.149348	-0.381633	0.31324	0.161398	NA	0.260571	0.621006	0.0991727	0.903232	NoMatch
TRINITY_DN12610_c0_g1_i1.p1	C5	-1.53733	3.30152e-12	-0.961543	3.87662e-05	-1.03015	1.26014e-05	0.575784	0.115161	0.507181	0.121559	-0.0686028	0.932921	NoMatch
TRINITY_DN12610_c0_g3_i1.p1	C5	-1.16459	0.00166931	-0.873617	0.030622	-0.75578	0.0821214	0.29097	NA	0.408807	0.54412	0.117836	0.919723	NoMatch
TRINITY_DN12611_c0_g1_i1.p1	NoDiff	0.093105	0.940104	0.724467	0.261129	0.355048	0.701725	0.631362	NA	0.261943	0.819833	-0.369419	0.728212	NoMatch
TRINITY_DN12611_c0_g2_i1.p1	NoDiff	0.105761	0.952949	0.416894	0.749209	0.363483	0.800143	0.311132	NA	0.257722	0.884522	-0.0534101	0.982368	NoMatch
TRINITY_DN12613_c0_g2_i2.p2	NoDiff	0.0424012	0.984563	0.332499	0.83123	0.228434	0.895872	0.290098	NA	0.186033	0.931127	-0.104065	0.966926	NoMatch
TRINITY_DN12613_c0_g2_i3.p1	C2	0.673307	0.33142	0.988795	0.0887366	-0.418867	0.644906	0.315488	NA	-1.09217	0.0800866	-1.40766	0.0119662	NoMatch
TRINITY_DN12616_c0_g9_i1.p1	NoDiff	0.00844821	0.992791	-0.258276	0.667035	0.360215	0.478435	-0.266724	NA	0.351767	0.546475	0.618491	0.168204	NoMatch
TRINITY_DN12618_c0_g1_i1.p1	NoDiff	-0.042156	0.966127	-0.175718	0.825034	-0.144129	0.868742	-0.133562	NA	-0.101973	0.925688	0.0315891	0.982368	NoMatch
TRINITY_DN12621_c0_g5_i1.p2	NoDiff	-0.780355	0.267574	-0.478828	0.576569	-0.486791	0.581711	0.301528	NA	0.293564	0.818446	-0.00796375	0.996788	NoMatch
TRINITY_DN12623_c0_g11_i1.p1	NoDiff	0.344919	0.601985	0.293274	0.68004	-0.38634	0.58631	-0.0516446	NA	-0.731259	0.1932	-0.679614	0.260439	NoMatch
TRINITY_DN12625_c2_g1_i1.p1	NoDiff	1.25598	0.142974	0.731263	0.514253	-0.413582	0.791456	-0.524722	NA	-1.66957	0.0575154	-1.14484	0.302416	NoMatch
TRINITY_DN12625_c2_g13_i1.p2	C1	2.30042	0.00447838	1.97085	0.023095	0.169259	0.942758	-0.329574	NA	-2.13117	0.0206946	-1.80159	0.0758139	NoMatch
TRINITY_DN12625_c2_g14_i1.p1	C0	3.01913	0.000604953	2.20222	0.0285204	1.3171	0.342732	-0.81691	NA	-1.70203	0.0774364	-0.885117	0.54904	NoMatch
TRINITY_DN12625_c2_g15_i2.p1	C1	2.41937	9.68441e-09	2.07196	2.10018e-06	0.87605	0.158208	-0.347416	NA	-1.54332	0.000758647	-1.19591	0.0193074	NoMatch
TRINITY_DN12625_c2_g8_i1.p1	NoDiff	0.876552	0.159577	0.0855985	0.947022	-0.304652	0.786712	-0.790954	NA	-1.1812	0.0657561	-0.390251	0.75781	NoMatch
TRINITY_DN12629_c0_g16_i2.p1	NoDiff	-0.649407	0.299059	-0.575626	0.38546	-1.29325	0.0136744	0.0737812	NA	-0.643843	0.423651	-0.717624	0.358477	NoMatch
TRINITY_DN12629_c0_g19_i1.p1	NoDiff	-1.0557	0.0484229	-0.56864	0.402344	-1.21777	0.0272161	0.487056	NA	-0.162071	0.910925	-0.649127	0.45141	NoMatch
TRINITY_DN12631_c2_g21_i1.p1	NoDiff	-0.365063	0.8592	-0.812887	0.603441	-0.420922	0.829267	-0.447824	NA	-0.0558591	0.986833	0.391965	0.876335	NoMatch
TRINITY_DN12632_c0_g2_i1.p1	NoDiff	-0.797344	0.0294286	-0.439796	0.350969	-0.98174	0.00504607	0.357548	0.646493	-0.184396	0.815556	-0.541944	0.273919	NoMatch
TRINITY_DN12634_c0_g2_i1.p1	C8	-1.39288	0.00509704	-0.021141	0.986581	2.43879	1.90191e-09	1.37174	0.0360425	3.83168	1.32303e-20	2.45994	2.61651e-09	NoMatch
TRINITY_DN12635_c1_g7_i1.p1	NoDiff	-0.380301	0.782862	-0.367276	0.785197	-0.6274	0.594696	0.0130254	NA	-0.247098	0.894601	-0.260124	0.898025	NoMatch
TRINITY_DN12635_c2_g1_i1.p1	NoDiff	-0.11424	0.915449	-0.0973751	0.925591	-0.389354	0.619066	0.0168651	NA	-0.275114	0.786513	-0.291979	0.790627	NoMatch
TRINITY_DN12635_c2_g11_i1.p1	NoDiff	-0.719552	0.442161	-0.545849	0.606315	-0.196776	0.891993	0.173703	NA	0.522776	0.683068	0.349073	0.828869	NoMatch
TRINITY_DN12635_c2_g2_i1.p1	NoDiff	-0.502895	0.180974	-0.652938	0.0571466	-0.500488	0.204989	-0.150043	NA	0.00240718	0.999127	0.152451	0.855054	NoMatch
TRINITY_DN12635_c2_g5_i1.p1	NoDiff	-0.717394	0.370187	0.0324055	0.981435	-1.07595	0.145158	0.7498	NA	-0.358558	0.796955	-1.10836	0.164608	NoMatch
TRINITY_DN12635_c2_g8_i1.p1	NoDiff	0.175587	0.921862	-0.892416	0.460786	-0.78528	0.554995	-1.068	NA	-0.960867	0.47513	0.107136	0.972505	NoMatch
TRINITY_DN12638_c0_g1_i2.p1	NoDiff	0.868931	0.390745	0.5616	0.654854	0.550258	0.67162	-0.307331	NA	-0.318672	0.848301	-0.0113413	0.996571	NoMatch
TRINITY_DN12641_c0_g1_i2.p1	NoDiff	-0.279953	0.921707	-0.250895	0.927255	-1.06502	0.596033	0.0290581	NA	-0.785064	0.762318	-0.814122	0.770445	NoMatch
TRINITY_DN12643_c0_g1_i1.p1	NoDiff	0.323282	0.605905	0.353361	0.557167	1.35977	0.000106749	0.0300789	0.985071	1.03649	0.00756394	1.00641	0.0109976	NoMatch
TRINITY_DN12643_c0_g2_i1.p1	NoDiff	0.0687152	0.971274	0.604084	0.611532	1.47966	0.059618	0.535369	NA	1.41094	0.095067	0.875576	0.421576	NoMatch
TRINITY_DN12645_c0_g4_i1.p1	NoDiff	-0.135935	0.882853	0.208605	0.791136	0.00335553	0.998104	0.344541	NA	0.139291	0.896339	-0.20525	0.842897	NoMatch
TRINITY_DN12648_c3_g3_i1.p1	NoDiff	0.363842	0.74731	0.255623	0.835917	-0.12948	0.930266	-0.108219	NA	-0.493322	0.67737	-0.385103	0.790426	NoMatch
TRINITY_DN12648_c4_g7_i1.p1	NoDiff	0.337878	0.681279	0.287615	0.738813	0.34987	0.673045	-0.0502628	NA	0.0119926	0.994579	0.0622554	0.967745	NoMatch
TRINITY_DN12651_c0_g1_i1.p1	NoDiff	-0.180922	0.88416	0.0431285	0.975387	0.0482943	0.974104	0.224051	NA	0.229217	0.864334	0.0051658	0.997789	NoMatch
TRINITY_DN12651_c0_g1_i3.p1	NoDiff	0.159522	0.85468	0.492943	0.383337	0.760071	0.103898	0.333421	NA	0.600549	0.283729	0.267128	0.762142	NoMatch
TRINITY_DN12651_c1_g2_i1.p1	NoDiff	0.876856	0.195632	0.67822	0.382334	0.60479	0.468817	-0.198636	NA	-0.272066	0.824515	-0.0734298	0.967322	NoMatch
TRINITY_DN12651_c1_g4_i1.p1	NoDiff	0.461302	0.624964	0.475711	0.610644	0.570517	0.514785	0.0144088	NA	0.109215	0.945171	0.094806	0.959235	NoMatch
TRINITY_DN12651_c1_g5_i1.p1	NoDiff	-0.220121	0.811384	0.0325793	0.977579	0.274884	0.748197	0.252701	NA	0.495005	0.52157	0.242305	0.827818	NoMatch
TRINITY_DN12652_c7_g3_i1.p1	NoDiff	0.500525	0.60076	0.236425	0.849276	0.00577273	0.997874	-0.2641	NA	-0.494752	0.665588	-0.230652	0.889961	NoMatch
TRINITY_DN12655_c0_g1_i1.p1	NoDiff	-0.454891	0.653292	-0.84657	0.291498	-0.0387804	0.980698	-0.391679	NA	0.416111	0.733782	0.80779	0.400547	NoMatch
TRINITY_DN12655_c0_g1_i2.p1	NoDiff	-0.805847	0.434304	-0.703195	0.522415	-0.162675	0.922294	0.102652	NA	0.643173	0.632806	0.540521	0.728643	NoMatch
TRINITY_DN12655_c0_g14_i1.p1	NoDiff	0.129918	0.810577	-0.326968	0.397834	0.0948784	0.873795	-0.456886	0.296092	-0.0350396	0.965485	0.421847	0.277103	NoMatch
TRINITY_DN12655_c0_g17_i1.p1	NoDiff	-0.0554802	0.963718	-0.17162	0.870439	-0.0978496	0.93438	-0.11614	NA	-0.0423694	0.979228	0.0737702	0.963454	NoMatch
TRINITY_DN12655_c0_g2_i2.p1	NoDiff	0.186566	0.875491	0.0060806	0.996782	-0.222646	0.84864	-0.180486	NA	-0.409212	0.706943	-0.228726	0.876155	NoMatch
TRINITY_DN12655_c0_g22_i1.p1	NoDiff	-0.0371805	0.983291	-0.210698	0.87416	-0.696426	0.459572	-0.173518	NA	-0.659246	0.548714	-0.485728	0.721216	NoMatch
TRINITY_DN12655_c0_g3_i2.p2	NoDiff	-0.351426	0.755539	-0.521087	0.591881	-0.988863	0.216395	-0.169661	NA	-0.637437	0.569725	-0.467776	0.739014	NoMatch
TRINITY_DN12655_c0_g4_i1.p1	NoDiff	0.0276704	0.972215	-0.28133	0.568574	-0.00196918	0.998729	-0.309001	NA	-0.0296396	0.975766	0.279361	0.647245	NoMatch
TRINITY_DN12655_c0_g5_i1.p1	NoDiff	0.270125	0.875638	0.722587	0.546728	0.299067	0.860988	0.452462	NA	0.0289428	0.991654	-0.423519	0.820329	NoMatch
TRINITY_DN12655_c0_g5_i2.p2	NoDiff	-0.379953	0.807597	-0.0723177	0.970507	0.0103855	0.996796	0.307635	NA	0.390338	0.829471	0.0827032	0.97657	NoMatch
TRINITY_DN12655_c0_g7_i2.p1	NoDiff	0.154682	0.881551	-0.239853	0.797987	-0.372152	0.664896	-0.394534	NA	-0.526834	0.523707	-0.1323	0.932534	NoMatch
TRINITY_DN12655_c0_g8_i1.p1	NoDiff	-0.262038	0.876648	-0.59643	0.652235	-0.934118	0.420729	-0.334392	NA	-0.67208	0.665123	-0.337688	0.877864	NoMatch
TRINITY_DN12658_c3_g3_i1.p1	C0	1.38331	0.00143715	1.35205	0.00214845	1.11437	0.0221348	-0.0312577	NA	-0.268942	0.765999	-0.237684	0.819625	NoMatch
TRINITY_DN12658_c3_g4_i1.p1	NoDiff	-0.950204	0.00118296	-1.06741	0.000182616	2.41428	2.07177e-21	-0.117203	0.911441	3.36448	2.62501e-41	3.48168	3.37584e-44	NoMatch
TRINITY_DN12658_c3_g4_i2.p1	C7	-3.85069	6.62758e-10	-4.29369	1.0644e-10	-0.349387	0.763961	-0.442993	NA	3.50131	7.6308e-08	3.9443	1.30144e-08	NoMatch
TRINITY_DN12658_c3_g4_i2.p2	NoDiff	-5.24363	0.00104754	-3.7103	0.0321591	0.642074	0.849072	1.53333	0.713165	5.8857	0.000270258	4.35237	0.0121893	NoMatch
TRINITY_DN12659_c0_g1_i1.p1	NoDiff	-0.994009	0.0626677	-0.396608	0.612335	-0.810202	0.174728	0.5974	NA	0.183807	0.883095	-0.413593	0.675852	NoMatch
TRINITY_DN12659_c0_g2_i1.p1	NoDiff	-0.569271	0.389418	-0.610904	0.343599	-0.806295	0.165811	-0.0416332	NA	-0.237024	0.82927	-0.195391	0.879842	NoMatch
TRINITY_DN12659_c0_g4_i1.p1	C3	-0.469581	0.473729	-0.559478	0.359225	-1.2092	0.00908463	-0.0898972	NA	-0.739623	0.230135	-0.649726	0.340627	NoMatch
TRINITY_DN12659_c0_g5_i1.p1	NoDiff	-1.26914	0.0188936	-0.709679	0.297055	-1.26061	0.0239686	0.559459	NA	0.00852818	0.997444	-0.550931	0.562388	NoMatch
TRINITY_DN12659_c0_g6_i1.p1	NoDiff	-0.634593	0.490184	-0.635206	0.491584	-0.988041	0.210461	-0.000613029	NA	-0.353448	0.800312	-0.352835	0.819683	NoMatch
TRINITY_DN12661_c0_g1_i1.p1	NoDiff	0.26856	0.777123	0.336433	0.693634	0.325049	0.71339	0.0678728	NA	0.0564889	0.96896	-0.0113839	0.995116	NoMatch
TRINITY_DN12661_c0_g4_i1.p1	NoDiff	-0.209339	0.773707	0.188857	0.792062	0.274572	0.671458	0.398196	NA	0.483911	0.390849	0.085715	0.940368	NoMatch
TRINITY_DN12663_c1_g2_i2.p1	C1	3.09383	4.7574e-16	3.5278	5.65591e-21	0.585614	0.421449	0.433966	NA	-2.50822	9.66402e-11	-2.94218	8.85466e-15	NoMatch
TRINITY_DN12663_c1_g3_i1.p1	C0	3.10857	0.0019051	2.76835	0.00849027	1.22283	0.465786	-0.340219	NA	-1.88574	0.0877592	-1.54552	0.220908	NoMatch
TRINITY_DN12664_c0_g2_i1.p1	C6	-3.88131	7.86517e-12	-4.27062	1.35872e-12	-3.17554	2.309e-08	-0.389314	NA	0.705772	0.594816	1.09509	0.346979	NoMatch
TRINITY_DN12664_c0_g2_i4.p1	C5	-5.22601	1.09719e-16	-5.09924	3.74941e-16	-4.05831	1.88996e-12	0.126769	NA	1.1677	0.351707	1.04093	0.443433	NoMatch
TRINITY_DN12664_c0_g4_i1.p2	C5	-4.22085	2.7445e-11	-3.95867	2.37414e-10	-4.36768	4.51318e-10	0.262178	NA	-0.14683	0.956395	-0.409008	0.859215	NoMatch
TRINITY_DN12664_c0_g4_i3.p1	C7	-4.69237	2.82869e-37	-3.84905	2.32936e-27	-1.47159	0.000104688	0.843317	0.256363	3.22078	6.52752e-17	2.37746	5.93946e-10	NoMatch
TRINITY_DN12665_c1_g5_i1.p1	NoDiff	0.130879	0.938059	0.270248	0.853311	0.612898	0.581963	0.139369	NA	0.482019	0.728134	0.34265	0.841477	NoMatch
TRINITY_DN12666_c2_g3_i2.p1	NoDiff	-0.805117	0.36116	-0.485566	0.654018	-0.587239	0.570504	0.319551	NA	0.217878	0.899854	-0.101673	0.962445	NoMatch
TRINITY_DN12666_c2_g4_i2.p1	NoDiff	-0.232563	0.79665	-0.211152	0.817576	-0.733824	0.234123	0.0214107	NA	-0.501262	0.551674	-0.522672	0.540513	NoMatch
TRINITY_DN12668_c0_g11_i1.p1	NoDiff	0.447943	0.645444	0.491529	0.598894	0.811385	0.27866	0.0435856	NA	0.363441	0.754989	0.319856	0.810741	NoMatch
TRINITY_DN12668_c0_g19_i1.p1	NoDiff	-0.33489	0.849355	0.551472	0.697573	0.896132	0.440399	0.886362	NA	1.23102	0.276465	0.344661	0.863258	NoMatch
TRINITY_DN12669_c2_g2_i2.p1	NoDiff	0.16711	0.888932	0.043	0.975132	0.2349	0.834014	-0.12411	NA	0.0677903	0.965928	0.1919	0.898902	NoMatch
TRINITY_DN12669_c2_g4_i1.p2	NoDiff	-0.862352	0.707494	-0.365408	0.894917	-0.888921	0.708786	0.496944	NA	-0.0265695	0.996377	-0.523514	0.884263	NoMatch
TRINITY_DN12669_c2_g4_i2.p1	NoDiff	0.259016	0.796294	-0.294645	0.761538	0.00159438	0.999696	-0.553661	NA	-0.257421	0.824625	0.29624	0.815913	NoMatch
TRINITY_DN12669_c2_g5_i1.p1	NoDiff	-0.336448	0.565772	-0.373247	0.509064	-0.231792	0.740817	-0.0367986	NA	0.104656	0.918035	0.141455	0.892301	NoMatch
TRINITY_DN12672_c8_g2_i1.p1	NoDiff	0.0523302	0.946964	0.358183	0.432734	-0.540269	0.163397	0.305852	0.667411	-0.592599	0.137785	-0.898451	0.00713937	NoMatch
TRINITY_DN12673_c0_g4_i1.p2	NoDiff	0.228497	0.737028	0.0731609	0.931016	0.261569	0.689689	-0.155336	NA	0.0330723	0.977817	0.188408	0.836985	NoMatch
TRINITY_DN12673_c0_g5_i1.p1	NoDiff	-0.124626	0.892509	-0.102727	0.911989	-0.097904	0.920787	0.0218995	NA	0.0267222	0.985524	0.0048227	0.997376	NoMatch
TRINITY_DN12674_c4_g11_i1.p1	NoDiff	0.527699	0.44152	0.448231	0.549334	0.936564	0.0803985	-0.0794683	NA	0.408865	0.627764	0.488334	0.546741	NoMatch
TRINITY_DN12674_c4_g13_i1.p1	NoDiff	0.233761	0.883644	0.812907	0.412588	0.35434	0.808215	0.579146	NA	0.120579	0.954171	-0.458566	0.771398	NoMatch
TRINITY_DN12674_c4_g3_i3.p1	NoDiff	0.69757	0.22067	0.609544	0.321373	0.471374	0.506855	-0.0880266	NA	-0.226197	0.824974	-0.13817	0.91861	NoMatch
TRINITY_DN12674_c4_g3_i4.p1	NoDiff	0.832758	0.198643	0.524458	0.521731	0.93799	0.135433	-0.3083	NA	0.105232	0.94174	0.413532	0.696612	NoMatch
TRINITY_DN12675_c1_g1_i1.p1	NoDiff	0.62274	0.119852	0.526516	0.22802	0.681459	0.0848301	-0.096224	NA	0.0587185	0.952937	0.154942	0.858902	NoMatch
TRINITY_DN12675_c1_g3_i1.p1	NoDiff	0.163938	0.879613	0.261106	0.776041	0.380929	0.647804	0.0971676	NA	0.216991	0.847378	0.119824	0.936655	NoMatch
TRINITY_DN12677_c3_g12_i3.p1	NoDiff	-0.0949845	0.950626	0.446702	0.664387	0.172297	0.902417	0.541687	NA	0.267282	0.854033	-0.274405	0.859339	NoMatch
TRINITY_DN12677_c3_g13_i1.p1	NoDiff	0.0219509	0.993263	0.408535	0.826462	0.910408	0.511913	0.386584	NA	0.888457	0.576236	0.501873	0.815763	NoMatch
TRINITY_DN12677_c3_g14_i1.p1	NoDiff	-0.571124	0.579294	-0.425006	0.711415	0.303931	0.807784	0.146117	NA	0.875055	0.355477	0.728938	0.496292	NoMatch
TRINITY_DN12677_c3_g2_i1.p1	NoDiff	-0.124617	0.941688	0.0860512	0.960603	-0.241858	0.881131	0.210668	NA	-0.117242	0.956543	-0.327909	0.860329	NoMatch
TRINITY_DN12677_c3_g3_i4.p1	NoDiff	0.0351219	0.972215	0.0832424	0.925104	0.122882	0.88871	0.0481205	NA	0.0877605	0.936256	0.03964	0.977804	NoMatch
TRINITY_DN12677_c3_g4_i1.p1	NoDiff	0.198363	0.82304	-0.22478	0.79597	0.10251	0.922339	-0.423142	NA	-0.0958528	0.938597	0.327289	0.736273	NoMatch
TRINITY_DN12677_c3_g5_i1.p1	NoDiff	0.0319688	0.986554	-0.327451	0.815011	0.311817	0.822846	-0.35942	NA	0.279848	0.863388	0.639268	0.632074	NoMatch
TRINITY_DN12677_c3_g7_i1.p1	NoDiff	0.0260265	0.975887	0.31225	0.546488	0.321468	0.537928	0.286224	NA	0.295441	0.63057	0.00921721	0.99407	NoMatch
TRINITY_DN12677_c3_g7_i1.p2	NoDiff	0.0405498	0.972678	-0.38462	0.63109	-0.2457	0.797972	-0.42517	NA	-0.28625	0.781773	0.13892	0.926762	NoMatch
TRINITY_DN12678_c0_g3_i1.p1	NoDiff	0.200936	0.804518	0.0481315	0.962779	0.0746863	0.941001	-0.152805	NA	-0.12625	0.906387	0.0265547	0.984799	NoMatch
TRINITY_DN12680_c0_g1_i5.p1	NoDiff	-0.138491	0.791371	-0.291685	0.45537	0.0702776	0.907916	-0.153194	0.858325	0.208769	0.686356	0.361963	0.373866	NoMatch
TRINITY_DN12685_c0_g3_i1.p1	NoDiff	-0.705861	0.356875	0.272353	0.793248	-0.137384	0.914675	0.978214	NA	0.568477	0.567481	-0.409738	0.724302	NoMatch
TRINITY_DN12685_c0_g6_i1.p1	NoDiff	-0.593901	0.694759	-1.07108	0.385495	-0.312905	0.866525	-0.477179	NA	0.280996	0.902048	0.758175	0.67653	NoMatch
TRINITY_DN12686_c1_g3_i1.p1	NoDiff	0.0838079	0.966641	-1.12306	0.344538	-0.0843863	0.967746	-1.20687	NA	-0.168194	0.941331	1.03867	0.485087	NoMatch
TRINITY_DN12686_c2_g1_i3.p1	NoDiff	-0.399873	0.418208	-0.618277	0.139146	-0.243462	0.698992	-0.218404	NA	0.156411	0.851906	0.374815	0.560535	NoMatch
TRINITY_DN12686_c3_g2_i1.p1	C1	0.692935	0.0781371	0.954084	0.0061622	-0.138445	0.857015	0.261149	0.781899	-0.83138	0.0367162	-1.09253	0.00232714	NoMatch
TRINITY_DN12686_c3_g2_i3.p1	NoDiff	-0.915095	0.237903	-0.230375	0.853635	0.0347125	0.983011	0.684719	NA	0.949807	0.26567	0.265088	0.863258	NoMatch
TRINITY_DN12690_c0_g1_i1.p1	NoDiff	-0.323211	0.91547	-0.594228	0.820827	-0.89329	0.709956	-0.271017	NA	-0.57008	0.855398	-0.299062	0.944149	NoMatch
TRINITY_DN12690_c0_g1_i10.p2	NoDiff	0.186427	0.917985	0.0724216	0.970737	-0.269292	0.880459	-0.114006	NA	-0.455719	0.793068	-0.341713	0.87168	NoMatch
TRINITY_DN12690_c0_g1_i11.p1	NoDiff	-0.338639	0.840338	-0.180251	0.921421	0.0389959	0.985235	0.158388	NA	0.377635	0.841104	0.219247	0.930224	NoMatch
TRINITY_DN12690_c0_g1_i12.p1	NoDiff	-0.0734249	0.945631	-0.353537	0.637819	-0.285184	0.736297	-0.280113	NA	-0.211759	0.839999	0.068353	0.963505	NoMatch
TRINITY_DN12690_c0_g1_i13.p1	NoDiff	-0.245393	0.916006	-1.16872	0.427701	-1.09152	0.479983	-0.923331	NA	-0.84613	0.67079	0.0772016	0.983469	NoMatch
TRINITY_DN12690_c0_g1_i14.p1	NoDiff	-0.172907	0.878414	-0.418699	0.626853	-1.45972	0.0122029	-0.245793	NA	-1.28682	0.0473971	-1.04102	0.159288	NoMatch
TRINITY_DN12690_c0_g1_i5.p1	NoDiff	-0.418123	0.81758	-0.670927	0.668283	-1.26985	0.328323	-0.252803	NA	-0.851731	0.633476	-0.598928	0.794449	NoMatch
TRINITY_DN12690_c0_g4_i1.p1	NoDiff	0.2043	0.897702	-0.607472	0.62042	-0.510417	0.706528	-0.811771	NA	-0.714717	0.585412	0.0970546	0.970276	NoMatch
TRINITY_DN12690_c0_g5_i1.p1	NoDiff	-0.179789	0.846055	-0.592306	0.332057	-1.00367	0.0574976	-0.412518	NA	-0.823881	0.185358	-0.411363	0.67464	NoMatch
TRINITY_DN12691_c6_g3_i1.p1	NoDiff	-0.0462754	0.97424	0.0105292	0.99382	-0.688024	0.410704	0.0568047	NA	-0.641749	0.510866	-0.698553	0.46889	NoMatch
TRINITY_DN12691_c6_g3_i7.p1	NoDiff	-0.131089	0.924408	-0.0314247	0.983005	-1.18753	0.121771	0.0996639	NA	-1.05644	0.230495	-1.15611	0.174969	NoMatch
TRINITY_DN12691_c6_g5_i1.p1	NoDiff	0.461463	0.695421	-0.0484874	0.977839	-0.809795	0.464258	-0.50995	NA	-1.27126	0.180037	-0.761307	0.572474	NoMatch
TRINITY_DN12691_c6_g6_i1.p1	NoDiff	0.362824	0.796115	0.738284	0.479128	0.212705	0.897437	0.37546	NA	-0.150119	0.940777	-0.525579	0.724579	NoMatch
TRINITY_DN12692_c2_g10_i1.p1	NoDiff	1.17725	0.366535	1.15398	0.382434	1.5897	0.163605	-0.0232662	NA	0.412458	0.847778	0.435724	0.852285	NoMatch
TRINITY_DN12692_c2_g13_i1.p1	NoDiff	5.36254	0.150967	5.90542	0.0980389	2.70653	0.602649	0.542879	NA	-2.65601	0.610838	-3.19889	0.514083	NoMatch
TRINITY_DN12692_c2_g14_i1.p1	NoDiff	1.61751	0.274643	1.46699	0.346736	2.1375	0.102069	-0.150526	NA	0.519983	0.832318	0.670509	0.789891	NoMatch
TRINITY_DN12692_c2_g15_i1.p1	C1	4.96714	0.028198	6.71738	0.000884694	2.84337	0.390315	1.75024	NA	-2.12377	0.48282	-3.87401	0.0731284	NoMatch
TRINITY_DN12692_c2_g19_i1.p1	NoDiff	1.27008	0.442995	1.2972	0.431832	1.53143	0.317407	0.02712	NA	0.26135	0.934372	0.23423	0.949209	NoMatch
TRINITY_DN12692_c2_g2_i1.p1	NoDiff	3.00211	0.376614	3.57841	0.253266	1.03532	0.840403	0.576303	NA	-1.96679	0.66989	-2.54309	0.544286	NoMatch
TRINITY_DN12692_c2_g21_i1.p2	C5	-7.90273	2.31462e-07	-7.79535	3.59553e-07	-6.55502	3.47096e-06	0.107379	NA	1.34771	0.767581	1.24034	0.808833	NoMatch
TRINITY_DN12692_c2_g22_i1.p1	NoDiff	1.03026	0.620913	1.46246	0.409965	0.49609	0.851345	0.432203	NA	-0.534172	0.855106	-0.966375	0.708307	NoMatch
TRINITY_DN12692_c2_g3_i1.p1	C1	5.04446	0.0290563	5.49018	0.0139658	2.84671	0.371735	0.445717	NA	-2.19775	0.419455	-2.64347	0.290107	NoMatch
TRINITY_DN12692_c2_g7_i1.p1	NoDiff	1.42882	0.262753	1.51588	0.223434	1.83163	0.11008	0.0870598	NA	0.402807	0.858686	0.315747	0.908311	NoMatch
TRINITY_DN12692_c2_g9_i1.p1	C1	6.29857	0.0423071	7.33627	0.012093	4.41646	0.228576	1.0377	NA	-1.88211	0.700466	-2.91981	0.476161	NoMatch
TRINITY_DN12692_c4_g1_i1.p1	C5	-6.65236	1.74809e-06	-5.7022	4.5321e-05	-5.74859	5.33038e-05	0.950163	0.848127	0.903772	0.79668	-0.0463913	0.993714	NoMatch
TRINITY_DN12692_c4_g1_i1.p2	C6	-6.72982	4.33899e-06	-7.01414	2.92761e-06	-5.44006	0.000229307	-0.28431	NA	1.28976	0.698591	1.57407	0.6355	NoMatch
TRINITY_DN12695_c2_g2_i2.p2	NoDiff	-0.715644	0.37542	-0.694741	0.401501	-0.941452	0.228636	0.0209035	NA	-0.225808	0.888484	-0.246711	0.887676	NoMatch
TRINITY_DN12695_c3_g7_i1.p1	C6	-1.69679	0.000723209	-1.38483	0.00821016	-1.01526	0.0847994	0.311958	NA	0.681526	0.434244	0.369568	0.763029	NoMatch
TRINITY_DN12695_c3_g9_i1.p1	NoDiff	-0.0493106	0.971274	-0.0635753	0.962222	0.437242	0.61542	-0.0142647	NA	0.486552	0.605859	0.500817	0.609346	NoMatch
TRINITY_DN12695_c4_g1_i1.p2	C2	0.262088	0.714766	0.591035	0.233504	-0.456601	0.452023	0.328947	NA	-0.718689	0.173632	-1.04764	0.018031	NoMatch
TRINITY_DN12695_c4_g3_i2.p1	NoDiff	0.117892	0.894682	0.460682	0.403083	-0.292575	0.689095	0.342789	NA	-0.410467	0.564242	-0.753257	0.141731	NoMatch
TRINITY_DN12695_c5_g2_i1.p1	NoDiff	-0.197632	0.828027	-0.507003	0.439264	0.125301	0.900622	-0.309371	NA	0.322933	0.716199	0.632304	0.352855	NoMatch
TRINITY_DN12695_c5_g2_i4.p1	NoDiff	-0.240362	0.833768	0.0719781	0.95673	0.286926	0.790071	0.31234	NA	0.527287	0.591112	0.214947	0.884094	NoMatch
TRINITY_DN12695_c5_g2_i5.p1	NoDiff	-0.838025	0.260948	-0.377526	0.713192	-0.226234	0.851342	0.460499	NA	0.611791	0.544443	0.151291	0.933363	NoMatch
TRINITY_DN12696_c0_g4_i1.p1	C6	-3.5486	5.62152e-13	-3.41545	3.74941e-12	-3.00948	1.71129e-09	0.133151	NA	0.539121	0.671192	0.405971	0.792589	NoMatch
TRINITY_DN12696_c0_g4_i2.p3	C6	-4.34737	2.06714e-06	-3.57018	4.21212e-05	-3.98041	3.03653e-05	0.777182	NA	0.366956	0.907187	-0.410227	0.895614	NoMatch
TRINITY_DN12697_c0_g2_i1.p1	NoDiff	0.584596	0.49727	0.755302	0.32311	0.340768	0.767732	0.170706	NA	-0.243828	0.856642	-0.414534	0.734328	NoMatch
TRINITY_DN12698_c6_g1_i2.p1	NoDiff	0.499367	0.656296	-0.387331	0.767305	0.356757	0.78793	-0.886698	NA	-0.14261	0.938498	0.744088	0.53892	NoMatch
TRINITY_DN12698_c7_g1_i1.p1	C3	-0.566074	0.161062	-0.62208	0.11319	-1.35575	6.28644e-05	-0.0560055	NA	-0.789672	0.0688357	-0.733667	0.109078	NoMatch
TRINITY_DN12698_c7_g3_i1.p1	C4	-0.71341	0.0520997	-0.886667	0.0107739	-1.31461	0.000115209	-0.173257	NA	-0.601204	0.231166	-0.427947	0.502597	NoMatch
TRINITY_DN12698_c7_g4_i1.p2	C3	-0.812904	0.0479099	-0.695731	0.112825	-1.45613	0.000120416	0.117173	NA	-0.643226	0.257535	-0.760399	0.147923	NoMatch
TRINITY_DN12701_c0_g1_i2.p1	NoDiff	0.157142	0.848522	-0.246061	0.739554	0.61761	0.202188	-0.403204	NA	0.460467	0.446309	0.863671	0.0623428	NoMatch
TRINITY_DN12704_c0_g2_i1.p1	NoDiff	-0.339727	0.704859	-0.0721338	0.951698	-0.384771	0.662232	0.267593	NA	-0.0450444	0.978696	-0.312638	0.794043	NoMatch
TRINITY_DN12704_c0_g4_i1.p1	NoDiff	-0.147568	0.828623	0.17829	0.773114	-0.154071	0.822793	0.325858	NA	-0.00650252	0.996483	-0.332361	0.585548	NoMatch
TRINITY_DN12704_c0_g5_i1.p1	NoDiff	0.242815	0.69462	0.137143	0.85193	-0.120302	0.879901	-0.105671	NA	-0.363116	0.553133	-0.257445	0.739173	NoMatch
TRINITY_DN12705_c3_g2_i2.p1	NoDiff	0.333573	0.488373	0.195058	0.744823	0.322406	0.524867	-0.138516	NA	-0.011167	0.992183	0.127349	0.885179	NoMatch
TRINITY_DN12705_c3_g4_i1.p1	NoDiff	0.0169545	0.984263	-0.364937	0.399738	-0.206568	0.71232	-0.381891	0.530578	-0.223522	0.714693	0.158369	0.838405	NoMatch
TRINITY_DN12705_c4_g8_i1.p1	NoDiff	-0.680009	0.440325	-0.105747	0.938585	-1.65068	0.0322447	0.574262	NA	-0.970674	0.383295	-1.54494	0.0702335	NoMatch
TRINITY_DN12708_c4_g10_i1.p1	NoDiff	0.679991	0.444764	0.309664	0.801496	0.415834	0.719376	-0.370327	NA	-0.264157	0.853612	0.10617	0.958807	NoMatch
TRINITY_DN12708_c4_g16_i1.p1	NoDiff	-0.303939	0.813551	0.106323	0.943172	0.482005	0.651847	0.410262	NA	0.785944	0.423969	0.375682	0.79717	NoMatch
TRINITY_DN12708_c4_g2_i1.p2	NoDiff	0.490689	0.696035	0.0876243	0.961622	0.0615806	0.975262	-0.403064	NA	-0.429108	0.781033	-0.0260437	0.992236	NoMatch
TRINITY_DN12708_c4_g5_i1.p2	NoDiff	0.56076	0.768482	0.21464	0.924926	0.718985	0.678482	-0.346119	NA	0.158225	0.95571	0.504345	0.835755	NoMatch
TRINITY_DN12708_c4_g8_i1.p1	NoDiff	0.42755	0.758599	0.336093	0.819869	0.178495	0.918707	-0.0914567	NA	-0.249055	0.894299	-0.157598	0.947627	NoMatch
TRINITY_DN12709_c0_g1_i1.p2	NoDiff	-0.106425	0.948281	0.661855	0.487116	-0.188653	0.901893	0.76828	NA	-0.0822278	0.967902	-0.850508	0.404819	NoMatch
TRINITY_DN12709_c0_g1_i2.p2	NoDiff	-0.71883	0.342028	-0.435676	0.641456	-0.558727	0.520062	0.283153	NA	0.160103	0.918167	-0.12305	0.9476	NoMatch
TRINITY_DN12709_c0_g5_i1.p2	NoDiff	-0.0295872	0.983482	0.453258	0.555153	0.13818	0.902862	0.482845	NA	0.167767	0.894715	-0.315077	0.780366	NoMatch
TRINITY_DN12710_c5_g1_i1.p1	NoDiff	-0.100728	0.842705	0.0444531	0.936979	0.0324257	0.959266	0.145181	0.845404	0.133154	0.805015	-0.0120274	0.988462	NoMatch
TRINITY_DN12710_c5_g1_i2.p1	NoDiff	-0.301577	0.797543	-0.368525	0.734718	-0.718032	0.420237	-0.0669481	NA	-0.416455	0.748971	-0.349506	0.819759	NoMatch
TRINITY_DN12710_c5_g10_i1.p1	NoDiff	-0.254817	0.896003	-0.149485	0.941169	-0.203954	0.921294	0.105332	NA	0.0508624	0.986978	-0.0544692	0.985688	NoMatch
TRINITY_DN12710_c5_g11_i1.p1	NoDiff	-0.918753	0.341237	-1.1311	0.213092	-0.499645	0.692584	-0.21235	NA	0.419108	0.79414	0.631458	0.6736	NoMatch
TRINITY_DN12710_c5_g15_i1.p2	NoDiff	-0.709641	0.703494	-0.166986	0.944837	-0.672668	0.730957	0.542655	NA	0.0369726	0.992281	-0.505682	0.851044	NoMatch
TRINITY_DN12710_c5_g5_i2.p1	NoDiff	0.311546	0.680359	0.244332	0.762156	0.246722	0.77108	-0.0672138	NA	-0.0648236	0.959239	0.00239014	0.998988	NoMatch
TRINITY_DN12711_c0_g1_i1.p1	NoDiff	0.28325	0.632933	0.866815	0.0150089	0.0659433	0.940251	0.583564	NA	-0.217307	0.775266	-0.800871	0.0463755	NoMatch
TRINITY_DN12712_c0_g1_i1.p1	NoDiff	0.168549	0.940842	-0.63951	0.724083	0.684531	0.674871	-0.808059	NA	0.515983	0.79827	1.32404	0.375194	NoMatch
TRINITY_DN12712_c0_g1_i15.p1	NoDiff	-0.156716	0.954616	-0.622134	0.766801	-0.387898	0.874288	-0.465419	NA	-0.231183	0.941804	0.234236	0.949209	NoMatch
TRINITY_DN12712_c0_g1_i16.p1	NoDiff	-1.71844	0.105845	-1.21662	0.301948	-0.577678	0.714828	0.501816	NA	1.14076	0.454076	0.638942	0.755097	NoMatch
TRINITY_DN12712_c0_g1_i2.p1	NoDiff	-1.13865	0.208437	-0.444021	0.723967	-0.558558	0.648378	0.694633	NA	0.580095	0.701786	-0.114538	0.962056	NoMatch
TRINITY_DN12712_c0_g1_i3.p1	NoDiff	-0.825754	0.417303	-0.0925693	0.955911	-0.343902	0.810039	0.733185	NA	0.481852	0.754622	-0.251333	0.899641	NoMatch
TRINITY_DN12712_c0_g1_i4.p1	NoDiff	-0.415123	0.633386	-0.699169	0.323131	-0.070056	0.958203	-0.284046	NA	0.345067	0.752197	0.629113	0.475536	NoMatch
TRINITY_DN12712_c0_g1_i5.p1	NoDiff	-0.612556	0.510411	-0.546223	0.575609	0.160338	0.907916	0.0663327	NA	0.772894	0.408767	0.706561	0.486632	NoMatch
TRINITY_DN12712_c0_g10_i1.p1	NoDiff	-0.240851	0.874085	-0.713022	0.506857	0.168876	0.915836	-0.47217	NA	0.409727	0.783002	0.881897	0.437785	NoMatch
TRINITY_DN12712_c0_g11_i1.p1	NoDiff	-0.681371	0.429765	-0.5511	0.561224	-0.272676	0.824181	0.130271	NA	0.408696	0.74774	0.278424	0.85922	NoMatch
TRINITY_DN12712_c0_g12_i1.p1	NoDiff	-0.312641	0.687576	-0.476629	0.468025	-0.265687	0.752561	-0.163988	NA	0.0469538	0.9724	0.210942	0.855658	NoMatch
TRINITY_DN12712_c0_g2_i1.p1	NoDiff	-0.363958	0.700329	-0.501534	0.547221	0.106179	0.932209	-0.137576	NA	0.470137	0.629296	0.607713	0.499596	NoMatch
TRINITY_DN12712_c0_g3_i1.p1	NoDiff	0.217529	0.812469	0.154019	0.875995	0.224284	0.809156	-0.0635101	NA	0.00675475	0.997651	0.0702648	0.962445	NoMatch
TRINITY_DN12712_c0_g5_i1.p1	NoDiff	-0.962629	0.388801	-0.957859	0.398499	-0.404418	0.796644	0.00476981	NA	0.558211	0.741274	0.553441	0.76584	NoMatch
TRINITY_DN12712_c0_g7_i1.p1	NoDiff	-0.79377	0.331577	-0.539797	0.572893	-0.486739	0.637929	0.253974	NA	0.307031	0.832066	0.0530573	0.981314	NoMatch
TRINITY_DN12712_c0_g8_i1.p1	NoDiff	-0.351419	0.609503	-0.687641	0.190282	-0.634417	0.25737	-0.336222	NA	-0.282998	0.758323	0.053224	0.9726	NoMatch
TRINITY_DN12712_c0_g9_i1.p1	NoDiff	0.165612	0.920824	0.522953	0.657434	0.5236	0.668104	0.357341	NA	0.357989	0.816752	0.000647488	1	NoMatch
TRINITY_DN12714_c3_g1_i1.p1	NoDiff	-0.973177	0.281091	-0.958379	0.29564	-0.271445	0.848873	0.0147987	NA	0.701732	0.569725	0.686933	0.599641	NoMatch
TRINITY_DN12714_c6_g3_i1.p1	NoDiff	0.755546	0.283556	0.393922	0.680491	0.136799	0.91705	-0.361625	NA	-0.618748	0.485756	-0.257123	0.856228	NoMatch
TRINITY_DN12715_c1_g2_i1.p1	NoDiff	-0.152222	0.82304	-0.156528	0.815011	0.17179	0.794249	-0.00430641	0.996766	0.324012	0.581239	0.328319	0.591001	NoMatch
TRINITY_DN12715_c1_g2_i2.p1	NoDiff	0.360419	0.508607	-0.0370991	0.96827	0.294317	0.632487	-0.397518	NA	-0.066102	0.949783	0.331416	0.637719	NoMatch
TRINITY_DN12715_c1_g3_i1.p1	NoDiff	-0.115905	0.945336	-0.34475	0.799618	0.252985	0.864487	-0.228845	NA	0.36889	0.806742	0.597735	0.660899	NoMatch
TRINITY_DN12716_c0_g1_i1.p1	NoDiff	0.453763	0.80685	-1.06797	0.425453	0.0444242	0.985494	-1.52173	NA	-0.409339	0.84923	1.11239	0.465205	NoMatch
TRINITY_DN12716_c0_g10_i1.p1	NoDiff	0.322612	0.798141	-1.27951	0.0931066	0.0147135	0.994309	-1.60212	NA	-0.307898	0.832318	1.29422	0.121186	NoMatch
TRINITY_DN12716_c0_g11_i1.p1	NoDiff	0.217276	0.924473	-1.50714	0.28612	0.340785	0.872771	-1.72442	NA	0.123509	0.965485	1.84793	0.192841	NoMatch
TRINITY_DN12716_c0_g13_i1.p2	NoDiff	-0.144973	0.991131	-0.28156	0.980088	-0.194114	0.987483	-0.136587	NA	-0.0491411	0.998521	0.0874457	0.995989	NoMatch
TRINITY_DN12716_c0_g13_i2.p2	NoDiff	0.737395	0.89637	-1.77554	0.690495	0.0213788	0.99801	-2.51294	NA	-0.716017	0.914512	1.79692	0.743733	NoMatch
TRINITY_DN12716_c0_g15_i1.p2	NoDiff	-0.394491	0.770319	-1.73298	0.0296002	-0.626984	0.587	-1.33849	NA	-0.232494	0.901467	1.10599	0.33455	NoMatch
TRINITY_DN12716_c0_g17_i1.p1	NoDiff	0.0375509	0.986395	-1.09391	0.309842	0.398823	0.798823	-1.13146	NA	0.361272	0.842533	1.49273	0.142787	NoMatch
TRINITY_DN12716_c0_g18_i1.p1	NoDiff	-0.646916	0.661888	-1.27067	0.271466	-1.58327	0.161329	-0.623752	NA	-0.93635	0.573755	-0.312597	0.913539	NoMatch
TRINITY_DN12716_c0_g2_i1.p1	NoDiff	-0.0444173	0.977625	-0.989118	0.198267	0.095719	0.94943	-0.944701	NA	0.140136	0.933862	1.08484	0.183979	NoMatch
TRINITY_DN12716_c0_g21_i1.p1	NoDiff	0.487579	0.672365	-0.507225	0.658455	0.342838	0.792909	-0.994804	NA	-0.144741	0.937769	0.850063	0.419232	NoMatch
TRINITY_DN12716_c0_g21_i4.p1	NoDiff	0.247088	0.885435	-0.779302	0.513536	0.0860476	0.964917	-1.02639	NA	-0.161041	0.940915	0.865349	0.516954	NoMatch
TRINITY_DN12716_c0_g24_i1.p1	NoDiff	-0.216165	0.925369	-1.4615	0.277913	-0.152699	0.95031	-1.24533	NA	0.0634659	0.985446	1.3088	0.429865	NoMatch
TRINITY_DN12716_c0_g25_i1.p1	NoDiff	0.44154	0.788732	-0.962589	0.422059	-0.100737	0.961985	-1.40413	0.293272	-0.542278	0.755085	0.861852	0.558925	NoMatch
TRINITY_DN12716_c0_g27_i1.p1	NoDiff	0.561558	0.597643	-1.30461	0.103246	0.414144	0.736297	-1.86617	NA	-0.147414	0.935427	1.71876	0.0246583	NoMatch
TRINITY_DN12716_c0_g28_i1.p1	NoDiff	0.00484359	0.998427	-1.11702	0.412998	0.422541	0.817212	-1.12187	NA	0.417697	0.841108	1.53956	0.237921	NoMatch
TRINITY_DN12716_c0_g5_i1.p1	NoDiff	0.182399	0.934362	-1.17658	0.382842	-0.0180882	0.99508	-1.35898	NA	-0.200487	0.939078	1.1585	0.466414	NoMatch
TRINITY_DN12716_c0_g6_i1.p1	NoDiff	-0.167638	0.945094	-1.14866	0.451403	-0.237654	0.919494	-0.98102	NA	-0.0700157	0.983752	0.911005	0.66428	NoMatch
TRINITY_DN12716_c0_g7_i2.p1	NoDiff	0.473414	0.720314	-0.915029	0.384824	-0.288971	0.854411	-1.38844	NA	-0.762386	0.544647	0.626058	0.685225	NoMatch
TRINITY_DN12716_c0_g7_i4.p1	NoDiff	0.56209	0.717221	-0.823349	0.561765	-0.271514	0.891621	-1.38544	NA	-0.833604	0.588986	0.551835	0.798009	NoMatch
TRINITY_DN12716_c0_g9_i1.p1	NoDiff	0.277321	0.863658	-0.985395	0.3302	-0.108979	0.954009	-1.26272	0.292517	-0.3863	0.816498	0.876415	0.479019	NoMatch
TRINITY_DN12717_c5_g2_i1.p1	NoDiff	-1.51807	0.594578	1.54354	0.581512	-2.82534	0.20032	3.06161	NA	-1.30727	0.71021	-4.36888	0.0249288	NoMatch
TRINITY_DN12719_c0_g10_i1.p1	NoDiff	-0.501585	0.45659	-0.533586	0.42225	-0.555267	0.407136	-0.0320008	NA	-0.0536819	0.969985	-0.0216811	0.989478	NoMatch
TRINITY_DN12719_c0_g3_i1.p1	NoDiff	-0.309483	0.694137	-0.387625	0.590204	-0.965528	0.0679591	-0.0781425	NA	-0.656045	0.349367	-0.577903	0.460872	NoMatch
TRINITY_DN12719_c0_g4_i1.p1	NoDiff	-0.571205	0.394571	-0.424718	0.577766	-0.497292	0.500855	0.146487	NA	0.073913	0.959802	-0.0725744	0.964142	NoMatch
TRINITY_DN12719_c0_g4_i2.p1	NoDiff	-0.0538813	0.962484	-0.807568	0.14837	-0.736146	0.22287	-0.753687	NA	-0.682265	0.322919	0.071422	0.964728	NoMatch
TRINITY_DN12719_c0_g5_i1.p1	NoDiff	-0.292023	0.584758	-0.505493	0.237298	-0.330994	0.52774	-0.21347	NA	-0.0389712	0.969757	0.174499	0.841616	NoMatch
TRINITY_DN12719_c0_g6_i1.p1	NoDiff	-0.45061	0.597215	-0.358313	0.699985	-0.407484	0.654817	0.0922979	NA	0.0431268	0.980445	-0.0491711	0.979511	NoMatch
TRINITY_DN12719_c0_g8_i1.p1	NoDiff	-0.590102	0.453089	0.0552631	0.966933	-0.119999	0.925024	0.645365	NA	0.470103	0.651647	-0.175262	0.909556	NoMatch
TRINITY_DN12719_c0_g9_i1.p1	C3	-0.40752	0.607773	-0.371374	0.653115	-1.13881	0.0441007	0.0361454	NA	-0.731286	0.340993	-0.767432	0.315514	NoMatch
TRINITY_DN12720_c0_g1_i1.p2	NoDiff	-0.296819	0.703966	-0.740166	0.174021	-0.728143	0.202916	-0.443348	NA	-0.431324	0.603613	0.0120233	0.994619	NoMatch
TRINITY_DN12720_c0_g10_i1.p1	NoDiff	-0.470747	0.598332	-0.31559	0.756677	-0.27836	0.80107	0.155156	NA	0.192387	0.893473	0.0372308	0.984332	NoMatch
TRINITY_DN12720_c0_g13_i1.p1	NoDiff	-1.03934	0.261674	-1.84657	0.0235552	-1.0066	0.309854	-0.80723	NA	0.0327368	0.990725	0.839966	0.574652	NoMatch
TRINITY_DN12720_c0_g4_i1.p1	NoDiff	-1.24697	0.0344994	-0.76124	0.280521	-1.09388	0.0903368	0.485732	NA	0.153091	0.925687	-0.33264	0.812716	NoMatch
TRINITY_DN12720_c0_g4_i2.p1	NoDiff	-0.16006	0.874543	-0.688765	0.264271	-0.455461	0.544197	-0.528705	NA	-0.295401	0.774143	0.233304	0.855017	NoMatch
TRINITY_DN12720_c0_g5_i1.p1	NoDiff	-0.668475	0.0416857	-0.5172	0.155579	-0.679386	0.0454403	0.151276	NA	-0.0109103	0.992281	-0.162186	0.836698	NoMatch
TRINITY_DN12721_c0_g1_i1.p1	C10	1.27052	0.00688145	1.34132	0.00385107	2.13398	2.43607e-07	0.0708053	NA	0.863468	0.0886242	0.792663	0.139719	NoMatch
TRINITY_DN12721_c0_g2_i1.p1	C10	1.10199	0.0145057	1.35202	0.00132417	1.99413	2.26756e-07	0.250033	NA	0.892144	0.0518505	0.642111	0.237132	NoMatch
TRINITY_DN12721_c0_g4_i1.p1	C10	0.956788	0.10068	1.33898	0.00796538	1.77741	0.000145188	0.382194	NA	0.820621	0.167768	0.438427	0.604068	NoMatch
TRINITY_DN12723_c0_g3_i1.p2	NoDiff	-0.51698	0.460597	-0.449951	0.547634	-0.989186	0.0854234	0.0670291	NA	-0.472206	0.612163	-0.539235	0.551239	NoMatch
TRINITY_DN12724_c0_g1_i1.p2	NoDiff	0.00905436	0.995514	0.056023	0.971642	-0.361658	0.77098	0.0469687	NA	-0.370712	0.789409	-0.417681	0.774366	NoMatch
TRINITY_DN12724_c0_g1_i2.p1	NoDiff	-0.347847	0.740838	0.166674	0.891708	-0.0721296	0.959827	0.514521	NA	0.275717	0.831805	-0.238804	0.870466	NoMatch
TRINITY_DN12724_c0_g2_i2.p1	NoDiff	-0.130641	0.873165	-0.0213439	0.981475	0.115148	0.891508	0.109297	NA	0.245789	0.755548	0.136492	0.895307	NoMatch
TRINITY_DN12726_c0_g2_i2.p1	NoDiff	-0.150564	0.880053	-0.238048	0.781658	-0.078653	0.944043	-0.0874835	NA	0.071911	0.956966	0.159395	0.902203	NoMatch
TRINITY_DN12726_c0_g2_i3.p1	NoDiff	0.109468	0.926354	-0.818224	0.203946	-0.739611	0.284038	-0.927691	NA	-0.849079	0.224432	0.0786127	0.964337	NoMatch
TRINITY_DN12728_c0_g2_i1.p1	NoDiff	-2.80705	3.92229e-08	-1.56831	0.00196531	0.0816182	0.946222	1.23875	NA	2.88867	3.31263e-08	1.64993	0.00183727	NoMatch
TRINITY_DN12729_c2_g3_i2.p1	NoDiff	0.303521	0.810454	0.224158	0.870334	-0.521341	0.664801	-0.0793628	NA	-0.824862	0.440997	-0.745499	0.529112	NoMatch
TRINITY_DN12729_c2_g5_i1.p1	NoDiff	-0.736118	0.877951	-0.317901	0.95115	-0.719752	0.880058	0.418217	NA	0.0163658	0.999127	-0.401851	0.954107	NoMatch
TRINITY_DN12729_c2_g5_i2.p1	NoDiff	0.620032	0.703494	0.568044	0.731044	0.406793	0.828832	-0.0519883	NA	-0.213239	0.932377	-0.161251	0.956147	NoMatch
TRINITY_DN12730_c4_g2_i2.p1	C7	-2.82535	2.69831e-11	-3.46179	1.07987e-15	-1.05376	0.0422092	-0.636448	0.564428	1.77158	0.000249276	2.40803	3.1883e-07	NoMatch
TRINITY_DN12730_c4_g6_i2.p2	NoDiff	-0.108235	0.916459	-0.306985	0.692911	0.0193903	0.987071	-0.198751	NA	0.127625	0.914109	0.326376	0.732619	NoMatch
TRINITY_DN12734_c0_g1_i13.p2	NoDiff	-0.0350326	0.970541	0.297211	0.622896	0.327747	0.576536	0.332243	NA	0.36278	0.569525	0.0305363	0.981317	NoMatch
TRINITY_DN12734_c0_g6_i1.p1	NoDiff	0.219552	0.846792	0.56588	0.475603	0.0244356	0.987178	0.346328	NA	-0.195117	0.88813	-0.541445	0.58429	NoMatch
TRINITY_DN12734_c0_g7_i1.p1	NoDiff	-0.0954475	0.935577	-0.0903291	0.936979	-0.284957	0.773595	0.00511848	NA	-0.189509	0.880746	-0.194628	0.889961	NoMatch
TRINITY_DN12735_c2_g3_i1.p1	NoDiff	0.831152	0.471804	1.30281	0.157176	0.761462	0.544489	0.471659	NA	-0.0696896	0.977105	-0.541349	0.733267	NoMatch
TRINITY_DN12736_c1_g1_i1.p1	C4	-1.18295	0.0169908	-1.66988	0.000434936	-2.60649	7.92914e-07	-0.486931	NA	-1.42354	0.0365411	-0.936614	0.292505	NoMatch
TRINITY_DN12736_c1_g2_i1.p1	C5	-1.4376	0.000249248	-1.4203	0.000340739	-1.5233	0.000160199	0.0172995	NA	-0.0856993	0.946402	-0.102999	0.940608	NoMatch
TRINITY_DN12736_c1_g6_i1.p1	C4	-0.916996	0.00145807	-1.5123	3.84425e-08	-2.00207	8.4054e-12	-0.595305	NA	-1.08507	0.00199274	-0.489768	0.369265	NoMatch
TRINITY_DN12737_c3_g3_i1.p1	NoDiff	-4.07978	NA	-7.28121	NA	-3.30332	NA	-3.20143	NA	0.776459	NA	3.97788	NA	NoMatch
TRINITY_DN12737_c4_g5_i2.p2	NoDiff	0.461846	0.860032	-2.02192	0.178708	0.701284	0.7622	-2.48376	NA	0.239438	0.944675	2.7232	0.0556516	NoMatch
TRINITY_DN12737_c4_g5_i2.p6	NoDiff	0.121612	0.956529	-2.56554	0.00710119	0.0010597	0.999841	-2.68716	NA	-0.120552	0.963397	2.5666	0.0113093	NoMatch
TRINITY_DN12737_c4_g7_i1.p1	NoDiff	0.136181	0.963718	-2.0933	0.135385	0.41586	0.871067	-2.22948	NA	0.279679	0.931634	2.50916	0.0729074	NoMatch
TRINITY_DN12737_c4_g7_i1.p2	NoDiff	0.32353	0.892921	-1.79437	0.171649	0.630013	0.753759	-2.1179	NA	0.306483	0.914039	2.42438	0.0506054	NoMatch
TRINITY_DN12739_c4_g2_i1.p1	NoDiff	-0.0809028	0.952449	-0.456652	0.620463	-0.390108	0.700398	-0.375749	NA	-0.309205	0.803948	0.0665443	0.973674	NoMatch
TRINITY_DN12739_c4_g4_i1.p1	NoDiff	-0.368061	0.645262	0.158254	0.873312	-0.34424	0.684489	0.526314	NA	0.0238206	0.989565	-0.502494	0.547983	NoMatch
TRINITY_DN12739_c4_g6_i1.p1	NoDiff	-0.00364908	0.997175	-0.237613	0.743672	-0.197891	0.806053	-0.233963	NA	-0.194242	0.831528	0.0397212	0.978039	NoMatch
TRINITY_DN12740_c11_g3_i1.p1	NoDiff	-0.0432986	0.970192	-0.0911142	0.929935	0.345311	0.651895	-0.0478155	NA	0.388609	0.638697	0.436425	0.59781	NoMatch
TRINITY_DN12741_c0_g1_i6.p1	NoDiff	0.478374	0.317113	0.259967	0.682292	0.742718	0.0643789	-0.218407	NA	0.264344	0.700733	0.482751	0.369181	NoMatch
TRINITY_DN12741_c0_g1_i8.p1	NoDiff	-1.57738	0.477462	-0.224274	0.947582	0.486377	0.876503	1.35311	NA	2.06376	0.342578	0.71065	0.84214	NoMatch
TRINITY_DN12741_c0_g2_i1.p2	NoDiff	-0.0563136	0.968772	0.543333	0.509335	1.03162	0.0923824	0.599646	NA	1.08793	0.0894345	0.488284	0.614249	NoMatch
TRINITY_DN12743_c0_g1_i1.p1	NoDiff	-0.723288	0.0578081	-0.219265	0.722761	-0.232713	0.710544	0.504023	NA	0.490575	0.34386	-0.0134489	0.990844	NoMatch
TRINITY_DN12743_c0_g3_i1.p1	NoDiff	-0.450014	0.297097	0.290372	0.57006	-0.141322	0.834064	0.740387	0.0965367	0.308692	0.601802	-0.431695	0.386282	NoMatch
TRINITY_DN12743_c0_g4_i1.p1	NoDiff	-0.346653	0.603688	0.0206996	0.984219	-0.0859294	0.92846	0.367352	0.715332	0.260723	0.762231	-0.106629	0.932742	NoMatch
TRINITY_DN12744_c0_g2_i2.p1	NoDiff	-0.610564	0.214336	0.0308946	0.975132	0.0727749	0.939036	0.641458	0.316111	0.683339	0.181527	0.0418803	0.976108	NoMatch
TRINITY_DN12745_c0_g8_i1.p1	NoDiff	-0.235934	0.829302	-0.549983	0.498979	-0.488341	0.573563	-0.314049	NA	-0.252406	0.841108	0.0616424	0.974292	NoMatch
TRINITY_DN12748_c2_g1_i5.p1	C4	-2.31258	0.0140482	-2.60077	0.00581329	-2.54237	0.0100509	-0.288196	NA	-0.229791	0.936831	0.0584055	0.987218	NoMatch
TRINITY_DN12748_c4_g2_i1.p1	NoDiff	0.61271	0.430703	0.650546	0.395146	0.844609	0.220111	0.0378358	NA	0.231899	0.84923	0.194063	0.892301	NoMatch
TRINITY_DN12748_c4_g3_i2.p1	NoDiff	0.128821	0.938082	0.595222	0.581721	1.07721	0.191351	0.466401	NA	0.948391	0.315918	0.48199	0.725084	NoMatch
TRINITY_DN12748_c4_g7_i1.p1	NoDiff	0.344922	0.71329	0.870502	0.147279	0.723974	0.28879	0.525579	NA	0.379052	0.701786	-0.146527	0.920501	NoMatch
TRINITY_DN12749_c0_g5_i1.p1	NoDiff	-0.6786	0.231064	-0.8417	0.1101	-0.619874	0.310939	-0.1631	NA	0.0587252	0.966171	0.221825	0.854362	NoMatch
TRINITY_DN12750_c10_g8_i1.p1	NoDiff	-0.180969	0.887578	-0.328824	0.762156	-0.19555	0.881106	-0.147855	NA	-0.0145811	0.994931	0.133274	0.945154	NoMatch
TRINITY_DN12751_c10_g1_i1.p1	NoDiff	0.744577	0.305713	1.11399	0.0617074	2.15466	7.03344e-06	0.369416	NA	1.41009	0.00599583	1.04067	0.0698996	NoMatch
TRINITY_DN12751_c2_g1_i1.p1	NoDiff	-0.501251	0.587875	-0.632517	0.457589	-0.787485	0.332436	-0.131265	NA	-0.286233	0.838784	-0.154968	0.936038	NoMatch
TRINITY_DN12751_c9_g1_i1.p1	NoDiff	0.682349	0.334571	0.271384	0.797373	0.521638	0.535714	-0.410965	NA	-0.160711	0.905686	0.250254	0.854103	NoMatch
TRINITY_DN12751_c9_g2_i2.p1	NoDiff	-0.146747	0.919587	0.398739	0.708096	-0.125792	0.932944	0.545486	NA	0.0209549	0.992699	-0.524531	0.666083	NoMatch
TRINITY_DN12751_c9_g4_i1.p1	NoDiff	0.338062	0.714049	0.391135	0.652472	-0.0494239	0.972096	0.0530725	NA	-0.387486	0.707848	-0.440559	0.6736	NoMatch
TRINITY_DN12752_c0_g13_i1.p1	NoDiff	0.569997	0.437623	0.118688	0.92066	0.426019	0.624176	-0.451309	NA	-0.143978	0.915736	0.307331	0.801823	NoMatch
TRINITY_DN12752_c0_g6_i1.p1	NoDiff	1.09688	0.189936	1.31278	0.0874516	0.929361	0.327817	0.215905	NA	-0.167517	0.925326	-0.383422	0.802202	NoMatch
TRINITY_DN12753_c5_g1_i3.p1	NoDiff	0.082509	0.923077	-0.135742	0.860684	-0.113331	0.89059	-0.218251	NA	-0.19584	0.808578	0.0224116	0.985882	NoMatch
TRINITY_DN12753_c5_g2_i1.p3	NoDiff	-0.250304	0.832263	-0.643651	0.45537	-0.00986798	0.996027	-0.393347	NA	0.240436	0.862494	0.633783	0.542144	NoMatch
TRINITY_DN12753_c8_g12_i1.p1	NoDiff	0.504962	0.784435	0.176314	0.936979	1.74044	0.0926529	-0.328648	NA	1.23547	0.327288	1.56412	0.181467	NoMatch
TRINITY_DN12755_c1_g7_i1.p1	NoDiff	-0.477916	0.399264	-0.560914	0.297605	-0.322892	0.643132	-0.082998	NA	0.155024	0.881174	0.238022	0.816341	NoMatch
TRINITY_DN12756_c0_g1_i1.p1	NoDiff	0.0390598	0.983792	0.162103	0.915925	0.162815	0.919673	0.123043	NA	0.123755	0.950802	0.000711945	1	NoMatch
TRINITY_DN12756_c0_g1_i2.p1	NoDiff	0.101529	0.857297	0.478213	0.112035	0.0617805	0.922746	0.376685	NA	-0.039748	0.959758	-0.416433	0.257478	NoMatch
TRINITY_DN12756_c0_g1_i2.p2	NoDiff	0.139931	0.886249	0.193227	0.829312	-0.0735244	0.948427	0.0532962	NA	-0.213455	0.836734	-0.266752	0.802608	NoMatch
TRINITY_DN12757_c0_g1_i1.p1	C5	-2.85617	1.34278e-14	-2.41158	5.40668e-11	-2.51133	5.19141e-11	0.444595	NA	0.344848	0.722725	-0.0997468	0.948479	NoMatch
TRINITY_DN12758_c0_g2_i1.p1	NoDiff	-0.647711	0.355698	-0.548353	0.47006	-0.466524	0.575141	0.0993579	NA	0.181187	0.894299	0.0818288	0.962445	NoMatch
TRINITY_DN12758_c0_g3_i1.p1	NoDiff	0.628667	0.243591	0.354851	0.62042	0.391158	0.576671	-0.273816	NA	-0.23751	0.797022	0.0363066	0.981225	NoMatch
TRINITY_DN12759_c0_g2_i2.p1	C5	-2.26129	2.63822e-09	-1.59001	5.18368e-05	-2.14496	5.1831e-08	0.671281	NA	0.116325	0.928394	-0.554956	0.4551	NoMatch
TRINITY_DN12763_c2_g1_i1.p2	NoDiff	0.351866	0.777417	0.662709	0.478909	0.874766	0.294934	0.310843	NA	0.5229	0.647737	0.212057	0.900116	NoMatch
TRINITY_DN12763_c4_g3_i2.p1	NoDiff	0.27382	0.821415	0.510299	0.594356	-0.0124502	0.994936	0.236479	NA	-0.28627	0.838034	-0.522749	0.659193	NoMatch
TRINITY_DN12763_c7_g1_i1.p1	NoDiff	-0.796881	0.0879931	-0.472636	0.417601	-0.0520316	0.959749	0.324245	NA	0.744849	0.159783	0.420604	0.566609	NoMatch
TRINITY_DN12763_c7_g1_i6.p1	NoDiff	-0.976298	0.0155399	-0.966975	0.0178314	-0.455311	0.412835	0.00932262	NA	0.520987	0.400635	0.511664	0.432197	NoMatch
TRINITY_DN12763_c7_g2_i4.p1	C1	0.770879	0.0700263	1.05908	0.00484653	0.2545	0.734386	0.288196	NA	-0.516379	0.367462	-0.804575	0.0762532	NoMatch
TRINITY_DN12768_c2_g2_i1.p1	NoDiff	-0.663265	0.273541	-1.04895	0.0421316	-0.0115682	0.993598	-0.385686	NA	0.651697	0.346182	1.03738	0.069031	NoMatch
TRINITY_DN12770_c7_g3_i1.p1	NoDiff	0.543841	0.57544	-0.441029	0.707509	0.0529703	0.975671	-0.98487	NA	-0.49087	0.684888	0.493999	0.730027	NoMatch
TRINITY_DN12772_c4_g1_i1.p2	NoDiff	-0.424079	0.809142	-0.72239	0.632829	-0.691328	0.665966	-0.29831	NA	-0.267248	0.915736	0.0310622	0.992908	NoMatch
TRINITY_DN12772_c4_g2_i1.p1	NoDiff	0.13563	0.912413	0.378213	0.677833	0.044803	0.97538	0.242584	NA	-0.0908267	0.95415	-0.33341	0.787447	NoMatch
TRINITY_DN12772_c5_g1_i3.p1	NoDiff	0.251811	0.827976	-0.57894	0.524547	-0.450663	0.66406	-0.83075	NA	-0.702473	0.455482	0.128277	0.949209	NoMatch
TRINITY_DN12772_c5_g1_i4.p1	NoDiff	-0.850361	0.536568	-1.01183	0.442501	-0.483991	0.779807	-0.16147	NA	0.366371	0.87022	0.527841	0.818039	NoMatch
TRINITY_DN12772_c5_g2_i1.p1	NoDiff	0.408516	0.762101	-0.412734	0.764686	0.0399304	0.983851	-0.82125	NA	-0.368586	0.817852	0.452665	0.796822	NoMatch
TRINITY_DN12772_c6_g3_i1.p1	NoDiff	-0.244629	0.842705	0.243616	0.83819	-0.672003	0.452023	0.488245	NA	-0.427373	0.731594	-0.915619	0.288441	NoMatch
TRINITY_DN12772_c6_g3_i3.p1	NoDiff	-1.75252	0.41264	-0.834113	0.762156	-1.22915	0.624241	0.918409	NA	0.523375	0.894539	-0.395034	0.933363	NoMatch
TRINITY_DN12772_c6_g3_i3.p2	NoDiff	0.130097	0.959341	-0.687811	0.713834	-1.0476	0.534408	-0.817907	NA	-1.17769	0.514025	-0.359785	0.912118	NoMatch
TRINITY_DN12772_c6_g3_i4.p1	NoDiff	-0.12004	0.943183	-0.610279	0.591198	0.331498	0.809889	-0.490239	NA	0.451538	0.752289	0.941777	0.376881	NoMatch
TRINITY_DN12772_c6_g3_i5.p1	NoDiff	-0.304027	0.841186	0.325443	0.817234	-0.333566	0.828765	0.62947	NA	-0.0295391	0.990998	-0.659009	0.644761	NoMatch
TRINITY_DN12775_c10_g1_i1.p2	NoDiff	0.305374	0.749756	-0.316114	0.743799	-0.45014	0.62081	-0.621488	NA	-0.755514	0.331956	-0.134026	0.938366	NoMatch
TRINITY_DN12775_c10_g6_i1.p1	NoDiff	0.613972	0.702649	0.570118	0.726814	0.560156	0.744122	-0.0438538	NA	-0.0538163	0.98654	-0.0099625	0.997388	NoMatch
TRINITY_DN12776_c0_g1_i1.p1	NoDiff	-0.505881	0.645684	-0.0832288	0.957143	-0.724422	0.462289	0.422653	NA	-0.218541	0.901961	-0.641193	0.605375	NoMatch
TRINITY_DN12778_c8_g5_i2.p1	NoDiff	-1.13054	0.362416	-0.260865	0.891708	-0.588066	0.719246	0.869673	NA	0.542473	0.790856	-0.327201	0.895475	NoMatch
TRINITY_DN12779_c2_g3_i1.p1	NoDiff	-0.59598	0.677416	0.090527	0.964141	-0.738216	0.593838	0.686507	NA	-0.142236	0.955889	-0.828743	0.592645	NoMatch
TRINITY_DN12779_c2_g4_i1.p1	NoDiff	-0.154724	0.927958	-0.326873	0.824482	-0.683563	0.577507	-0.172149	NA	-0.528839	0.735487	-0.35669	0.857955	NoMatch
TRINITY_DN12779_c3_g10_i1.p1	NoDiff	0.565393	0.588937	0.67685	0.48407	0.424965	0.731835	0.111457	NA	-0.140428	0.938579	-0.251885	0.884435	NoMatch
TRINITY_DN12779_c3_g11_i1.p1	NoDiff	-0.0894675	0.963718	-0.675599	0.616272	-0.817883	0.535412	-0.586132	NA	-0.728416	0.646731	-0.142284	0.960739	NoMatch
TRINITY_DN12779_c3_g15_i1.p1	NoDiff	0.0159402	0.98859	-0.53589	0.33787	-0.416973	0.51369	-0.55183	NA	-0.432913	0.543481	0.118917	0.9283	NoMatch
TRINITY_DN12779_c3_g16_i1.p1	NoDiff	-0.662401	0.450016	-0.0809582	0.953773	-0.119138	0.933101	0.581443	NA	0.543263	0.63645	-0.0381793	0.985056	NoMatch
TRINITY_DN12779_c3_g19_i1.p1	C3	-0.244224	0.82304	-0.644459	0.410851	-1.75349	0.00623362	-0.400235	NA	-1.50926	0.0358684	-1.10903	0.203561	NoMatch
TRINITY_DN12779_c3_g4_i1.p1	NoDiff	0.0430817	0.982128	0.114594	0.943908	0.514495	0.661329	0.0715125	NA	0.471413	0.731492	0.3999	0.80315	NoMatch
TRINITY_DN12779_c3_g5_i1.p1	NoDiff	-0.135796	0.938079	-0.294965	0.846369	-0.310683	0.843058	-0.159168	NA	-0.174887	0.934372	-0.0157183	0.995665	NoMatch
TRINITY_DN12779_c3_g6_i1.p1	NoDiff	-0.154507	0.937951	-0.113566	0.954295	0.119036	0.954387	0.0409411	NA	0.273543	0.897387	0.232602	0.926891	NoMatch
TRINITY_DN12780_c6_g2_i2.p1	NoDiff	0.672699	0.0792067	0.565574	0.177397	0.133868	0.864339	-0.107125	NA	-0.538832	0.258496	-0.431707	0.442853	NoMatch
TRINITY_DN12781_c0_g1_i1.p1	NoDiff	-0.439109	0.536107	-0.369377	0.631259	0.102481	0.924148	0.0697323	NA	0.541591	0.464105	0.471859	0.567863	NoMatch
TRINITY_DN12781_c0_g3_i1.p1	NoDiff	-0.663645	0.418123	-0.541219	0.547536	-0.662301	0.441741	0.122426	NA	0.00134381	0.999891	-0.121083	0.95085	NoMatch
TRINITY_DN12782_c6_g2_i1.p1	NoDiff	0.139649	0.946553	-0.223881	0.90892	-0.69809	0.661329	-0.363531	NA	-0.837739	0.613135	-0.474208	0.838717	NoMatch
TRINITY_DN12782_c7_g11_i1.p1	NoDiff	0.355029	0.721314	0.292929	0.778019	0.431317	0.644541	-0.0621008	NA	0.0762879	0.962275	0.138389	0.935317	NoMatch
TRINITY_DN12782_c7_g7_i3.p2	NoDiff	0.53673	0.595424	0.660514	0.473882	0.320669	0.801824	0.123784	NA	-0.216061	0.891297	-0.339845	0.821928	NoMatch
TRINITY_DN12789_c0_g4_i1.p1	NoDiff	-0.0448397	0.961056	-0.288992	0.636549	-0.630492	0.175048	-0.244152	NA	-0.585652	0.263746	-0.3415	0.648538	NoMatch
TRINITY_DN12789_c0_g5_i1.p1	NoDiff	-0.73096	0.0386663	-0.463215	0.277037	-0.982624	0.00433765	0.267745	NA	-0.251665	0.725798	-0.51941	0.308304	NoMatch
TRINITY_DN12791_c0_g2_i1.p1	NoDiff	0.675236	0.0254343	0.463731	0.199311	0.041155	0.958185	-0.211505	NA	-0.634081	0.0641176	-0.422576	0.33472	NoMatch
TRINITY_DN12792_c1_g1_i12.p3	NoDiff	1.2861	0.0482685	-0.474597	0.648264	0.445984	0.672252	-1.7607	NA	-0.840121	0.332967	0.920581	0.287156	NoMatch
TRINITY_DN12792_c1_g1_i16.p3	NoDiff	0.945037	0.60363	-0.328735	0.894721	-0.837158	0.66597	-1.27377	NA	-1.78219	0.23533	-0.508422	0.859198	NoMatch
TRINITY_DN12792_c1_g1_i2.p2	NoDiff	0.436469	0.882778	-1.15551	0.614049	-0.108418	0.975908	-1.59198	NA	-0.544887	0.864327	1.04709	0.722902	NoMatch
TRINITY_DN12792_c1_g1_i20.p3	NoDiff	1.27062	0.0978923	-0.133569	0.932581	-0.182007	0.909436	-1.40419	NA	-1.45263	0.0684855	-0.0484378	0.983701	NoMatch
TRINITY_DN12794_c3_g2_i1.p1	NoDiff	0.395107	0.587875	0.15794	0.873654	-0.123901	0.911243	-0.237167	NA	-0.519008	0.504853	-0.281841	0.803668	NoMatch
TRINITY_DN12794_c3_g3_i1.p1	NoDiff	0.535483	0.234257	-0.116955	0.883905	0.0991895	0.906308	-0.652438	NA	-0.436293	0.440761	0.216145	0.806336	NoMatch
TRINITY_DN12794_c3_g4_i1.p1	NoDiff	0.482017	0.774306	-0.0778461	0.972509	-0.238826	0.910657	-0.559864	NA	-0.720844	0.677757	-0.16098	0.957691	NoMatch
TRINITY_DN12794_c3_g5_i1.p1	NoDiff	-0.286486	0.869012	-0.0317305	0.987909	-0.900653	0.492329	0.254756	NA	-0.614167	0.7316	-0.868923	0.584262	NoMatch
TRINITY_DN12794_c3_g6_i1.p1	NoDiff	-0.307213	0.738441	-0.420375	0.608212	-0.0116224	0.994059	-0.113162	NA	0.29559	0.78517	0.408753	0.694511	NoMatch
TRINITY_DN12794_c5_g1_i1.p1	NoDiff	-0.546389	0.516455	-0.854703	0.232656	0.140183	0.910401	-0.308313	NA	0.686572	0.425005	0.994885	0.181816	NoMatch
TRINITY_DN12794_c5_g10_i1.p1	NoDiff	-0.27865	0.746502	-0.261962	0.759114	-0.641381	0.324686	0.0166876	NA	-0.362731	0.706036	-0.379419	0.708914	NoMatch
TRINITY_DN12794_c5_g4_i2.p1	NoDiff	-0.438668	0.145089	-0.165715	0.715102	0.0399623	0.949454	0.272953	0.628305	0.47863	0.130576	0.205677	0.690163	NoMatch
TRINITY_DN12795_c3_g1_i1.p1	C6	-2.79163	1.38075e-05	-2.65511	3.92405e-05	-2.42039	0.000349793	0.136528	NA	0.371247	0.843528	0.234719	0.923539	NoMatch
TRINITY_DN12795_c4_g2_i1.p1	NoDiff	0.00918946	0.995335	-0.530988	0.584848	-0.805271	0.338493	-0.540178	NA	-0.814461	0.377214	-0.274283	0.865372	NoMatch
TRINITY_DN12796_c0_g2_i1.p1	NoDiff	0.301548	0.812354	0.24915	0.851754	0.10137	0.950274	-0.0523988	NA	-0.200178	0.904646	-0.14778	0.941169	NoMatch
TRINITY_DN12797_c1_g4_i3.p1	NoDiff	0.776304	0.315694	0.573328	0.525861	-0.0124607	0.99494	-0.202976	NA	-0.788765	0.376044	-0.585789	0.59637	NoMatch
TRINITY_DN12797_c1_g7_i1.p1	NoDiff	0.587814	0.0181281	0.997084	3.70751e-06	0.61662	0.012941	0.40927	0.277724	0.028806	0.968046	-0.380464	0.246036	NoMatch
TRINITY_DN12799_c3_g3_i4.p1	NoDiff	0.0515784	0.967548	-0.0216519	0.986918	-0.124543	0.916702	-0.0732303	NA	-0.176122	0.891744	-0.102891	0.950565	NoMatch
TRINITY_DN12801_c0_g1_i1.p1	NoDiff	-0.213967	0.730194	-0.402805	0.402448	-0.423917	0.382405	-0.188839	NA	-0.20995	0.778867	-0.0211116	0.986061	NoMatch
TRINITY_DN12804_c11_g4_i1.p1	NoDiff	0.192322	0.911511	-0.233857	0.888975	-0.382389	0.807178	-0.426179	NA	-0.574711	0.706102	-0.148532	0.953396	NoMatch
TRINITY_DN12804_c12_g1_i2.p1	NoDiff	0.231074	0.633613	0.804528	0.00459674	0.169208	0.756622	0.573455	0.168825	-0.0618657	0.939105	-0.63532	0.0550596	NoMatch
TRINITY_DN12804_c12_g1_i6.p1	NoDiff	1.08052	0.313652	1.15574	0.268175	1.25911	0.214293	0.0752192	NA	0.17859	0.934372	0.103371	0.967704	NoMatch
TRINITY_DN12805_c10_g1_i1.p1	NoDiff	-0.82668	0.56538	-0.760554	0.611234	-0.317281	0.872158	0.0661257	NA	0.509399	0.802055	0.443273	0.850982	NoMatch
TRINITY_DN12805_c13_g1_i1.p1	NoDiff	-0.446506	0.513625	-0.508491	0.436834	-0.902979	0.0926168	-0.0619852	NA	-0.456473	0.586742	-0.394488	0.682216	NoMatch
TRINITY_DN12805_c13_g4_i1.p1	NoDiff	-0.0824959	0.965144	0.419231	0.756383	0.14523	0.936132	0.501727	NA	0.227726	0.908752	-0.274001	0.891681	NoMatch
TRINITY_DN12805_c13_g7_i1.p1	NoDiff	-0.148445	0.936058	-0.514183	0.714836	-0.4814	0.746589	-0.365738	NA	-0.332955	0.860155	0.0327829	0.990228	NoMatch
TRINITY_DN12806_c0_g1_i1.p3	NoDiff	0.285413	0.430667	0.695259	0.00487767	0.13342	0.794023	0.409846	0.299486	-0.151993	0.781188	-0.561839	0.0539273	NoMatch
TRINITY_DN12806_c0_g1_i2.p3	NoDiff	-0.0788923	0.923485	0.391372	0.422829	-0.110353	0.88722	0.470265	NA	-0.0314608	0.978027	-0.501725	0.318776	NoMatch
TRINITY_DN12808_c0_g17_i1.p1	NoDiff	0.0400033	0.979059	0.0272105	0.985204	-0.0206101	0.990257	-0.0127928	NA	-0.0606134	0.9724	-0.0478206	0.981837	NoMatch
TRINITY_DN12811_c3_g6_i1.p1	NoDiff	-1.79487	0.221794	-1.30127	0.425782	0.215955	0.931988	0.493597	NA	2.01083	0.187406	1.51723	0.383384	NoMatch
TRINITY_DN12811_c4_g3_i1.p1	NoDiff	-0.955185	0.555428	-1.96069	0.124628	-0.655418	0.732718	-1.00551	NA	0.299767	0.915909	1.30527	0.481901	NoMatch
TRINITY_DN12814_c0_g1_i1.p1	NoDiff	0.317222	0.50557	0.960821	0.00137332	0.660856	0.0564895	0.643598	0.146121	0.343634	0.504907	-0.299964	0.59683	NoMatch
TRINITY_DN12814_c0_g1_i2.p1	C0	0.84934	0.000622622	1.20827	1.64697e-07	0.733046	0.0053252	0.358929	0.44921	-0.116294	0.84796	-0.475224	0.149323	NoMatch
TRINITY_DN12816_c0_g1_i1.p1	NoDiff	-0.071193	0.94064	0.183534	0.815011	-0.178744	0.830933	0.254727	NA	-0.107551	0.922858	-0.362278	0.643231	NoMatch
TRINITY_DN12816_c0_g2_i1.p1	NoDiff	0.0275771	0.976953	0.293749	0.625988	0.0607956	0.948132	0.266172	NA	0.0332184	0.978188	-0.232954	0.784043	NoMatch
TRINITY_DN12819_c5_g2_i1.p1	NoDiff	0.111729	0.961157	0.949061	0.446074	-0.0321497	0.9907	0.837333	NA	-0.143878	0.957544	-0.981211	0.516313	NoMatch
TRINITY_DN12820_c2_g5_i1.p1	NoDiff	0.198175	0.858412	0.107489	0.92831	0.202642	0.855451	-0.0906852	NA	0.00446728	0.999127	0.0951525	0.954828	NoMatch
TRINITY_DN12820_c2_g8_i1.p1	NoDiff	0.55326	0.563486	-0.219364	0.873774	0.533345	0.599168	-0.772625	NA	-0.0199159	0.992699	0.752709	0.468016	NoMatch
TRINITY_DN12820_c3_g10_i1.p1	NoDiff	-0.393726	0.607999	-0.0647709	0.953492	-0.00951978	0.994936	0.328955	NA	0.384206	0.673459	0.0552511	0.973007	NoMatch
TRINITY_DN12820_c3_g3_i2.p1	NoDiff	0.0512549	0.972134	-0.320269	0.764395	0.0920704	0.948231	-0.371524	NA	0.0408155	0.982928	0.41234	0.74102	NoMatch
TRINITY_DN12821_c0_g1_i2.p2	NoDiff	1.23628	0.192715	0.340221	0.834386	0.621591	0.645396	-0.896061	NA	-0.614691	0.673459	0.28137	0.896899	NoMatch
TRINITY_DN12821_c1_g1_i11.p1	NoDiff	1.12518	0.299559	-0.272522	0.879055	0.382605	0.818058	-1.3977	0.285286	-0.742576	0.616795	0.655127	0.696772	NoMatch
TRINITY_DN12821_c1_g1_i2.p1	NoDiff	1.63119	0.0508825	0.367015	0.814592	0.29376	0.862822	-1.26417	NA	-1.33743	0.175839	-0.0732544	0.978942	NoMatch
TRINITY_DN12822_c0_g1_i1.p1	C6	-2.53286	5.23923e-10	-2.6354	1.55e-10	-1.56496	0.00033072	-0.102541	NA	0.967896	0.101685	1.07044	0.0644513	NoMatch
TRINITY_DN12822_c0_g1_i3.p1	NoDiff	-3.13209	5.76131e-19	-2.13306	1.31228e-10	-1.63159	2.05039e-06	0.99903	NA	1.50049	0.000638656	0.501461	0.453102	NoMatch
TRINITY_DN12822_c0_g1_i6.p1	C6	-2.6275	1.26758e-07	-2.36805	1.9982e-06	-1.41377	0.00863228	0.259444	NA	1.21372	0.0867894	0.954281	0.232347	NoMatch
TRINITY_DN12822_c0_g1_i9.p1	C6	-2.55037	3.8167e-11	-2.46693	2.19273e-10	-1.35181	0.00114951	0.0834426	NA	1.19856	0.0175141	1.11512	0.0333389	NoMatch
TRINITY_DN12822_c0_g2_i1.p1	C6	-2.40549	1.27986e-06	-2.31143	4.02742e-06	-1.69824	0.00149023	0.094055	NA	0.707249	0.430239	0.613194	0.540625	NoMatch
TRINITY_DN12822_c0_g2_i3.p1	NoDiff	-4.73394	5.00093e-10	-2.8514	1.75105e-06	-2.11517	0.000548766	1.88254	NA	2.61877	0.00656216	0.736227	0.570618	NoMatch
TRINITY_DN12822_c0_g2_i4.p1	C6	-2.09501	3.85993e-09	-2.30883	1.35102e-10	-1.52604	5.00914e-05	-0.213829	NA	0.568963	0.375742	0.782792	0.16456	NoMatch
TRINITY_DN12822_c0_g3_i1.p1	C6	-2.81349	6.59419e-14	-2.74532	3.75125e-13	-1.84642	1.1852e-06	0.0681727	NA	0.967074	0.0894504	0.898901	0.133885	NoMatch
TRINITY_DN12822_c0_g3_i2.p1	C6	-2.56362	1.01332e-09	-2.38916	1.53888e-08	-1.77099	5.83961e-05	0.174466	NA	0.792636	0.257535	0.61817	0.452206	NoMatch
TRINITY_DN12822_c0_g4_i2.p1	C7	-2.67308	7.77591e-06	-2.40825	6.01899e-05	-0.960859	0.202179	0.264829	NA	1.71222	0.0217166	1.44739	0.0676097	NoMatch
TRINITY_DN12823_c1_g2_i1.p1	NoDiff	0.518147	0.62964	-0.253009	0.860489	-0.0017692	0.999841	-0.771156	NA	-0.519916	0.683255	0.251239	0.895111	NoMatch
TRINITY_DN12826_c0_g1_i1.p1	NoDiff	0.165436	0.88604	-0.115247	0.923281	-0.284073	0.787275	-0.280683	NA	-0.449509	0.652461	-0.168826	0.91493	NoMatch
TRINITY_DN12830_c0_g1_i1.p1	C5	-2.14576	0.00023782	-1.45708	0.0186465	-1.6316	0.00970532	0.688679	NA	0.514165	0.698901	-0.174515	0.930956	NoMatch
TRINITY_DN12830_c1_g2_i1.p1	NoDiff	0.398683	0.502383	0.397809	0.505684	0.33564	0.610787	-0.000873769	NA	-0.0630425	0.956395	-0.0621688	0.961738	NoMatch
TRINITY_DN12831_c3_g10_i1.p1	NoDiff	0.322133	0.78794	0.429443	0.685408	0.765386	0.358407	0.10731	NA	0.443253	0.70285	0.335943	0.812305	NoMatch
TRINITY_DN12831_c3_g13_i1.p1	NoDiff	0.257578	0.827976	0.674673	0.400178	0.536765	0.55702	0.417095	NA	0.279187	0.828996	-0.137908	0.937516	NoMatch
TRINITY_DN12831_c3_g2_i1.p1	NoDiff	0.301107	0.738441	0.111745	0.92009	-0.406066	0.632877	-0.189362	NA	-0.707173	0.327832	-0.517811	0.561835	NoMatch
TRINITY_DN12831_c3_g3_i1.p1	NoDiff	0.147576	0.91949	0.374581	0.736473	0.442795	0.682699	0.227005	NA	0.295219	0.831296	0.0682144	0.974083	NoMatch
TRINITY_DN12831_c3_g8_i1.p1	NoDiff	0.521751	0.428289	0.661909	0.26469	0.522357	0.443929	0.140157	NA	0.000605336	1	-0.139552	0.917432	NoMatch
TRINITY_DN12832_c0_g1_i1.p1	NoDiff	-0.121656	0.937491	0.287257	0.822159	-0.52982	0.644158	0.408913	NA	-0.408164	0.778867	-0.817077	0.448425	NoMatch
TRINITY_DN12832_c0_g2_i3.p1	NoDiff	-0.207906	0.834705	-0.0102611	0.993182	0.287169	0.748589	0.197645	NA	0.495075	0.548967	0.29743	0.78885	NoMatch
TRINITY_DN12832_c0_g3_i2.p1	NoDiff	-0.00359221	0.995983	-0.0294452	0.967784	0.198304	0.700437	-0.025853	0.981862	0.201896	0.727562	0.227749	0.701404	NoMatch
TRINITY_DN12836_c0_g1_i1.p1	NoDiff	0.460986	0.503823	0.82324	0.115422	1.00125	0.0409904	0.362254	NA	0.540261	0.429375	0.178007	0.876896	NoMatch
TRINITY_DN12836_c0_g3_i1.p1	C10	0.843254	0.0473388	0.810026	0.0616025	1.2924	0.000522241	-0.0332282	NA	0.449148	0.457564	0.482376	0.422924	NoMatch
TRINITY_DN12836_c0_g3_i2.p1	NoDiff	0.741298	0.294053	0.888335	0.171121	1.06728	0.0775515	0.147037	NA	0.325979	0.770603	0.178942	0.904443	NoMatch
TRINITY_DN12837_c0_g3_i1.p1	NoDiff	0.538936	0.0539689	0.868919	0.000269275	0.803683	0.00118975	0.329982	0.492376	0.264746	0.537235	-0.065236	0.933363	NoMatch
TRINITY_DN12838_c5_g3_i1.p1	NoDiff	0.81869	0.326659	0.921915	0.244298	0.136595	0.928947	0.103225	NA	-0.682095	0.517201	-0.78532	0.43388	NoMatch
TRINITY_DN12838_c9_g1_i1.p1	NoDiff	0.455003	0.60713	0.474183	0.586041	0.716637	0.327351	0.0191803	NA	0.261635	0.826714	0.242454	0.857847	NoMatch
TRINITY_DN12839_c5_g2_i4.p2	NoDiff	0.0608258	0.976703	-0.316948	0.854087	-0.148012	0.941762	-0.377774	NA	-0.208838	0.926383	0.168936	0.950646	NoMatch
TRINITY_DN12839_c5_g7_i1.p1	NoDiff	0.0746462	0.942462	0.0816481	0.93354	0.463918	0.456661	0.00700194	NA	0.389272	0.608272	0.38227	0.638655	NoMatch
TRINITY_DN12842_c1_g2_i1.p2	NoDiff	-0.227053	0.90011	-0.595624	0.676046	-0.524547	0.737099	-0.368571	NA	-0.297493	0.888718	0.0710776	0.982054	NoMatch
TRINITY_DN12842_c3_g1_i1.p1	NoDiff	-0.717359	0.513401	-0.277522	0.85002	-0.496377	0.7071	0.439837	NA	0.220982	0.91338	-0.218856	0.921809	NoMatch
TRINITY_DN12842_c3_g5_i1.p1	NoDiff	-0.318352	0.749273	0.0350567	0.978828	0.272836	0.788996	0.353409	NA	0.591188	0.493198	0.237779	0.858136	NoMatch
TRINITY_DN12842_c5_g1_i1.p1	NoDiff	0.326036	0.501112	0.393723	0.37778	-0.285083	0.59656	0.0676862	0.950818	-0.61112	0.132139	-0.678806	0.0814306	NoMatch
TRINITY_DN12842_c6_g3_i1.p1	NoDiff	-0.550911	0.609479	-0.485791	0.668131	-0.776296	0.442467	0.0651202	NA	-0.225385	0.903823	-0.290505	0.878133	NoMatch
TRINITY_DN12844_c5_g2_i1.p1	NoDiff	0.194986	0.883644	0.656477	0.436908	0.201021	0.881809	0.461491	NA	0.00603486	0.998709	-0.455456	0.71112	NoMatch
TRINITY_DN12845_c8_g4_i1.p1	NoDiff	-0.062738	0.972134	-0.74923	0.488549	0.0688653	0.969542	-0.686492	NA	0.131603	0.948223	0.818096	0.508431	NoMatch
TRINITY_DN12849_c0_g2_i1.p1	NoDiff	-0.521432	0.306593	-0.111652	0.894914	-0.117878	0.891436	0.40978	NA	0.403554	0.547115	-0.00622601	0.996497	NoMatch
TRINITY_DN12851_c0_g1_i2.p1	NoDiff	0.0749907	0.949417	0.428944	0.560165	0.387856	0.624999	0.353953	NA	0.312865	0.748334	-0.0410881	0.980388	NoMatch
TRINITY_DN12851_c0_g4_i1.p1	NoDiff	0.105834	0.895039	0.29525	0.61256	0.408289	0.42595	0.189415	NA	0.302455	0.646459	0.11304	0.912231	NoMatch
TRINITY_DN12851_c0_g7_i1.p1	NoDiff	0.449979	0.567317	0.594457	0.3918	0.0148681	0.993069	0.144477	NA	-0.435111	0.643325	-0.579588	0.49	NoMatch
TRINITY_DN12852_c0_g1_i1.p1	C6	-1.60825	0.00417552	-2.8515	2.80899e-08	-0.840574	0.246867	-1.24325	0.140828	0.767675	0.36697	2.01093	0.000515612	NoMatch
TRINITY_DN12852_c0_g1_i2.p1	NoDiff	-1.31319	0.00717319	-2.4239	3.38324e-08	-0.736824	0.232866	-1.1107	0.11235	0.576371	0.462564	1.68707	0.000707125	NoMatch
TRINITY_DN12853_c2_g1_i2.p1	NoDiff	0.946991	0.292205	0.188671	0.905437	0.0495112	0.979631	-0.75832	NA	-0.89748	0.392955	-0.139159	0.95209	NoMatch
TRINITY_DN12853_c5_g1_i2.p1	NoDiff	-0.841881	0.0110205	-0.0667362	0.92657	0.025972	0.975836	0.775145	NA	0.867853	0.0138402	0.0927082	0.923938	NoMatch
TRINITY_DN12854_c5_g4_i1.p1	NoDiff	0.275338	0.863607	0.339026	0.820511	-0.145936	0.938966	0.0636883	NA	-0.421274	0.803344	-0.484962	0.785678	NoMatch
TRINITY_DN12854_c5_g6_i1.p1	C0	0.938224	0.098518	1.21472	0.0165809	0.779248	0.228879	0.276499	NA	-0.158976	0.896612	-0.435475	0.63056	NoMatch
TRINITY_DN12854_c5_g8_i1.p1	NoDiff	0.372982	0.836455	0.189596	0.925104	1.17544	0.292039	-0.183386	NA	0.80246	0.573583	0.985846	0.472486	NoMatch
TRINITY_DN12855_c3_g1_i1.p1	NoDiff	-0.880674	0.43158	-1.0232	0.342527	0.856922	0.412076	-0.142523	NA	1.7376	0.045869	1.88012	0.0303258	NoMatch
TRINITY_DN12855_c4_g1_i1.p1	C8	-0.258878	0.805722	-0.349535	0.714766	1.41048	0.00419154	-0.0906568	NA	1.66936	0.000731731	1.76001	0.000409955	NoMatch
TRINITY_DN12855_c4_g10_i1.p1	NoDiff	-0.419817	0.778602	-1.36605	0.18455	1.12464	0.211081	-0.946235	NA	1.54445	0.0744657	2.49069	0.00271296	NoMatch
TRINITY_DN12855_c4_g13_i2.p1	NoDiff	-0.306058	0.876648	0.249143	0.896761	1.27342	0.224262	0.555201	NA	1.57948	0.133234	1.02428	0.430962	NoMatch
TRINITY_DN12855_c4_g2_i1.p1	NoDiff	0.351226	0.862008	-0.0459331	0.985423	1.48563	0.17792	-0.397159	NA	1.1344	0.390342	1.53156	0.20543	NoMatch
TRINITY_DN12855_c4_g3_i1.p1	NoDiff	-1.54348	0.299946	-1.9473	0.175435	0.559164	0.778555	-0.403818	NA	2.10264	0.128451	2.50646	0.0694711	NoMatch
TRINITY_DN12855_c4_g8_i1.p1	C8	-0.583138	0.467261	-0.594708	0.461256	1.53233	0.00183462	-0.01157	NA	2.11547	1.37244e-05	2.12704	1.66329e-05	NoMatch
TRINITY_DN12856_c5_g5_i1.p1	NoDiff	-0.245911	0.551968	-0.273203	0.492026	-0.281528	0.481766	-0.0272916	0.980027	-0.035617	0.964669	-0.00832548	0.99323	NoMatch
TRINITY_DN12857_c0_g4_i1.p1	NoDiff	-0.159977	0.910251	0.0580391	0.969798	-0.00371802	0.998826	0.218016	NA	0.156259	0.926996	-0.0617571	0.977804	NoMatch
TRINITY_DN12859_c1_g2_i1.p1	NoDiff	-0.198646	0.923442	0.520919	0.738444	-0.015482	0.995777	0.719565	NA	0.183164	0.941189	-0.536401	0.788236	NoMatch
TRINITY_DN12859_c5_g1_i1.p1	NoDiff	-0.68022	0.516455	-0.885476	0.358158	-0.384913	0.773934	-0.205256	NA	0.295307	0.863302	0.500563	0.757298	NoMatch
TRINITY_DN12859_c5_g12_i2.p1	NoDiff	0.429673	0.796294	-0.248255	0.89868	0.542074	0.730796	-0.677928	NA	0.112401	0.96354	0.790329	0.629595	NoMatch
TRINITY_DN12859_c5_g14_i1.p1	NoDiff	-0.821981	0.359679	-1.31545	0.0931152	-0.622513	0.552118	-0.493473	NA	0.199468	0.914418	0.692941	0.605339	NoMatch
TRINITY_DN12859_c5_g16_i1.p1	NoDiff	-0.31427	0.788895	-0.380901	0.725748	0.514482	0.579641	-0.0666307	NA	0.828752	0.330639	0.895383	0.288607	NoMatch
TRINITY_DN12859_c5_g2_i2.p1	NoDiff	0.185121	0.806655	-0.0503384	0.957062	0.0476078	0.961901	-0.23546	NA	-0.137514	0.885897	0.0979462	0.936202	NoMatch
TRINITY_DN12859_c5_g3_i1.p1	NoDiff	-0.547822	0.430426	-0.614973	0.360856	0.108756	0.922756	-0.0671517	NA	0.656577	0.366882	0.723729	0.312675	NoMatch
TRINITY_DN12859_c5_g5_i1.p1	NoDiff	-0.14377	0.902965	-0.176156	0.875058	-0.0571265	0.965913	-0.0323864	NA	0.0866432	0.955889	0.11903	0.944149	NoMatch
TRINITY_DN12861_c1_g1_i1.p1	C1	1.05232	5.74326e-05	1.11557	1.69409e-05	-0.00294819	0.997823	0.0632543	0.948499	-1.05527	0.000165294	-1.11852	5.54124e-05	NoMatch
TRINITY_DN12861_c1_g2_i1.p1	C1	1.26911	0.00673595	1.31675	0.00467633	-0.182496	0.875485	0.0476468	NA	-1.4516	0.00449813	-1.49925	0.00320676	NoMatch
TRINITY_DN12861_c1_g3_i1.p1	NoDiff	0.0149042	0.995624	0.272878	0.907343	-0.19629	0.941605	0.257974	NA	-0.211194	0.946169	-0.469168	0.866768	NoMatch
TRINITY_DN12861_c1_g5_i1.p1	C1	1.53683	0.000158976	1.27253	0.00353931	0.207114	0.836705	-0.264298	NA	-1.32972	0.00347891	-1.06542	0.0362514	NoMatch
TRINITY_DN12861_c1_g6_i1.p1	C1	1.34673	2.9068e-06	1.31021	6.8434e-06	0.0521524	0.952834	-0.0365164	NA	-1.29458	2.96555e-05	-1.25806	6.69656e-05	NoMatch
TRINITY_DN12862_c0_g2_i1.p2	NoDiff	-0.373876	0.653611	-0.242283	0.798351	-0.0216194	0.986846	0.131593	NA	0.352257	0.723068	0.220664	0.862145	NoMatch
TRINITY_DN12862_c0_g2_i2.p2	NoDiff	0.341018	0.692325	0.440104	0.565999	0.109423	0.92673	0.0990863	NA	-0.231595	0.838784	-0.330681	0.765005	NoMatch
TRINITY_DN12864_c0_g1_i1.p1	NoDiff	0.0764752	0.926985	0.139298	0.848592	0.0194251	0.98404	0.0628232	NA	-0.0570501	0.956395	-0.119873	0.905884	NoMatch
TRINITY_DN12864_c0_g2_i1.p1	NoDiff	0.0259047	0.97189	0.128431	0.819636	0.279773	0.516843	0.102526	NA	0.253868	0.619167	0.151342	0.824938	NoMatch
TRINITY_DN12865_c5_g1_i1.p1	NoDiff	0.730981	0.617658	-0.748957	0.643278	-0.569843	0.755873	-1.47994	NA	-1.30082	0.343596	0.179114	0.956171	NoMatch
TRINITY_DN12865_c5_g1_i2.p1	NoDiff	-0.718749	0.526376	-0.548711	0.664154	-0.0999081	0.957642	0.170038	NA	0.618841	0.659719	0.448803	0.796296	NoMatch
TRINITY_DN12865_c5_g2_i2.p1	NoDiff	-0.241542	0.704099	-0.637362	0.13697	-0.368472	0.504583	-0.395819	NA	-0.126929	0.891392	0.26889	0.739794	NoMatch
TRINITY_DN12865_c5_g2_i3.p2	NoDiff	-0.627925	0.664374	-0.589356	0.688474	-0.435483	0.793605	0.0385694	NA	0.192442	0.93634	0.153873	0.956135	NoMatch
TRINITY_DN12865_c5_g3_i1.p1	NoDiff	-0.62021	0.648143	-0.0781967	0.968311	-0.0012012	0.999841	0.542013	NA	0.619009	0.696516	0.0769955	0.978039	NoMatch
TRINITY_DN12867_c1_g1_i11.p1	NoDiff	-0.31706	0.864453	-1.60475	0.121286	0.14694	0.944279	-1.28769	NA	0.464	0.805772	1.75169	0.107577	NoMatch
TRINITY_DN12867_c1_g1_i2.p1	NoDiff	-0.474444	0.390226	-1.68875	3.01374e-06	-1.07244	0.00797941	-1.2143	0.0152479	-0.597996	0.287762	0.616305	0.289265	NoMatch
TRINITY_DN12867_c1_g1_i6.p1	NoDiff	-0.663988	0.0653457	-1.75508	1.95543e-09	-0.655396	0.0761605	-1.09109	0.00694034	0.00859184	0.994492	1.09969	0.00132285	NoMatch
TRINITY_DN12867_c1_g1_i8.p1	NoDiff	-1.06455	0.148881	-1.25775	0.0732572	-0.830389	0.323949	-0.193206	NA	0.234158	0.883766	0.427364	0.774139	NoMatch
TRINITY_DN12867_c1_g1_i9.p1	NoDiff	-0.372567	0.482593	-1.57552	2.10352e-06	-0.638771	0.136138	-1.20295	0.00655853	-0.266203	0.711869	0.936746	0.0247434	NoMatch
TRINITY_DN12868_c6_g7_i1.p1	C7	-2.11124	7.87011e-08	-2.12618	9.08729e-08	-0.747238	0.132272	-0.0149409	NA	1.364	0.00391587	1.37894	0.00400729	NoMatch
TRINITY_DN12868_c8_g6_i1.p1	NoDiff	1.00323	0.414445	0.443693	0.797989	1.06611	0.384377	-0.559535	NA	0.0628854	0.982059	0.62242	0.734117	NoMatch
TRINITY_DN12871_c7_g1_i1.p1	NoDiff	0.037591	0.975887	-0.164742	0.875399	-0.152019	0.891621	-0.202333	NA	-0.18961	0.873515	0.012723	0.994607	NoMatch
TRINITY_DN12874_c0_g8_i1.p1	NoDiff	-0.76365	0.218986	-0.594209	0.392995	-0.139018	0.900379	0.169442	NA	0.624632	0.428039	0.455191	0.639402	NoMatch
TRINITY_DN12875_c1_g8_i1.p1	NoDiff	-0.0780481	0.895039	0.0181211	0.9785	-0.352546	0.334432	0.0961692	0.912613	-0.274498	0.553573	-0.370667	0.359838	NoMatch
TRINITY_DN12877_c0_g1_i1.p1	C7	-5.96998	1.76247e-19	-4.4134	1.2739e-15	-1.38885	0.0211585	1.55658	NA	4.58112	4.83784e-11	3.02454	5.82227e-07	NoMatch
TRINITY_DN12877_c0_g1_i7.p1	C7	-4.81801	3.47157e-24	-4.58913	5.51126e-23	-1.41021	0.000891887	0.228882	NA	3.40781	2.01027e-11	3.17892	2.68687e-10	NoMatch
TRINITY_DN12877_c0_g1_i8.p1	C7	-4.92042	8.22856e-33	-4.75986	1.50776e-31	-1.41609	4.39001e-05	0.160552	NA	3.50432	1.02042e-15	3.34377	1.42824e-14	NoMatch
TRINITY_DN12879_c6_g1_i1.p1	NoDiff	-0.278037	0.746832	-0.176387	0.853946	0.112307	0.915371	0.101649	NA	0.390344	0.651354	0.288695	0.787361	NoMatch
TRINITY_DN12879_c6_g6_i1.p2	NoDiff	0.278366	0.721141	0.543202	0.347086	0.508542	0.402967	0.264836	NA	0.230176	0.804058	-0.0346601	0.981756	NoMatch
TRINITY_DN12880_c5_g5_i1.p1	NoDiff	0.108669	0.929464	0.438333	0.596086	-0.621305	0.45301	0.329664	NA	-0.729974	0.387088	-1.05964	0.125113	NoMatch
TRINITY_DN12880_c5_g6_i1.p1	NoDiff	0.0252863	0.97424	-0.185474	0.73916	-0.674993	0.0541157	-0.21076	NA	-0.700279	0.0547445	-0.489519	0.279278	NoMatch
TRINITY_DN12880_c7_g2_i2.p1	NoDiff	1.30432	0.555428	0.349874	0.915048	0.903063	0.734912	-0.954442	NA	-0.401254	0.913146	0.553188	0.884435	NoMatch
TRINITY_DN12880_c7_g2_i3.p1	NoDiff	0.331393	0.82465	0.0740457	0.96869	-0.863127	0.44832	-0.257348	NA	-1.19452	0.260141	-0.937173	0.459557	NoMatch
TRINITY_DN12880_c7_g4_i1.p1	NoDiff	0.102976	0.936621	-0.606234	0.45011	-0.72184	0.34628	-0.70921	NA	-0.824816	0.29514	-0.115606	0.950037	NoMatch
TRINITY_DN12881_c2_g2_i2.p1	NoDiff	-0.345642	0.880506	-0.202659	0.931092	0.116956	0.964052	0.142983	0.972403	0.462599	0.846316	0.319615	0.915105	NoMatch
TRINITY_DN12881_c3_g4_i1.p1	NoDiff	0.928746	0.752768	1.26628	0.622957	-0.854777	0.775403	0.337536	0.950392	-1.78352	0.47292	-2.12106	0.360375	NoMatch
TRINITY_DN12883_c0_g1_i2.p1	C6	-8.56065	5.38236e-27	-7.51195	1.74152e-37	-3.51213	3.12344e-32	1.0487	0.713421	5.04852	6.00981e-09	3.99982	8.67657e-10	NoMatch
TRINITY_DN12885_c9_g6_i1.p1	NoDiff	-0.349514	0.323787	-0.217959	0.618719	0.0952424	0.868444	0.131556	NA	0.444757	0.206477	0.313201	0.477366	NoMatch
TRINITY_DN12886_c4_g1_i1.p1	NoDiff	-1.09857	0.107075	-0.741506	0.348446	-1.15658	0.107187	0.357068	NA	-0.0580068	0.978392	-0.415075	0.777951	NoMatch
TRINITY_DN12886_c4_g3_i1.p1	NoDiff	0.72206	0.396555	0.566055	0.557882	0.80664	0.332543	-0.156005	NA	0.08458	0.96109	0.240585	0.879687	NoMatch
TRINITY_DN12887_c1_g14_i1.p1	NoDiff	0.102949	0.930365	-0.317329	0.731236	-0.228341	0.829267	-0.420278	NA	-0.33129	0.757956	0.088988	0.959321	NoMatch
TRINITY_DN12887_c1_g17_i1.p1	NoDiff	0.3132	0.708628	0.20318	0.831232	-0.172623	0.870672	-0.110019	NA	-0.485823	0.554218	-0.375803	0.706834	NoMatch
TRINITY_DN12887_c1_g18_i1.p1	NoDiff	-0.36243	0.652264	-0.330017	0.689771	-0.322784	0.70718	0.0324135	NA	0.0396459	0.97993	0.00723241	0.996711	NoMatch
TRINITY_DN12887_c1_g20_i1.p1	NoDiff	0.513463	0.558211	0.238253	0.837464	0.172207	0.895666	-0.275211	NA	-0.341257	0.777133	-0.066046	0.973424	NoMatch
TRINITY_DN12887_c1_g3_i1.p1	NoDiff	0.047262	0.972626	-0.0264464	0.984957	-0.326657	0.759918	-0.0737084	NA	-0.373919	0.744031	-0.30021	0.825629	NoMatch
TRINITY_DN12887_c1_g3_i2.p1	NoDiff	0.137783	0.862835	-0.238133	0.726675	-0.149677	0.852412	-0.375916	NA	-0.28746	0.697895	0.088456	0.941278	NoMatch
TRINITY_DN12887_c1_g4_i1.p1	NoDiff	0.381021	0.676379	0.156378	0.894454	-0.620116	0.462962	-0.224642	NA	-1.00114	0.163121	-0.776495	0.367404	NoMatch
TRINITY_DN12887_c1_g6_i3.p1	NoDiff	2.9606	0.0879931	1.61642	0.499581	2.40578	0.220348	-1.34417	NA	-0.554821	0.859964	0.789352	0.811772	NoMatch
TRINITY_DN12887_c1_g8_i2.p1	NoDiff	0.329758	0.572857	0.16984	0.819636	-0.332736	0.598744	-0.159918	NA	-0.662494	0.177085	-0.502576	0.397077	NoMatch
TRINITY_DN12888_c0_g2_i2.p1	NoDiff	0.0764295	0.946886	0.128303	0.901457	-0.391659	0.627131	0.0518731	NA	-0.468089	0.578713	-0.519962	0.530247	NoMatch
TRINITY_DN12890_c2_g3_i3.p1	NoDiff	0.431804	0.197718	0.213031	0.64692	-0.0754707	0.905353	-0.218773	0.75781	-0.507274	0.140494	-0.288501	0.553201	NoMatch
TRINITY_DN12891_c0_g1_i1.p1	NoDiff	-0.226868	0.846483	-1.28679	0.0573234	0.309261	0.772177	-1.05992	NA	0.536129	0.586302	1.59605	0.0170225	NoMatch
TRINITY_DN12891_c0_g4_i1.p1	NoDiff	-0.26856	0.83851	0.287153	0.816709	-0.0389156	0.981763	0.555713	NA	0.229645	0.885371	-0.326068	0.833798	NoMatch
TRINITY_DN12891_c1_g6_i1.p1	NoDiff	-0.0566554	0.949156	-0.483654	0.323495	-0.39354	0.472236	-0.426998	NA	-0.336885	0.614523	0.0901132	0.93867	NoMatch
TRINITY_DN12892_c11_g4_i2.p1	C0	0.676007	0.254887	1.00317	0.0427993	0.731951	0.214293	0.327159	NA	0.0559444	0.967128	-0.271215	0.798009	NoMatch
TRINITY_DN12892_c9_g2_i1.p1	NoDiff	0.234819	0.849446	-0.248475	0.843417	0.119511	0.93456	-0.483294	NA	-0.115308	0.946169	0.367987	0.80074	NoMatch
TRINITY_DN12893_c7_g1_i1.p1	NoDiff	0.034541	0.974513	-0.00706332	0.994998	0.259202	0.738116	-0.0416043	NA	0.224661	0.804925	0.266265	0.780836	NoMatch
TRINITY_DN12893_c8_g1_i1.p1	NoDiff	-0.289928	0.689914	-0.10713	0.907536	0.0891057	0.92663	0.182798	NA	0.379034	0.61324	0.196235	0.851573	NoMatch
TRINITY_DN12893_c8_g4_i1.p1	NoDiff	-0.281039	0.762101	0.000133289	1	-0.0143677	0.992718	0.281172	NA	0.266671	0.805218	-0.014501	0.993667	NoMatch
TRINITY_DN12893_c8_g7_i1.p1	NoDiff	-0.256516	0.831492	-0.218373	0.861276	0.0227473	0.988971	0.0381437	NA	0.279264	0.836734	0.24112	0.87728	NoMatch
TRINITY_DN12894_c10_g1_i2.p1	NoDiff	0.31941	0.610817	0.281708	0.670639	0.220396	0.771272	-0.0377014	NA	-0.0990134	0.925226	-0.061312	0.961452	NoMatch
TRINITY_DN12894_c10_g2_i1.p1	NoDiff	0.548606	0.241241	0.105137	0.901696	-0.0872779	0.92527	-0.443469	NA	-0.635884	0.206965	-0.192415	0.845648	NoMatch
TRINITY_DN12894_c10_g3_i1.p1	NoDiff	1.33633	0.0844585	1.2412	0.123282	0.939604	0.324863	-0.0951276	NA	-0.396725	0.779029	-0.301597	0.859198	NoMatch
TRINITY_DN12895_c4_g1_i1.p1	NoDiff	-0.251552	0.801885	0.126498	0.909834	-0.0250895	0.985119	0.378051	NA	0.226463	0.84929	-0.151588	0.919852	NoMatch
TRINITY_DN12896_c1_g2_i1.p1	NoDiff	-0.933332	0.399951	-0.437901	0.758397	-0.189203	0.915328	0.495431	NA	0.744129	0.611404	0.248699	0.914228	NoMatch
TRINITY_DN12896_c1_g6_i1.p1	NoDiff	-0.346759	0.893717	-1.28824	0.464707	-2.0393	0.206951	-0.941483	NA	-1.69254	0.386336	-0.751056	0.816497	NoMatch
TRINITY_DN12898_c11_g4_i2.p1	NoDiff	-0.716025	0.502472	-0.854411	0.399069	-0.0834875	0.962132	-0.138385	NA	0.632538	0.632851	0.770923	0.546206	NoMatch
TRINITY_DN12899_c3_g1_i3.p2	NoDiff	-0.459069	0.745151	-0.568485	0.663328	0.313007	0.8357	-0.109416	NA	0.772076	0.547727	0.881492	0.485235	NoMatch
TRINITY_DN12899_c3_g1_i6.p1	NoDiff	0.357954	0.432586	0.29095	0.566308	0.672066	0.0563261	-0.0670039	NA	0.314112	0.559976	0.381116	0.453136	NoMatch
TRINITY_DN12899_c3_g2_i1.p1	NoDiff	-1.70058	0.196724	-0.289857	0.895805	-1.05306	0.511043	1.41073	NA	0.647526	0.792026	-0.763202	0.738467	NoMatch
TRINITY_DN12899_c4_g1_i1.p1	C7	-5.2484	2.17212e-19	-5.47587	1.49225e-18	-1.55983	0.000478219	-0.227466	NA	3.68858	5.67297e-09	3.91604	7.02567e-09	NoMatch
TRINITY_DN12899_c4_g1_i2.p1	C7	-3.16878	5.82268e-13	-4.06324	7.29331e-18	-0.691119	0.265008	-0.894457	NA	2.47766	1.35781e-07	3.37212	9.66583e-12	NoMatch
TRINITY_DN12899_c4_g2_i2.p2	NoDiff	1.93918	0.652539	-0.455199	0.938097	-0.265227	0.96714	-2.39438	NA	-2.20441	0.632935	0.189972	0.982368	NoMatch
TRINITY_DN12899_c4_g4_i1.p1	C7	-3.20681	2.6496e-08	-3.17722	4.60253e-08	-0.633171	0.486497	0.0295842	NA	2.57364	3.95323e-05	2.54405	6.26808e-05	NoMatch
TRINITY_DN12899_c4_g5_i1.p1	C7	-5.45624	5.54342e-14	-5.70249	5.53963e-13	-1.1714	0.0146804	-0.246251	NA	4.28484	3.55159e-08	4.53109	9.86655e-08	NoMatch
TRINITY_DN12902_c4_g1_i1.p1	NoDiff	0.381831	0.871288	0.803437	0.657165	0.65319	0.748589	0.421606	NA	0.271359	0.925226	-0.150247	0.96432	NoMatch
TRINITY_DN12903_c2_g1_i1.p1	NoDiff	-0.275273	0.8902	-0.117913	0.956043	-0.288597	0.886452	0.15736	NA	-0.0133239	0.997737	-0.170684	0.954107	NoMatch
TRINITY_DN12903_c2_g2_i1.p1	NoDiff	-0.190389	0.915251	-0.458245	0.749209	0.36681	0.807795	-0.267856	NA	0.5572	0.709519	0.825056	0.539855	NoMatch
TRINITY_DN12903_c2_g3_i1.p1	NoDiff	-0.190177	0.920982	-0.687928	0.622232	-0.287751	0.875249	-0.497751	NA	-0.0975736	0.969205	0.400177	0.857033	NoMatch
TRINITY_DN12904_c6_g2_i1.p1	NoDiff	-0.533046	0.626395	-1.05467	0.218252	-0.544115	0.629704	-0.521624	NA	-0.0110683	0.99736	0.510556	0.740816	NoMatch
TRINITY_DN12906_c5_g1_i1.p1	NoDiff	-0.0961125	0.886784	-0.504367	0.183738	-0.493992	0.213931	-0.408255	NA	-0.397879	0.413874	0.0103755	0.992908	NoMatch
TRINITY_DN12906_c5_g5_i1.p1	NoDiff	-0.912822	0.635828	-0.870287	0.657165	0.743564	0.694473	0.0425354	NA	1.65639	0.295742	1.61385	0.327307	NoMatch
TRINITY_DN12906_c5_g7_i1.p1	NoDiff	-0.279401	0.687576	-0.664117	0.173396	-0.55277	0.308661	-0.384716	NA	-0.273369	0.746644	0.111347	0.931154	NoMatch
TRINITY_DN12906_c5_g7_i2.p1	NoDiff	-0.00252185	0.998448	-0.735293	0.282774	-0.337685	0.724112	-0.732771	NA	-0.335163	0.758022	0.397608	0.728643	NoMatch
TRINITY_DN12906_c5_g9_i1.p1	C1	1.17601	0.0183356	0.931473	0.0908513	0.436153	0.584207	-0.244535	NA	-0.739855	0.263217	-0.495319	0.563278	NoMatch
TRINITY_DN12909_c1_g1_i1.p1	NoDiff	-0.16624	0.819273	-0.393961	0.46337	-0.192134	0.790305	-0.227721	NA	-0.0258936	0.983498	0.201828	0.82548	NoMatch
TRINITY_DN12909_c1_g3_i1.p1	NoDiff	-0.311386	0.303794	-0.32074	0.287373	-0.366898	0.212649	-0.00935365	0.992689	-0.0555117	0.933237	-0.046158	0.95209	NoMatch
TRINITY_DN12909_c1_g4_i1.p2	NoDiff	0.0496371	0.965963	-0.338949	0.67764	0.315263	0.701584	-0.388586	NA	0.265625	0.787728	0.654211	0.350327	NoMatch
TRINITY_DN12909_c1_g5_i1.p1	NoDiff	-0.377993	0.601484	-0.191999	0.83123	-0.12198	0.904093	0.185994	NA	0.256012	0.792304	0.0700186	0.961976	NoMatch
TRINITY_DN12909_c2_g3_i2.p1	NoDiff	0.098547	0.949103	-0.16258	0.909325	-0.284009	0.831583	-0.261127	NA	-0.382556	0.782798	-0.12143	0.954348	NoMatch
TRINITY_DN12910_c13_g2_i1.p1	NoDiff	-0.852317	0.553657	-0.852002	0.558278	-0.133385	0.952834	0.000315732	NA	0.718932	0.695557	0.718616	0.717416	NoMatch
TRINITY_DN12910_c13_g4_i1.p1	NoDiff	-0.14653	0.950116	0.247795	0.905616	0.462004	0.803861	0.394324	NA	0.608533	0.754989	0.214209	0.940119	NoMatch
TRINITY_DN12910_c13_g6_i1.p1	NoDiff	0.0751427	0.953786	-0.0723417	0.954884	0.49364	0.544481	-0.147484	NA	0.418498	0.672588	0.565982	0.531286	NoMatch
TRINITY_DN12910_c13_g8_i1.p1	NoDiff	0.455513	0.84335	-0.0682693	0.980851	0.536889	0.812148	-0.523782	NA	0.081376	0.982325	0.605158	0.825486	NoMatch
TRINITY_DN12912_c4_g2_i1.p1	NoDiff	0.21606	0.918324	0.187881	0.926689	-1.13239	0.434326	-0.0281791	NA	-1.34845	0.356929	-1.32027	0.386482	NoMatch
TRINITY_DN12913_c1_g3_i3.p1	NoDiff	-0.834404	0.0557242	-0.163046	0.83724	-0.430757	0.462962	0.671358	NA	0.403648	0.576879	-0.26771	0.766324	NoMatch
TRINITY_DN12913_c3_g1_i1.p1	C7	-4.61202	5.42036e-19	-3.93034	3.82112e-15	-1.81445	0.000501632	0.681679	NA	2.79757	1.23701e-06	2.11589	0.000330005	NoMatch
TRINITY_DN12913_c3_g1_i3.p2	C6	-4.59134	3.37256e-09	-5.78204	6.39573e-09	-2.35597	0.000812094	-1.1907	NA	2.23537	0.0331291	3.42606	0.00497167	NoMatch
TRINITY_DN12913_c3_g1_i4.p1	C7	-4.33518	4.12005e-13	-4.74983	9.77577e-14	-1.60017	0.00821005	-0.414653	NA	2.73501	6.28092e-05	3.14966	1.11564e-05	NoMatch
TRINITY_DN12914_c3_g1_i1.p1	NoDiff	0.181161	0.895965	-0.0210515	0.989313	0.328392	0.787487	-0.202213	NA	0.147231	0.93145	0.349444	0.815647	NoMatch
TRINITY_DN12915_c8_g11_i1.p1	NoDiff	0.775185	0.467251	0.460799	0.731915	-0.121259	0.951044	-0.314386	NA	-0.896445	0.456712	-0.582059	0.720545	NoMatch
TRINITY_DN12915_c8_g3_i6.p1	NoDiff	0.623754	0.687661	0.754116	0.595845	-1.71642	0.246867	0.130362	NA	-2.34017	0.0804864	-2.47053	0.0606509	NoMatch
TRINITY_DN12915_c8_g8_i1.p2	NoDiff	-0.0498037	0.983314	-0.260044	0.88773	-0.327062	0.860125	-0.21024	NA	-0.277259	0.901716	-0.0670184	0.982368	NoMatch
TRINITY_DN12916_c2_g1_i1.p2	NoDiff	0.114879	0.938495	-0.00982955	0.995275	0.167695	0.907094	-0.124709	NA	0.0528158	0.979265	0.177524	0.926515	NoMatch
TRINITY_DN12916_c5_g2_i1.p1	NoDiff	0.313351	0.790526	0.369532	0.733851	-0.617661	0.539621	0.0561811	NA	-0.931012	0.303312	-0.987193	0.269439	NoMatch
TRINITY_DN12917_c0_g4_i1.p1	NoDiff	0.265913	0.851695	-0.392363	0.766436	-0.141663	0.93301	-0.658276	NA	-0.407576	0.786361	0.2507	0.902536	NoMatch
TRINITY_DN12917_c0_g5_i1.p1	NoDiff	0.122891	0.921267	0.0330795	0.979878	-0.54285	0.523494	-0.0898116	NA	-0.665741	0.440185	-0.575929	0.554302	NoMatch
TRINITY_DN12918_c1_g4_i1.p1	NoDiff	-0.13781	0.908372	0.120639	0.91707	-0.0660282	0.960671	0.258449	NA	0.0717814	0.963397	-0.186667	0.897612	NoMatch
TRINITY_DN12918_c1_g5_i1.p1	NoDiff	0.244603	0.759117	0.425266	0.497659	0.080858	0.937827	0.180662	NA	-0.163745	0.87229	-0.344408	0.686468	NoMatch
TRINITY_DN12923_c0_g1_i1.p1	NoDiff	-0.67634	0.216984	-0.341135	0.644382	-0.402784	0.564186	0.335205	NA	0.273556	0.774855	-0.0616487	0.965919	NoMatch
TRINITY_DN12923_c0_g2_i1.p2	NoDiff	-0.775288	0.331237	-0.0678605	0.962607	-0.538344	0.574768	0.707427	NA	0.236944	0.874265	-0.470483	0.706834	NoMatch
TRINITY_DN12923_c0_g2_i2.p1	NoDiff	-0.636734	0.454747	-0.769233	0.334937	-0.392152	0.713081	-0.1325	NA	0.244582	0.864209	0.377081	0.788236	NoMatch
TRINITY_DN12924_c1_g11_i2.p1	NoDiff	0.284966	0.676691	0.39259	0.505356	-0.0260972	0.981218	0.107624	NA	-0.311063	0.691708	-0.418687	0.552864	NoMatch
TRINITY_DN12924_c1_g7_i1.p2	NoDiff	0.72337	0.322263	0.321278	0.756012	0.427582	0.656842	-0.402091	NA	-0.295788	0.803986	0.106304	0.952595	NoMatch
TRINITY_DN12925_c2_g1_i1.p1	NoDiff	0.985757	0.380021	0.689478	0.610529	1.01316	0.375161	-0.296279	NA	0.0274058	0.992067	0.323685	0.87606	NoMatch
TRINITY_DN12925_c2_g10_i1.p1	NoDiff	1.17935	0.167136	1.16646	0.17718	1.22085	0.157363	-0.0128967	NA	0.0414947	0.986099	0.0543914	0.982286	NoMatch
TRINITY_DN12925_c2_g12_i1.p1	NoDiff	0.895468	0.437737	-0.269029	0.885353	-0.490331	0.777576	-1.1645	NA	-1.3858	0.229847	-0.221302	0.938065	NoMatch
TRINITY_DN12925_c2_g22_i1.p2	NoDiff	-0.957371	0.30089	-2.2665	0.00354309	-1.18727	0.189597	-1.30913	NA	-0.229902	0.90853	1.07922	0.41429	NoMatch
TRINITY_DN12925_c2_g3_i1.p1	NoDiff	0.905021	0.267122	0.155159	0.915053	-0.228244	0.874333	-0.749862	NA	-1.13327	0.17027	-0.383403	0.805534	NoMatch
TRINITY_DN12925_c2_g3_i3.p1	NoDiff	-0.219942	0.864992	-1.0286	0.177397	0.69663	0.400016	-0.808656	NA	0.916572	0.255152	1.72523	0.00802431	NoMatch
TRINITY_DN12925_c2_g3_i3.p3	NoDiff	-0.038621	0.975761	-0.932906	0.112382	-0.0080953	0.996031	-0.894285	NA	0.0305257	0.986099	0.92481	0.160064	NoMatch
TRINITY_DN12925_c2_g5_i11.p1	NoDiff	0.739328	0.352224	-0.206987	0.873334	0.392561	0.717218	-0.946315	NA	-0.346767	0.780441	0.599548	0.579714	NoMatch
TRINITY_DN12925_c2_g5_i12.p1	NoDiff	0.334388	0.862835	0.796218	0.570362	-0.881574	0.575753	0.46183	NA	-1.21596	0.415266	-1.67779	0.180854	NoMatch
TRINITY_DN12925_c2_g5_i2.p1	NoDiff	0.0118244	0.991835	0.208632	0.79869	-0.332509	0.660972	0.196808	NA	-0.344333	0.68596	-0.541141	0.437785	NoMatch
TRINITY_DN12925_c2_g5_i5.p1	NoDiff	0.856115	0.370187	0.705909	0.504745	1.35894	0.0805452	-0.150206	NA	0.502829	0.69402	0.653036	0.587869	NoMatch
TRINITY_DN12925_c2_g5_i6.p1	NoDiff	-1.25077	0.464732	-1.50751	0.353361	-0.147991	0.959317	-0.256739	NA	1.10278	0.599806	1.35952	0.500332	NoMatch
TRINITY_DN12925_c2_g5_i7.p1	NoDiff	0.324401	0.896712	-0.565823	0.79754	-0.881979	0.654817	-0.890224	NA	-1.20638	0.535321	-0.316156	0.930069	NoMatch
TRINITY_DN12925_c2_g6_i3.p1	NoDiff	0.234703	0.791371	-0.160868	0.870439	-0.222233	0.813026	-0.39557	NA	-0.456936	0.569807	-0.0613653	0.968555	NoMatch
TRINITY_DN12925_c2_g8_i1.p1	NoDiff	-0.319811	0.859962	-1.14128	0.333723	-0.345381	0.845714	-0.821473	NA	-0.0255693	0.993652	0.795904	0.642584	NoMatch
TRINITY_DN12926_c0_g1_i1.p1	NoDiff	0.489485	0.431823	0.784183	0.117444	0.47113	0.468817	0.294697	NA	-0.0183554	0.990677	-0.313053	0.732132	NoMatch
TRINITY_DN12926_c0_g1_i2.p1	NoDiff	0.572109	0.590381	0.988289	0.231941	-0.140637	0.928542	0.41618	NA	-0.712746	0.521868	-1.12893	0.19491	NoMatch
TRINITY_DN12926_c0_g2_i1.p1	NoDiff	0.092736	0.953786	0.498331	0.643254	-0.157402	0.917513	0.405595	NA	-0.250138	0.873304	-0.655733	0.568492	NoMatch
TRINITY_DN12926_c0_g4_i1.p1	NoDiff	0.0833108	0.952471	0.361708	0.716295	-0.160351	0.901413	0.278397	NA	-0.243662	0.85475	-0.522059	0.624273	NoMatch
TRINITY_DN12926_c0_g5_i1.p1	NoDiff	0.464569	0.696735	0.901909	0.304574	0.0116887	0.996027	0.43734	NA	-0.45288	0.743607	-0.89022	0.384177	NoMatch
TRINITY_DN12926_c0_g6_i1.p1	NoDiff	0.0520889	0.972134	0.91892	0.175435	0.0420446	0.978662	0.866831	NA	-0.0100442	0.997005	-0.876875	0.266681	NoMatch
TRINITY_DN12926_c0_g7_i1.p1	NoDiff	0.685686	0.33435	0.710854	0.312156	0.263006	0.807462	0.0251678	NA	-0.422681	0.676464	-0.447849	0.667961	NoMatch
TRINITY_DN12927_c7_g11_i1.p2	NoDiff	0.227814	0.86102	0.899518	0.226277	0.743726	0.371563	0.671704	NA	0.515911	0.635964	-0.155792	0.930239	NoMatch
TRINITY_DN12928_c3_g2_i2.p1	NoDiff	-0.41609	0.581142	0.0628094	0.954985	-0.223703	0.814825	0.478899	NA	0.192387	0.867779	-0.286513	0.796249	NoMatch
TRINITY_DN12928_c3_g2_i3.p1	NoDiff	-0.668352	0.723623	-0.341485	0.876117	0.488382	0.80491	0.326868	NA	1.15673	0.486717	0.829867	0.683217	NoMatch
TRINITY_DN12929_c0_g2_i1.p1	NoDiff	0.911124	0.0914846	0.797635	0.166272	0.644384	0.322529	-0.113489	NA	-0.26674	0.793101	-0.153251	0.910459	NoMatch
TRINITY_DN12933_c10_g3_i1.p1	NoDiff	0.54475	0.523176	1.09194	0.0741467	2.74637	4.57859e-09	0.547191	NA	2.20162	4.42723e-06	1.65443	0.00124841	NoMatch
TRINITY_DN12934_c6_g1_i2.p1	NoDiff	-1.13945	0.466713	0.278062	0.903121	-0.201128	0.936132	1.41751	NA	0.938325	0.63677	-0.47919	0.855503	NoMatch
TRINITY_DN12934_c6_g1_i5.p1	NoDiff	0.0653896	0.93221	-0.196774	0.742783	0.382708	0.401388	-0.262164	NA	0.317319	0.569725	0.579483	0.167952	NoMatch
TRINITY_DN12934_c7_g13_i1.p1	NoDiff	0.306699	0.809768	0.293686	0.818308	-0.239793	0.86781	-0.0130126	NA	-0.546491	0.657542	-0.533479	0.688146	NoMatch
TRINITY_DN12934_c7_g5_i1.p1	NoDiff	0.185387	0.829698	-0.150271	0.870334	0.678913	0.185341	-0.335658	NA	0.493525	0.448228	0.829183	0.107243	NoMatch
TRINITY_DN12935_c10_g1_i1.p1	NoDiff	-0.10554	0.936736	-0.840009	0.261292	-1.11688	0.12063	-0.73447	NA	-1.01134	0.21518	-0.27687	0.868222	NoMatch
TRINITY_DN12935_c10_g2_i1.p1	NoDiff	-0.334668	0.697959	-1.07496	0.0507472	-1.06282	0.0660872	-0.740295	NA	-0.728149	0.340025	0.0121462	0.995227	NoMatch
TRINITY_DN12937_c9_g1_i7.p1	NoDiff	-0.921456	0.750089	-0.344475	0.918021	1.28794	0.552118	0.576981	NA	2.2094	0.281969	1.63241	0.487322	NoMatch
TRINITY_DN12937_c9_g2_i1.p1	NoDiff	-0.433653	0.496525	-0.423981	0.513389	0.330208	0.638519	0.00967228	NA	0.763861	0.153419	0.754189	0.170423	NoMatch
TRINITY_DN12939_c6_g3_i1.p1	NoDiff	0.315908	0.806038	0.937156	0.233279	0.994083	0.20646	0.621248	NA	0.678174	0.500785	0.0569266	0.978181	NoMatch
TRINITY_DN12939_c8_g5_i1.p1	NoDiff	0.461072	0.589866	1.60335	0.00120526	1.41596	0.00681484	1.14228	NA	0.954886	0.130651	-0.187397	0.889774	NoMatch
TRINITY_DN12940_c1_g6_i1.p1	NoDiff	0.292812	0.8667	0.198995	0.91343	-0.0698652	0.97487	-0.0938173	NA	-0.362678	0.84923	-0.26886	0.909516	NoMatch
TRINITY_DN12940_c3_g2_i1.p1	NoDiff	-0.0921779	0.94064	0.159254	0.886533	0.880017	0.138913	0.251432	NA	0.972195	0.112376	0.720763	0.320032	NoMatch
TRINITY_DN12941_c0_g1_i1.p1	NoDiff	0.209201	0.846912	-0.119179	0.921142	-0.0667571	0.960946	-0.32838	NA	-0.275959	0.814974	0.0524218	0.978039	NoMatch
TRINITY_DN12941_c1_g1_i1.p1	NoDiff	-0.417549	0.0392801	-0.340132	0.122323	-0.381733	0.0726743	0.0774178	0.904064	0.0358168	0.948401	-0.041601	0.945459	NoMatch
TRINITY_DN12941_c1_g1_i1.p2	NoDiff	-0.342002	0.177137	-0.331396	0.200737	-0.306854	0.26009	0.010606	0.992689	0.0351478	0.955112	0.0245418	0.973424	NoMatch
TRINITY_DN12941_c5_g1_i1.p1	NoDiff	-0.0904826	0.952471	0.130752	0.924007	-0.296346	0.815048	0.221235	NA	-0.205863	0.898954	-0.427098	0.757298	NoMatch
TRINITY_DN12941_c5_g2_i1.p1	NoDiff	-0.197925	0.843748	0.209981	0.826448	0.277266	0.76174	0.407905	NA	0.475191	0.571747	0.067286	0.964886	NoMatch
TRINITY_DN12943_c4_g3_i1.p1	NoDiff	0.76571	0.736028	0.851237	0.690886	-1.01589	0.616996	0.0855269	0.986549	-1.7816	0.30335	-1.86712	0.275638	NoMatch
TRINITY_DN12945_c4_g3_i1.p1	NoDiff	-0.539726	0.408696	-0.589509	0.354635	0.00712053	0.996068	-0.0497826	NA	0.546847	0.463992	0.59663	0.422312	NoMatch
TRINITY_DN12945_c6_g1_i1.p1	NoDiff	0.761268	0.695259	-0.153313	0.955618	-0.0158192	0.996716	-0.914581	NA	-0.777087	0.7316	0.137494	0.973009	NoMatch
TRINITY_DN12947_c6_g4_i1.p1	NoDiff	-0.383595	0.67126	-0.0313907	0.980185	-0.48237	0.577424	0.352205	NA	-0.0987746	0.950975	-0.450979	0.67829	NoMatch
TRINITY_DN12947_c6_g6_i1.p1	NoDiff	-0.449425	0.463842	-0.382189	0.562935	-0.990533	0.0388746	0.0672359	NA	-0.541108	0.445352	-0.608344	0.373319	NoMatch
TRINITY_DN12948_c6_g1_i1.p1	NoDiff	-0.139114	0.927	-0.276006	0.834962	-0.510342	0.663079	-0.136892	NA	-0.371227	0.803956	-0.234336	0.904892	NoMatch
TRINITY_DN12948_c7_g6_i2.p1	NoDiff	-0.0470017	0.984263	-0.234146	0.901928	0.703688	0.605037	-0.187145	NA	0.75069	0.617059	0.937834	0.506613	NoMatch
TRINITY_DN12949_c2_g3_i2.p1	C6	-2.3745	0.0328344	-2.01871	0.0761863	-0.891988	0.548525	0.355791	NA	1.48251	0.36043	1.12672	0.54464	NoMatch
TRINITY_DN12949_c3_g10_i1.p1	NoDiff	-0.766676	0.0892886	-1.01671	0.0144861	-0.413865	0.488164	-0.250032	NA	0.352811	0.643843	0.602843	0.322602	NoMatch
TRINITY_DN12950_c5_g3_i1.p2	NoDiff	0.968056	0.431167	-0.23643	0.91004	0.701388	0.639961	-1.20449	NA	-0.266667	0.902765	0.937819	0.556936	NoMatch
TRINITY_DN12950_c7_g1_i4.p1	NoDiff	-0.0591808	0.98574	-0.82866	0.705311	0.0250655	0.99482	-0.769479	NA	0.0842463	0.983635	0.853726	0.751963	NoMatch
TRINITY_DN12950_c7_g1_i6.p1	NoDiff	0.0264711	0.973492	0.367081	0.391643	-0.0079525	0.993598	0.34061	NA	-0.0344236	0.97084	-0.375034	0.454986	NoMatch
TRINITY_DN12950_c7_g3_i1.p1	NoDiff	1.52508	0.284253	2.04833	0.0929391	1.77887	0.187445	0.52325	NA	0.253787	0.922611	-0.269464	0.925257	NoMatch
TRINITY_DN12951_c6_g1_i1.p1	NoDiff	-0.229108	0.914648	-0.336053	0.864686	0.92606	0.468566	-0.106945	NA	1.15517	0.377406	1.26211	0.335358	NoMatch
TRINITY_DN12951_c6_g2_i1.p1	NoDiff	0.804285	0.426164	0.894258	0.355425	0.366821	0.804567	0.0899733	NA	-0.437464	0.770621	-0.527438	0.724087	NoMatch
TRINITY_DN12951_c7_g3_i1.p1	NoDiff	-0.055022	0.975887	0.165564	0.915486	-0.688708	0.558676	0.220586	NA	-0.633686	0.64916	-0.854272	0.488786	NoMatch
TRINITY_DN12951_c7_g4_i2.p1	NoDiff	0.188817	0.578745	0.127097	0.746099	0.079796	0.865373	-0.0617198	0.931583	-0.109021	0.820849	-0.0473007	0.945413	NoMatch
TRINITY_DN12951_c7_g5_i2.p1	NoDiff	0.34559	0.80032	0.0233311	0.989313	0.0149701	0.994783	-0.322259	NA	-0.33062	0.837598	-0.00836101	0.997362	NoMatch
TRINITY_DN12951_c7_g8_i1.p1	NoDiff	0.201066	0.886651	0.336002	0.779148	0.14394	0.92529	0.134936	NA	-0.0571256	0.978279	-0.192062	0.919979	NoMatch
TRINITY_DN12952_c2_g14_i1.p1	NoDiff	-0.320731	0.866513	-0.648393	0.675294	-0.212392	0.917941	-0.327662	NA	0.108339	0.967978	0.436001	0.849362	NoMatch
TRINITY_DN12952_c2_g3_i2.p1	NoDiff	0.128752	0.917346	-0.000810046	0.999702	0.278728	0.788862	-0.129562	NA	0.149976	0.914836	0.279538	0.830034	NoMatch
TRINITY_DN12953_c0_g1_i1.p1	NoDiff	0.656042	0.759438	0.618649	0.769963	1.03219	0.559813	-0.0373931	NA	0.376148	0.889912	0.413541	0.888151	NoMatch
TRINITY_DN12953_c3_g1_i1.p1	NoDiff	-0.184003	0.795467	-0.106721	0.893534	-0.18941	0.789577	0.0772822	0.950818	-0.00540625	0.997561	-0.0826885	0.941355	NoMatch
TRINITY_DN12953_c4_g1_i6.p7	NoDiff	0.222085	0.884135	-0.300124	0.835642	0.478917	0.694969	-0.522209	NA	0.256832	0.87501	0.779041	0.513326	NoMatch
TRINITY_DN12955_c2_g4_i1.p1	NoDiff	-1.60825	0.000312339	-0.761122	0.172584	-1.43739	0.00242144	0.847131	NA	0.170859	0.894724	-0.676272	0.36205	NoMatch
[truncated: 30,547 more rows]

## Sheet: All contigs EST
# This table shows the expression level of each contig, expressed in EST, obtained from Kallisto
ID	T0 rep. 1	T0 rep. 2	T0 rep. 3	T6 rep. 1	T6 rep. 2	T6 rep. 3	T18 rep. 1	T18 rep. 2	T18 rep. 3	T24 rep. 1	T24 rep. 2	T24 rep. 3
TRINITY_DN10003_c0_g1_i1.p1	29	21	22	6	13	22	18	25	21	37	18	31
TRINITY_DN10003_c0_g2_i1.p2	10	23	14	6	10	9	14	19	11	14	9	10
TRINITY_DN10003_c0_g4_i1.p1	9	14	16	8	2	13	6	9	5	13	10	10
TRINITY_DN10003_c0_g5_i1.p1	5	10	17	7	11	6	5	8	12	10	2	8
TRINITY_DN10016_c0_g1_i1.p1	35	16	5	11	0	3	2	8	1	12	2	11
TRINITY_DN10016_c0_g2_i1.p1	29	12	18	1	0	1	1	6	3	3	4	4
TRINITY_DN10016_c0_g3_i1.p1	30	21	14	7	2	0	0	1	1	8	0	5
TRINITY_DN10026_c0_g1_i1.p1	53	62	53	21	33	39	28	37	39	33	20	43
TRINITY_DN10026_c0_g2_i1.p1	22	26	33	23	9	17	19	23	14	18	7	24
TRINITY_DN10026_c0_g3_i1.p2	17	25	16	21	14	12	14	19	16	17	15	18
TRINITY_DN10030_c0_g1_i1.p1	9	16	3	12	5	19	6	16	7	26	5	21
TRINITY_DN10036_c0_g2_i1.p1	116	177	171	92	84	100	161	177	97	139	122	230
TRINITY_DN10037_c0_g1_i1.p1	8	6	14	2	6	5	8	14	8	2	7	9
TRINITY_DN10037_c1_g1_i1.p1	20	21	32	16	20	25	33	31	22	29	4	31
TRINITY_DN10038_c0_g2_i1.p1	8	11	11	1	4	3	4	13	7	16	0	11
TRINITY_DN10054_c0_g1_i1.p2	14	33	41	36	0	2	36	27	10	22	5	23
TRINITY_DN10054_c0_g2_i1.p1	6	18	10	9	0	2	5	7	6	6	3	6
TRINITY_DN1005_c0_g1_i1.p1	91	161	119	26	24	50	43	75	54	42	17	56
TRINITY_DN10064_c0_g2_i1.p1	3	14	23	21	19	14	22	12	12	16	15	38
TRINITY_DN10068_c0_g1_i1.p1	18	18	19	20	13	18	4	14	8	21	15	15
TRINITY_DN10068_c0_g2_i1.p1	9	14	11	11	10	8	11	9	6	15	10	16
TRINITY_DN10068_c0_g3_i1.p1	21	25	34	11	20	13	16	21	9	18	8	16
TRINITY_DN10075_c0_g1_i1.p1	15	7	11	11	8	9	10	14	8	13	4	13
TRINITY_DN10080_c0_g2_i1.p2	58	43	44	4	10	18	22	27	17	18	33	49
TRINITY_DN10082_c0_g1_i1.p1	14	37	25	35	51	49	57	30	88	49	31	74
TRINITY_DN10083_c0_g2_i1.p1	9	19	17	9	9	11	3	19	11	12	10	21
TRINITY_DN10086_c0_g1_i1.p1	9	12	24	20	10	39	50	57	38	122	5	37
TRINITY_DN10094_c0_g2_i1.p1	5	7	11	3	4	6	1	10	4	11	7	12
TRINITY_DN10098_c0_g2_i1.p1	48	32	31	34	52	67	192	314	206	129	285	471
TRINITY_DN10110_c0_g1_i1.p1	2	15	5	1	4	2	5	1	5	6	1	6
TRINITY_DN10110_c0_g2_i1.p1	4	8	2	4	3	9	5	7	1	5	1	2
TRINITY_DN10112_c0_g2_i1.p1	21	36	61	4	6	6	7	4	0	2	1	1
TRINITY_DN10112_c0_g3_i1.p2	29	27	62	3	6	4	2	8	0	4	0	0
TRINITY_DN10114_c0_g2_i1.p1	46	37	45	28	36	33	24	24	31	26	18	20
TRINITY_DN10114_c0_g3_i1.p1	12	7	11	3	14	16	2	15	9	15	1	10
TRINITY_DN10114_c0_g4_i1.p1	27	20	31	24	16	32	16	18	15	29	9	19
TRINITY_DN10122_c0_g1_i1.p1	30	14	35	21	27	23	26	36	34	37	11	33
TRINITY_DN10122_c0_g2_i1.p1	17	35	34	16	13	25	26	26	25	37	14	42
TRINITY_DN10125_c0_g1_i1.p1	112.959	137.304	91.0128	23.4798	37.0184	32.7574	52.885	76.1363	36.0035	74.6353	50.5915	70.5349
TRINITY_DN10125_c0_g1_i2.p1	29.0409	38.6955	34.9872	9.52024	10.9816	20.2426	24.115	23.8637	25.9965	33.3647	9.4085	33.4651
TRINITY_DN10126_c0_g2_i1.p1	3	2	5	15	2	17	6	8	13	12	3	17
TRINITY_DN10127_c0_g2_i1.p1	8	19	11	6	7	8	19	13	17	14	11	19
TRINITY_DN10127_c0_g3_i1.p1	9	9	13	7	5	7	9	15	10	10	4	12
TRINITY_DN10131_c0_g1_i1.p1	4	25	24	13	11	7	10	17	14	18	7	14
TRINITY_DN10136_c0_g1_i1.p1	22	35	22	30	13	17	11	8	8	23	12	18
TRINITY_DN10137_c0_g1_i1.p1	44	62	69	14	15	25	36	37	26	31	30	25
TRINITY_DN10137_c1_g1_i1.p1	61	58	87	27	29	35	30	42	30	46	42	39
TRINITY_DN10137_c1_g2_i1.p2	36	30	61	15	14	26	18	16	12	29	15	21
TRINITY_DN10137_c1_g3_i1.p1	108	130	154	62	48	67	65	89	63	76	60	90
TRINITY_DN10141_c0_g1_i1.p2	9	2	9	5	3	5	6	5	8	12	5	9
TRINITY_DN10142_c0_g1_i1.p1	9	9	18	2	1	5	4	14	2	3	2	16
TRINITY_DN10152_c0_g2_i1.p1	20	33	29	3	5	10	2	3	0	1	0	1
TRINITY_DN10152_c0_g4_i1.p1	32	74	45	10	11	8	11	9	10	12	4	12
TRINITY_DN10153_c0_g3_i1.p1	7	2	13	4	19	5	13	8	2	24	0	5
TRINITY_DN10155_c0_g2_i1.p1	12	18	7	14	7	16	10	22	6	9	1	11
TRINITY_DN10156_c0_g1_i1.p1	682	847	834	452	371	452	254	249	241	309	215	328
TRINITY_DN10160_c0_g1_i1.p1	18	22	25	15	11	14	15	21	10	25	21	29
TRINITY_DN10160_c0_g3_i1.p1	13	11	9	8	4	18	8	8	4	6	10	10
TRINITY_DN10162_c0_g1_i1.p1	26	64	88	9	7	7	3	0	3	0	2	3
TRINITY_DN10162_c0_g4_i1.p1	52	80	126	5	7	6	2	0	6	0	0	4
TRINITY_DN10162_c0_g5_i1.p1	60	81	137	6	16	7	6	0	0	4	0	0
TRINITY_DN10170_c0_g2_i1.p1	25	44	48	34	27	36	38	48	30	47	38	35
TRINITY_DN10170_c0_g3_i1.p1	106	174	175	121	112	146	140	185	167	165	108	146
TRINITY_DN10170_c0_g3_i1.p2	70	134	90	86	64	59	115	103	89	80	59	107
TRINITY_DN10173_c0_g2_i1.p1	51	15	14	0	0	0	0	0	1	2	1	0
TRINITY_DN10180_c0_g1_i1.p1	58	78	85	71	54	66	84	98	69	107	81	106
TRINITY_DN10180_c0_g2_i1.p1	48	91	77	58	46	47	71	72	63	89	60	80
TRINITY_DN10180_c0_g3_i1.p1	20	18	25	13	8	12	24	15	10	20	20	22
TRINITY_DN10186_c0_g1_i1.p1	15	36	38	7	13	7	17	16	3	14	7	18
TRINITY_DN10189_c0_g3_i1.p1	18	37	33	32	19	27	42	44	29	54	24	42
TRINITY_DN10190_c0_g2_i1.p1	15	31	46	22	25	32	23	27	7	19	22	51
TRINITY_DN10190_c0_g3_i1.p2	14	26	13	6	24	27	16	16	15	5	20	25
TRINITY_DN10191_c0_g1_i1.p1	17	66	20	1	2	1	22	7	16	74	0	14
TRINITY_DN10193_c0_g1_i1.p1	18	14	16	19	27	19	11	28	32	36	9	22
TRINITY_DN10193_c0_g2_i1.p1	4	16	4	11	14	17	9	12	20	20	5	8
TRINITY_DN10193_c0_g3_i1.p1	12	10	6	8	8	10	2	8	12	7	5	9
TRINITY_DN10193_c0_g4_i1.p1	12	6	7	11	13	15	18	11	9	16	9	15
TRINITY_DN10193_c0_g5_i1.p1	4	17	9	9	16	8	8	6	17	16	8	9
TRINITY_DN10197_c0_g1_i1.p1	27	16	39	6	9	4	7	5	4	9	4	3
TRINITY_DN10198_c0_g1_i1.p1	12	9	28	10	7	11	11	19	6	21	15	13
TRINITY_DN10203_c0_g1_i1.p1	30	37	26	48	90	90	11	22	25	6	38	34
TRINITY_DN10203_c0_g2_i1.p1	20	32	18	57	81	122	6	25	22	9	37	18
TRINITY_DN10203_c0_g3_i1.p1	20	17	6	12	29	58	7	8	7	7	16	12
TRINITY_DN10207_c0_g1_i1.p1	15	18	28	33	17	39	17	15	9	20	16	33
TRINITY_DN10219_c0_g2_i1.p1	7	10	8	19	12	19	13	13	14	16	2	19
TRINITY_DN10219_c0_g3_i1.p1	9	9	3	14	8	13	5	10	8	15	7	11
TRINITY_DN10219_c0_g4_i1.p1	11	4	10	6	7	5	8	14	23	16	4	8
TRINITY_DN10219_c0_g7_i1.p1	14	23	20	14	23	28	21	28	17	19	8	33
TRINITY_DN10219_c0_g8_i1.p1	27	23	23	25	25	27	21	32	24	38	22	32
TRINITY_DN10220_c0_g1_i2.p1	83	111	92	36	45	54	58	70	25	46	49	70
TRINITY_DN10224_c0_g1_i1.p1	36	43	24	35	33	39	51	74	43	72	48	56
TRINITY_DN10224_c0_g2_i1.p1	16	9	22	22	14	20	13	28	21	16	21	28
TRINITY_DN10224_c0_g3_i1.p1	17	23	16	18	16	12	18	27	35	21	11	28
TRINITY_DN10225_c0_g1_i1.p1	16	7	17	7	5	17	10	6	4	22	7	24
TRINITY_DN10225_c0_g2_i1.p1	14	8	15	10	7	22	8	22	6	12	10	17
TRINITY_DN10231_c0_g1_i1.p1	20	59	20	0	0	0	8	0	0	2	0	6
TRINITY_DN10234_c0_g1_i1.p1	4	19	7	9	4	5	3	14	13	15	4	6
TRINITY_DN10234_c0_g2_i1.p1	14	27	9	13	8	15	5	24	18	8	1	7
TRINITY_DN10234_c0_g3_i1.p1	16	9	21	11	10	10	4	12	17	21	4	6
TRINITY_DN10234_c0_g4_i1.p1	7	31	3	4	7	9	6	12	11	5	3	11
TRINITY_DN10237_c0_g1_i1.p1	22	10	8	10	3	4	5	13	9	17	2	8
TRINITY_DN10240_c0_g2_i1.p1	9	14	7	4	5	7	2	13	6	17	1	6
TRINITY_DN10245_c0_g1_i1.p1	22	32	22	61	24	37	45	140	152	230	61	157
TRINITY_DN10245_c0_g2_i1.p1	23	26	22	34	23	11	48	91	93	143	35	104
TRINITY_DN10245_c0_g3_i1.p1	21	14	18	27	33	23	66	96	112	149	31	124
TRINITY_DN10245_c0_g4_i1.p1	4	8	9	16	16	16	22	62	62	79	15	62
TRINITY_DN10245_c0_g5_i1.p1	7	9	10	15	12	3	18	41	42	79	25	65
TRINITY_DN10247_c0_g1_i1.p1	6	4	8	3	1	4	10	4	6	6	4	11
TRINITY_DN10251_c0_g1_i1.p1	45	48	21	3	0	0	0	1	0	4	0	0
TRINITY_DN10256_c0_g2_i1.p1	7	8	16	2	1	3	5	5	6	10	2	13
TRINITY_DN10258_c0_g4_i1.p1	14	16	33	13	1	4	7	5	6	2	5	7
TRINITY_DN10263_c0_g1_i1.p1	12	2	6	19	51	27	6	23	14	45	2	2
TRINITY_DN10263_c0_g2_i1.p1	3	0	1	31	30	12	4	3	12	17	3	0
TRINITY_DN10272_c0_g3_i1.p1	11	15	7	3	6	11	14	13	5	25	10	25
TRINITY_DN10272_c0_g4_i1.p1	11	15	14	6	3	16	13	15	16	33	11	27
TRINITY_DN10282_c0_g1_i1.p1	8	8	14	8	6	4	6	4	7	9	4	11
TRINITY_DN10282_c0_g2_i1.p1	6	7	10	14	9	6	4	7	7	6	2	12
TRINITY_DN10282_c0_g4_i1.p1	10	2	8	14	8	4	8	4	5	8	0	8
TRINITY_DN10284_c0_g1_i1.p1	24	49	33	3	9	14	0	0	0	1	0	2
TRINITY_DN10284_c0_g2_i1.p1	26	40	34	9	7	6	1	0	0	4	1	0
TRINITY_DN10290_c0_g1_i1.p1	15	8	7	12	11	6	9	12	10	18	9	7
TRINITY_DN10296_c0_g1_i1.p1	12	9	11	3	4	2	7	11	7	9	8	3
TRINITY_DN10296_c0_g2_i2.p1	12	18	17	7	13	7	8	15	8	11	8	12
TRINITY_DN10303_c0_g1_i1.p2	5	14	11	4	11	15	7	29	5	11	8	10
TRINITY_DN10308_c0_g1_i1.p1	43	56	28	57	43	37	55	51	41	25	28	23
TRINITY_DN10308_c0_g2_i1.p1	81	124	56	68	84	50	73	69	71	37	56	43
TRINITY_DN1030_c0_g1_i1.p1	54	46	148	35	37	50	47	60	48	45	39	45
TRINITY_DN10311_c0_g3_i1.p1	1	11	5	17	25	25	0	9	5	6	0	10
TRINITY_DN10311_c0_g4_i1.p1	3	26	18	15	20	25	3	16	7	9	1	15
TRINITY_DN10312_c0_g1_i1.p1	7	10	13	6	4	2	7	10	11	21	2	5
TRINITY_DN10315_c0_g2_i1.p1	15	20	12	12	8	9	13	17	7	11	7	10
TRINITY_DN10316_c0_g1_i1.p1	8	14	7	2	5	12	17	17	30	49	3	27
TRINITY_DN10318_c0_g2_i1.p1	14	30	16	22	16	31	24	33	41	34	16	28
TRINITY_DN10320_c0_g2_i1.p1	16	50	103	76	96	112	233	139	136	222	152	249
TRINITY_DN10320_c0_g2_i1.p3	5	18	25	24	27	34	61	37	44	83	50	55
TRINITY_DN10321_c0_g1_i1.p1	2	11	18	19	7	0	7	7	3	6	6	10
TRINITY_DN10322_c0_g2_i1.p1	8	13	27	12	14	9	7	13	7	26	2	6
TRINITY_DN10323_c0_g1_i1.p1	95	152	149	113	78	117	72	132	67	95	78	195
TRINITY_DN10330_c0_g3_i1.p1	23	24	9	9	16	15	8	4	3	2	3	11
TRINITY_DN10332_c0_g1_i1.p1	20	54	28	12	13	17	25	25	24	27	11	38
TRINITY_DN10338_c0_g2_i1.p1	4	0	0	13	8	7	0	17	11	0	0	0
TRINITY_DN10339_c0_g1_i1.p1	11	26	19	8	12	14	15	20	17	17	8	10
TRINITY_DN10339_c0_g2_i1.p1	21	25	32	13	19	27	15	32	13	17	16	19
TRINITY_DN10339_c0_g5_i1.p1	30	31	41	19	41	26	24	37	17	35	21	26
TRINITY_DN10341_c0_g4_i1.p1	31	20	25	26	15	21	36	60	25	67	17	45
TRINITY_DN10341_c0_g5_i1.p1	39	63	68	66	40	49	71	108	46	114	33	102
TRINITY_DN10342_c0_g1_i2.p1	175	130	79	10	23	2	32	7	11	1	3	55
TRINITY_DN10347_c0_g1_i1.p1	10	5	15	10	5	12	7	17	7	10	3	6
TRINITY_DN10362_c0_g2_i1.p1	69	34	12	11	2	2	5	4	10	13	2	7
TRINITY_DN10369_c0_g1_i1.p1	12	22	9	7	12	6	9	24	13	17	9	10
TRINITY_DN10369_c0_g2_i1.p1	25	27	20	19	14	15	30	44	29	34	13	47
TRINITY_DN10371_c0_g1_i1.p1	3	14	2	1	0	4	11	15	25	30	1	1
TRINITY_DN10371_c0_g2_i1.p1	6	2	6	0	2	3	8	8	14	21	3	1
TRINITY_DN10371_c0_g3_i1.p1	1	5	8	5	3	4	14	7	13	27	3	2
TRINITY_DN10380_c0_g4_i1.p1	1	5	5	0	5	8	3	10	7	3	8	11
TRINITY_DN10381_c0_g2_i1.p1	7	51	49	0	2	6	4	5	2	21	0	0
TRINITY_DN10392_c0_g2_i1.p1	10	10	26	7	2	5	8	3	9	11	4	7
TRINITY_DN10392_c0_g7_i1.p1	12	10	20	7	11	5	12	13	1	8	5	7
TRINITY_DN10394_c0_g2_i2.p2	19	33	19	3	7	5	7	4	8	6	3	2
TRINITY_DN10398_c0_g1_i1.p1	16	18	17	0	5	1	2	3	5	4	0	4
TRINITY_DN10399_c0_g1_i1.p1	11	9	9	12	6	5	3	8	10	6	3	12
TRINITY_DN10399_c0_g3_i1.p1	6	7	9	8	11	4	9	10	15	8	10	16
TRINITY_DN10400_c0_g2_i1.p2	7	14	6	6	3	4	7	15	7	10	1	3
TRINITY_DN10402_c0_g3_i1.p1	6	11	8	6	4	9	11	14	10	18	8	6
TRINITY_DN10402_c0_g4_i1.p1	43	30	45	53	59	41	55	64	49	74	37	76
TRINITY_DN10402_c0_g5_i1.p1	8	14	21	13	11	20	9	19	12	18	13	15
TRINITY_DN10407_c0_g1_i1.p1	4	9	10	9	3	3	5	7	13	7	4	15
TRINITY_DN10409_c0_g1_i1.p1	16	13	17	2	2	7	6	8	4	1	10	13
TRINITY_DN10413_c0_g2_i1.p1	17	36	29	2	1	9	4	3	7	8	0	11
TRINITY_DN10414_c0_g1_i1.p1	8	5	7	7	4	4	9	12	2	16	1	9
TRINITY_DN10417_c0_g1_i1.p1	20	9	22	11	8	14	15	28	30	21	14	27
TRINITY_DN10417_c0_g3_i1.p1	30	27	44	27	22	25	39	68	35	40	21	44
TRINITY_DN10417_c0_g4_i1.p1	24	21	28	21	14	20	27	35	16	24	22	35
TRINITY_DN10417_c0_g5_i1.p1	57	76	69	50	37	42	76	98	91	110	59	98
TRINITY_DN10419_c0_g1_i1.p1	6	2	3	2	7	7	3	1	4	16	8	6
TRINITY_DN10419_c0_g2_i1.p1	11	5	3	9	8	8	10	4	7	11	7	13
TRINITY_DN10422_c0_g1_i1.p1	21	26	29	28	64	75	22	40	17	101	27	37
TRINITY_DN10423_c0_g2_i1.p1	17	0	0	15	14	21	0	15	22	0	0	0
TRINITY_DN10427_c0_g3_i1.p1	36	35	33	25	28	38	27	51	22	60	40	40
TRINITY_DN10440_c0_g1_i1.p1	28	108	26	5	10	10	3	7	7	3	7	4
TRINITY_DN10440_c0_g3_i1.p1	30	81	21	7	7	8	2	3	2	8	8	5
TRINITY_DN10440_c0_g5_i1.p1	14	67	31	6	7	10	3	8	3	18	1	5
TRINITY_DN10442_c0_g1_i1.p1	1	8	3	7	2	6	2	13	21	27	9	26
TRINITY_DN10442_c0_g2_i1.p2	1	7	4	12	7	18	22	23	23	36	13	43
TRINITY_DN10443_c0_g1_i1.p1	173	179	208	81	95	102	170	227	198	149	119	174
TRINITY_DN10443_c0_g2_i1.p1	23	23	21	3	9	9	19	19	14	13	17	22
TRINITY_DN10445_c0_g1_i1.p1	241	290	249	115	111	155	110	205	135	168	144	202
TRINITY_DN10445_c0_g2_i1.p1	127	156	183	63	66	77	81	107	79	97	73	133
TRINITY_DN10448_c0_g2_i1.p1	16	40	59	33	34	41	47	60	57	52	29	68
TRINITY_DN10449_c0_g2_i1.p2	1467	2114	1510	719	882	1076	687	1028	592	1020	729	1294
TRINITY_DN10451_c0_g3_i1.p1	16	14	8	1	5	2	9	12	7	18	8	10
TRINITY_DN10453_c0_g2_i1.p1	19	22	25	8	9	21	6	0	2	2	4	3
TRINITY_DN10453_c0_g3_i1.p1	19	24	34	12	14	15	8	2	3	0	3	5
TRINITY_DN10454_c0_g2_i1.p1	34	47	43	21	19	23	23	39	21	28	22	27
TRINITY_DN10456_c0_g1_i1.p1	19	10	13	8	12	12	14	19	26	22	12	16
TRINITY_DN10456_c0_g2_i1.p1	10	22	24	14	11	13	19	44	18	25	30	36
TRINITY_DN10460_c1_g1_i1.p1	3	4	8	8	2	11	7	15	10	5	4	7
TRINITY_DN10462_c0_g3_i1.p1	46	55	88	36	33	34	87	117	78	68	58	96
TRINITY_DN10463_c0_g2_i1.p1	13	37	10	15	13	24	20	25	25	29	21	28
TRINITY_DN10463_c0_g3_i1.p1	4	19	16	16	8	8	14	23	16	25	16	28
TRINITY_DN10464_c0_g1_i1.p1	75	98	69	41	28	51	107	108	84	151	130	283
TRINITY_DN10466_c0_g1_i1.p1	14	10	13	9	17	15	13	56	27	70	43	32
TRINITY_DN10468_c0_g1_i1.p1	19	43	60	11	6	11	9	11	5	5	3	9
TRINITY_DN10468_c0_g4_i1.p1	8	11	22	8	3	5	2	6	4	3	3	2
TRINITY_DN10468_c0_g5_i1.p1	18	31	47	13	5	13	4	7	9	2	5	11
TRINITY_DN10468_c0_g6_i1.p1	26	65	111	17	17	31	9	5	9	13	7	18
TRINITY_DN10472_c0_g1_i1.p1	4	19	12	7	8	16	39	28	12	24	5	17
TRINITY_DN10472_c0_g3_i1.p1	4	19	13	8	2	12	30	17	8	8	0	9
TRINITY_DN10472_c0_g4_i1.p1	2	9	6	4	6	7	23	14	3	11	3	12
TRINITY_DN10472_c0_g5_i1.p1	9	5	13	0	1	11	26	16	6	19	1	6
TRINITY_DN10473_c0_g1_i2.p1	2	9	14	4	6	7	8	15	8	12	7	17
TRINITY_DN10473_c0_g2_i1.p1	13	20	20	6	9	9	34	26	31	55	34	47
TRINITY_DN10476_c0_g1_i1.p1	7	3	8	10	3	6	5	16	11	12	11	13
TRINITY_DN10477_c0_g1_i1.p1	3	9	5	7	11	12	7	9	4	8	7	9
TRINITY_DN10477_c0_g2_i1.p1	4	9	6	3	8	8	10	8	8	9	3	19
TRINITY_DN10479_c0_g1_i1.p1	2	5	18	11	9	1	0	0	0	0	0	2
TRINITY_DN10481_c0_g1_i1.p1	7	5	9	8	6	7	16	24	9	11	2	16
TRINITY_DN10481_c0_g4_i1.p1	10	26	13	5	9	7	15	14	14	24	3	11
TRINITY_DN10485_c0_g2_i1.p2	16	9	15	12	15	6	13	17	4	5	10	15
TRINITY_DN10486_c0_g2_i1.p1	26	61	16	5	0	0	1	1	3	3	3	5
TRINITY_DN10489_c0_g2_i1.p1	18	19	17	12	14	14	15	22	17	13	8	24
TRINITY_DN10490_c0_g1_i1.p1	53	132	110	66	103	168	99	139	90	141	122	257
TRINITY_DN10493_c0_g2_i1.p1	5	14	17	10	15	12	14	18	23	12	3	18
TRINITY_DN10493_c0_g3_i1.p1	16	17	13	24	14	16	22	33	27	32	13	22
TRINITY_DN10493_c0_g4_i1.p1	26	18	19	13	21	21	23	35	45	24	12	33
TRINITY_DN10493_c0_g5_i1.p1	21	18	34	16	35	29	38	62	31	37	19	61
TRINITY_DN10495_c0_g1_i1.p2	53	154	77	41	53	91	151	220	126	190	126	310
TRINITY_DN10496_c0_g1_i1.p1	155	154	337	68	69	77	52	107	84	52	59	112
TRINITY_DN10496_c0_g2_i1.p1	79	65	182	28	52	39	36	56	40	40	33	58
TRINITY_DN10497_c0_g1_i1.p1	26	49	44	31	22	29	42	60	42	55	44	71
TRINITY_DN10498_c0_g2_i1.p1	11	50	32	9	4	21	6	3	2	25	0	5
TRINITY_DN10498_c0_g5_i1.p1	19	50	72	5	7	24	6	8	7	27	0	5
TRINITY_DN10499_c0_g2_i1.p1	63	64	72	46	48	45	46	82	37	85	50	73
TRINITY_DN10501_c0_g1_i1.p1	303	488	324	279	336	334	265	394	305	480	182	515
TRINITY_DN10501_c0_g3_i1.p1	68	130	99	60	87	66	57	107	78	100	46	105
TRINITY_DN10505_c0_g2_i1.p1	2	4	2	2	8	1	9	8	6	3	3	9
TRINITY_DN10508_c0_g1_i1.p1	33	30	22	52	28	43	54	46	48	59	19	61
TRINITY_DN10508_c0_g2_i1.p1	104	123	110	114	90	113	157	193	182	192	129	210
TRINITY_DN10508_c0_g3_i1.p2	18	11	27	21	20	26	27	39	33	43	19	49
TRINITY_DN10509_c0_g1_i1.p1	67	89	89	58	43	59	52	65	45	73	40	70
TRINITY_DN10511_c0_g1_i1.p1	27	44	34	22	25	13	22	33	27	30	19	33
TRINITY_DN10511_c0_g4_i1.p1	10	18	28	16	10	6	23	32	25	21	15	34
TRINITY_DN10511_c0_g5_i1.p1	11	17	15	15	8	7	15	22	20	18	16	17
TRINITY_DN10512_c0_g1_i1.p2	6.13563	0	0	57.0037	52.4574	33.2891	0	39.1304	41.905	0	0	0
TRINITY_DN10512_c0_g2_i1.p1	37.8644	0	0	42.9963	61.5426	39.7109	0	7.86964	18.095	0	0	0
TRINITY_DN10512_c0_g5_i1.p1	12	0	0	102	84	71	1	59	60	0	0	0
TRINITY_DN10513_c0_g2_i1.p1	28	47	44	31	33	53	32	63	31	49	20	56
TRINITY_DN10513_c0_g3_i1.p1	11	21	15	14	13	25	10	29	28	14	15	21
TRINITY_DN10514_c0_g1_i1.p1	19	57	40	0	0	4	0	0	0	8	0	0
TRINITY_DN10514_c1_g1_i1.p1	54	141	52	1	0	6	2	0	0	3	0	1
TRINITY_DN10516_c0_g1_i1.p1	89	0	0	14	3	7	0	4	0	0	0	0
TRINITY_DN10518_c0_g2_i1.p1	14	16	23	10	7	15	20	12	7	21	10	9
TRINITY_DN10522_c0_g1_i1.p1	314	464	355	103	145	187	232	298	136	260	225	589
TRINITY_DN10523_c0_g1_i1.p1	22	37	38	59	50	55	32	51	48	72	21	43
TRINITY_DN10523_c0_g4_i1.p1	15	33	25	25	23	31	26	50	36	50	10	35
TRINITY_DN10524_c0_g1_i1.p1	21	59	43	49	18	36	39	66	61	65	23	62
TRINITY_DN10525_c0_g1_i1.p1	57	83	112	22	39	46	66	95	70	72	75	110
TRINITY_DN10525_c0_g2_i1.p1	115	197	211	27	68	87	96	131	93	122	120	193
TRINITY_DN10528_c0_g2_i1.p1	31	33	39	7	15	13	16	17	18	17	10	11
TRINITY_DN10528_c0_g3_i1.p1	41	66	69	25	37	32	36	33	45	57	24	29
TRINITY_DN10528_c0_g5_i1.p1	14	18	33	17	8	12	5	14	13	23	10	12
TRINITY_DN10529_c0_g1_i1.p1	15	9	9	24	25	21	5	13	4	19	7	7
TRINITY_DN10529_c0_g2_i1.p1	11	18	12	22	17	9	11	9	7	32	12	8
TRINITY_DN10535_c0_g1_i1.p1	92	150	177	48	79	102	99	137	80	163	99	139
TRINITY_DN10536_c0_g2_i1.p1	42	48	40	33	32	44	51	54	57	109	44	68
TRINITY_DN10537_c1_g2_i1.p1	5	17	5	8	7	2	3	11	4	10	3	5
TRINITY_DN10538_c0_g1_i1.p1	90	161	189	78	90	155	128	203	117	162	116	289
TRINITY_DN10546_c0_g1_i1.p1	21	32	56	23	16	35	40	29	34	36	44	36
TRINITY_DN10546_c0_g2_i1.p1	9	11	20	13	11	18	15	15	21	19	21	12
TRINITY_DN10547_c0_g2_i1.p1	19	28	23	21	30	19	29	56	43	33	26	37
TRINITY_DN10547_c0_g5_i1.p1	12	30	11	3	7	15	12	19	20	15	8	19
TRINITY_DN10555_c0_g1_i1.p1	7.56849	3.52515	9.0848	0	3.92755	4.55283	4.0381	5.33673	8.07204	6.11341	9.18271	15.2385
TRINITY_DN10555_c0_g1_i2.p1	7.43151	10.4748	5.9152	13	8.07245	13.4472	7.9619	10.6633	9.92796	11.8866	1.81729	3.76153
TRINITY_DN10557_c1_g1_i1.p3	6	6	8	9	14	9	5	16	0	10	3	12
TRINITY_DN10564_c0_g2_i1.p1	39	108	8	29	23	27	21	11	16	12	4	36
TRINITY_DN10564_c0_g4_i1.p1	46	125	26	24	25	19	25	8	5	3	11	27
TRINITY_DN10564_c0_g5_i1.p2	24	48	8	8	16	23	4	8	0	3	8	21
TRINITY_DN10566_c0_g2_i1.p1	6	0	0	32	24	21	1	23	38	0	0	0
TRINITY_DN10567_c0_g1_i1.p1	14	8	12	11	4	10	11	11	2	2	2	8
TRINITY_DN10573_c0_g1_i1.p1	23	13	17	17	13	31	32	25	16	24	13	43
TRINITY_DN10573_c0_g3_i1.p1	3	1	14	2	8	3	6	14	8	13	3	2
TRINITY_DN10573_c0_g4_i1.p1	2	8	6	4	5	10	5	16	12	12	9	9
TRINITY_DN10574_c0_g2_i1.p1	13	12	17	5	12	3	13	7	10	13	12	14
TRINITY_DN10575_c0_g1_i1.p1	26	39	50	22	25	33	20	35	16	32	18	45
TRINITY_DN10577_c0_g1_i1.p1	12	13	15	13	12	13	16	12	13	15	6	13
TRINITY_DN10578_c0_g2_i1.p1	8	2	3	14	10	5	9	4	5	18	0	37
TRINITY_DN10579_c0_g1_i1.p1	1	9	7	3	0	2	8	10	10	24	2	0
TRINITY_DN10582_c0_g1_i1.p1	10	4	7	11	6	7	9	12	5	23	9	17
TRINITY_DN10587_c0_g1_i1.p1	11	17	10	9	25	22	13	17	15	1	5	8
TRINITY_DN10587_c0_g2_i1.p1	5	32	13	20	10	29	8	10	8	1	1	8
TRINITY_DN10588_c0_g2_i1.p1	304	454	325	65	113	114	98	40	86	105	55	98
TRINITY_DN10593_c0_g1_i1.p1	28	42	22	11	9	17	5	5	3	5	3	4
TRINITY_DN10593_c0_g3_i1.p1	10	27	24	10	10	11	9	11	9	10	5	9
TRINITY_DN10599_c0_g3_i1.p1	42	102	55	10	14	19	11	14	24	14	12	24
TRINITY_DN10599_c0_g4_i2.p1	15	22	20	2	2	8	9	3	10	7	6	9
TRINITY_DN10601_c0_g1_i1.p1	22	23	15	10	12	21	23	35	28	72	18	32
TRINITY_DN10601_c0_g2_i1.p1	17	17	12	16	13	19	26	17	25	48	15	35
TRINITY_DN10602_c0_g1_i1.p1	11	16	17	11	11	10	8	18	16	22	4	19
TRINITY_DN10602_c0_g2_i1.p1	37	39	62	37	41	36	45	79	54	54	55	54
TRINITY_DN10602_c0_g4_i1.p1	21	16	20	35	20	23	25	29	19	34	24	32
TRINITY_DN10607_c0_g2_i1.p1	6	6	21	2	5	5	6	6	5	8	1	9
TRINITY_DN10609_c1_g3_i2.p2	4	5	13	13	13	14	18	33	19	20	12	14
TRINITY_DN10609_c1_g5_i1.p1	19	10	21	25	32	27	27	53	37	40	13	32
TRINITY_DN10610_c0_g1_i1.p1	16	24	6	6	6	10	17	29	23	24	11	20
TRINITY_DN10610_c0_g2_i1.p1	6	8	9	3	4	7	14	18	15	10	8	11
TRINITY_DN10611_c0_g1_i1.p1	17	17	14	34	25	32	33	38	23	31	34	30
TRINITY_DN10611_c0_g2_i1.p1	15	32	44	38	26	28	27	49	42	42	22	56
TRINITY_DN10611_c0_g3_i1.p1	7	8	16	14	10	5	9	11	16	14	15	14
TRINITY_DN10612_c0_g1_i1.p1	51	62	45	17	21	7	22	20	22	20	5	23
TRINITY_DN10612_c0_g2_i1.p1	21	24	17	7	7	5	7	12	6	7	4	7
TRINITY_DN10612_c0_g5_i1.p1	31	47	35	9	6	10	12	14	8	12	10	12
TRINITY_DN10613_c0_g2_i1.p2	11	30	16	4	12	12	22	11	18	17	15	21
TRINITY_DN10614_c0_g2_i1.p1	14	16	15	9	9	21	17	21	19	30	16	16
TRINITY_DN10615_c0_g1_i1.p1	22	35	30	17	22	13	17	24	23	28	12	28
TRINITY_DN10615_c0_g3_i1.p1	11	23	20	8	8	22	17	20	11	14	6	17
TRINITY_DN10615_c0_g4_i1.p1	25	29	44	13	14	12	23	24	24	18	14	26
TRINITY_DN10615_c0_g5_i1.p1	24	32	47	23	14	19	25	18	27	25	5	34
TRINITY_DN10618_c0_g1_i1.p2	2	4	11	8	5	14	12	27	18	9	12	15
TRINITY_DN10618_c0_g4_i1.p1	6	3	22	15	16	17	36	62	51	40	49	43
TRINITY_DN10618_c0_g5_i1.p1	5	2	2	13	2	6	10	18	11	12	17	17
TRINITY_DN10618_c0_g6_i1.p1	6	12	12	6	9	9	20	15	29	31	24	15
TRINITY_DN10621_c0_g1_i1.p1	7	18	17	2	4	9	9	18	5	11	1	7
TRINITY_DN10621_c0_g2_i1.p1	6	12	19	7	4	10	10	20	2	15	5	14
TRINITY_DN10621_c0_g3_i1.p1	9	7	8	15	13	2	15	10	9	7	7	11
TRINITY_DN10622_c0_g1_i1.p1	13	29	36	7	12	12	21	24	14	3	13	16
TRINITY_DN10622_c0_g2_i1.p1	36	27	58	21	31	20	37	53	39	32	40	68
TRINITY_DN10622_c0_g3_i1.p1	26	26	47	9	21	12	28	28	27	31	28	23
TRINITY_DN10626_c0_g1_i1.p1	139	181	154	84	81	125	116	153	99	158	101	241
TRINITY_DN10628_c0_g1_i1.p1	2	11	15	5	4	6	16	15	8	16	7	24
TRINITY_DN10628_c0_g2_i1.p1	7	19	13	7	9	12	7	8	14	11	6	15
TRINITY_DN10628_c0_g3_i1.p1	16	38	30	28	12	20	33	34	26	34	32	54
TRINITY_DN10628_c0_g4_i1.p1	10	5	20	8	7	21	10	31	22	30	19	25
TRINITY_DN10628_c0_g5_i1.p1	3	12	6	4	5	8	7	15	9	14	17	21
TRINITY_DN10630_c0_g1_i1.p1	19	13	15	11	10	3	6	11	7	4	1	5
TRINITY_DN10630_c0_g5_i1.p1	16	6	9	11	7	8	10	9	4	12	4	10
TRINITY_DN10631_c0_g1_i1.p1	15	37	22	18	9	13	13	10	5	18	4	14
TRINITY_DN10632_c0_g2_i1.p1	1	5	10	17	5	27	21	27	11	61	0	10
TRINITY_DN10632_c0_g4_i1.p1	49	159	199	224	132	490	374	407	205	1065	22	147
TRINITY_DN10632_c0_g4_i1.p2	19	30	64	69	43	137	75	95	48	260	7	28
TRINITY_DN10634_c0_g2_i1.p1	33	25	28	11	23	17	28	41	30	21	16	27
TRINITY_DN10634_c0_g2_i1.p2	40	19	65	17	4	29	19	35	24	19	16	29
TRINITY_DN10636_c0_g2_i2.p1	162	235	194	44	67	59	2	6	3	7	3	3
TRINITY_DN10636_c0_g3_i1.p1	128	251	247	68	91	92	10	11	17	5	7	3
TRINITY_DN10639_c0_g2_i1.p1	7	11	9	5	3	5	5	6	7	16	2	9
TRINITY_DN10640_c0_g1_i1.p1	6	3	7	3	1	7	12	8	27	28	2	9
TRINITY_DN10641_c0_g1_i1.p1	27	37	53	54	41	56	53	53	37	51	34	96
TRINITY_DN10642_c0_g1_i1.p1	17	35	25	9	8	11	14	24	13	17	9	18
TRINITY_DN10643_c0_g1_i1.p1	19	10	13	14	19	18	10	23	19	17	14	25
TRINITY_DN10643_c0_g2_i1.p1	18	23	28	35	25	21	32	44	50	37	22	33
TRINITY_DN10643_c0_g3_i1.p1	9	9	22	20	18	15	16	14	16	12	18	25
TRINITY_DN10645_c0_g2_i1.p1	5	12	17	11	12	5	8	8	2	12	6	17
TRINITY_DN10647_c0_g2_i1.p1	74	52	48	32	41	51	95	152	116	150	65	127
TRINITY_DN10654_c0_g1_i1.p3	10	10	4	0	1	0	13	1	3	23	2	13
TRINITY_DN10656_c0_g1_i2.p1	11	9	23	6	3	3	16	14	12	11	5	11
TRINITY_DN10656_c0_g3_i1.p1	14	19	24	9	13	6	16	28	8	17	9	11
TRINITY_DN10656_c0_g4_i1.p1	22	20	24	10	10	5	23	11	28	23	9	16
TRINITY_DN10658_c0_g1_i1.p1	34	32	48	12	2	7	4	8	5	3	3	2
TRINITY_DN10659_c0_g1_i1.p2	10	11	5	7	4	9	15	21	15	22	13	23
TRINITY_DN10659_c0_g3_i1.p1	30	15	21	40	32	27	49	62	55	54	41	59
TRINITY_DN10662_c0_g1_i1.p1	14	95	123	4	20	81	61	33	22	131	107	46
TRINITY_DN10663_c0_g1_i1.p1	99	77	146	83	71	94	115	166	131	135	125	172
TRINITY_DN10663_c0_g2_i1.p1	70	80	113	76	61	74	107	136	104	112	72	118
TRINITY_DN10664_c0_g1_i1.p1	15	36	60	4	1	3	7	1	1	3	0	1
TRINITY_DN10664_c0_g2_i1.p1	12	38	43	6	11	3	3	5	0	1	0	2
TRINITY_DN10664_c0_g3_i1.p1	54	136	129	25	29	41	14	21	11	8	5	18
TRINITY_DN10666_c0_g2_i1.p1	10	9	14	6	11	11	3	11	4	10	6	7
TRINITY_DN10667_c0_g3_i1.p1	10	2	9	6	10	7	9	5	9	17	5	11
TRINITY_DN10667_c0_g4_i1.p1	2	18	10	8	10	5	19	21	8	17	5	3
TRINITY_DN10669_c0_g1_i1.p1	28	185	49	36	17	79	30	29	21	80	6	49
TRINITY_DN10669_c0_g2_i1.p1	2	44	4	12	14	36	5	20	3	32	4	12
TRINITY_DN10669_c0_g4_i1.p1	18	87	10	25	15	70	21	12	13	55	9	29
TRINITY_DN10672_c0_g1_i1.p1	65	84	104	57	63	66	83	102	96	105	69	132
TRINITY_DN10673_c0_g1_i1.p1	16	17	22	6	16	9	19	16	19	1	1	17
TRINITY_DN10675_c0_g2_i1.p1	8	20	14	4	9	11	18	12	17	15	6	13
TRINITY_DN10676_c0_g2_i1.p1	26	27	27	4	2	7	3	0	1	0	2	6
TRINITY_DN10676_c0_g3_i1.p1	18	40	30	0	1	3	1	4	2	2	2	0
TRINITY_DN10679_c0_g1_i1.p1	59	89	46	46	30	42	62	70	56	56	58	67
TRINITY_DN10679_c0_g2_i1.p1	18	35	17	9	7	7	29	26	14	30	13	28
TRINITY_DN10681_c0_g1_i1.p1	26	43	31	10	18	25	22	38	20	36	12	32
TRINITY_DN10681_c0_g2_i1.p1	14	30	20	11	7	8	12	17	14	23	14	45
TRINITY_DN10682_c0_g4_i1.p1	24	37	23	7	4	9	5	5	9	8	1	15
TRINITY_DN10685_c0_g1_i1.p1	37	48	29	1	4	9	8	10	11	4	8	12
TRINITY_DN10686_c0_g2_i1.p1	15	12	12	14	7	14	2	11	13	8	4	4
TRINITY_DN10686_c0_g4_i1.p1	12	17	11	10	14	8	4	20	11	6	3	6
TRINITY_DN10688_c0_g2_i1.p1	0	4	14	39	13	19	13	0	3	10	1	27
TRINITY_DN10688_c1_g1_i1.p1	19	32	16	35	6	6	1	2	1	2	0	36
TRINITY_DN10690_c1_g1_i2.p1	8	11	16	12	8	14	12	22	23	25	7	8
TRINITY_DN10692_c0_g1_i1.p1	10	17	18	8	12	28	2	0	0	0	0	8
TRINITY_DN10692_c0_g4_i1.p1	93	155	224	158	221	248	7	2	3	7	3	241
TRINITY_DN10693_c0_g2_i1.p1	19	37	37	18	28	25	42	36	31	49	23	31
TRINITY_DN10693_c0_g3_i1.p1	20	21	26	16	15	24	29	27	31	24	13	29
TRINITY_DN10693_c0_g4_i1.p1	21	44	28	43	19	33	34	34	47	55	10	24
TRINITY_DN10696_c0_g1_i1.p1	3	4	14	7	5	7	15	14	10	13	8	14
TRINITY_DN10699_c0_g2_i1.p1	8	11	2	5	8	7	3	3	12	24	3	1
TRINITY_DN10704_c0_g1_i1.p1	18	44	11	14	19	11	20	16	26	24	19	11
TRINITY_DN10704_c0_g3_i1.p1	36	45	17	14	27	30	20	19	22	37	26	23
TRINITY_DN10706_c0_g1_i1.p1	11	16	11	5	6	7	5	7	13	7	5	10
TRINITY_DN10707_c0_g2_i1.p1	7	10	9	5	5	10	7	8	7	10	8	8
TRINITY_DN10707_c0_g3_i1.p1	12	11	15	8	10	4	9	17	13	16	10	9
TRINITY_DN10707_c0_g6_i1.p1	37	25	49	31	25	50	38	45	48	25	23	24
TRINITY_DN10709_c0_g1_i1.p1	63	49	45	22	33	29	45	51	25	39	30	36
TRINITY_DN10710_c0_g2_i1.p1	17	21	11	13	7	6	11	24	9	23	5	10
TRINITY_DN10710_c0_g5_i1.p1	13	11	11	3	8	18	4	11	14	21	8	12
TRINITY_DN10711_c0_g4_i1.p1	8	13	15	6	4	13	9	14	8	17	5	10
TRINITY_DN10712_c0_g1_i1.p1	4	8	6	5	2	11	6	11	8	13	3	5
TRINITY_DN10712_c0_g2_i1.p1	2	8	13	6	8	16	10	8	8	18	4	13
TRINITY_DN10719_c0_g1_i1.p2	8	16	11	4	3	7	4	16	4	6	6	5
TRINITY_DN10721_c0_g2_i1.p1	29	29	41	42	26	27	4	10	5	8	9	10
TRINITY_DN10728_c0_g1_i1.p1	22	17	25	19	8	20	26	27	14	25	24	33
TRINITY_DN10728_c0_g3_i1.p1	57	41	50	41	31	34	44	50	41	61	31	61
TRINITY_DN10729_c0_g1_i1.p1	15	16	18	13	18	10	21	23	15	11	6	20
TRINITY_DN10730_c0_g2_i1.p1	25	26	43	17	10	2	5	9	11	9	8	8
TRINITY_DN10731_c1_g1_i1.p1	24	45	12	40	9	24	11	22	22	33	16	26
TRINITY_DN10731_c1_g3_i1.p1	33	27	5	19	8	17	23	26	15	24	9	25
TRINITY_DN10731_c1_g4_i1.p1	36	72	54	49	33	47	61	62	55	55	55	53
TRINITY_DN10732_c0_g1_i1.p1	16	31	15	0	4	2	7	5	3	8	4	5
TRINITY_DN10732_c0_g2_i1.p2	6	16	10	5	1	0	22	13	11	13	8	15
TRINITY_DN10734_c0_g1_i2.p1	64	121	133	52	67	57	47	89	69	79	52	71
TRINITY_DN10735_c0_g1_i1.p1	21	62	78	93	19	61	79	62	24	19	7	24
TRINITY_DN10735_c0_g5_i1.p1	8	33	38	38	5	26	26	26	16	11	0	11
TRINITY_DN10736_c0_g2_i1.p1	19	33	14	9	14	5	6	0	4	5	1	0
TRINITY_DN10739_c0_g3_i1.p1	9	11	14	2	5	3	9	10	7	10	15	13
TRINITY_DN10739_c0_g4_i1.p1	3	2	11	12	9	15	13	21	9	14	10	17
TRINITY_DN10741_c0_g2_i1.p1	11	14	23	3	6	6	3	16	12	9	4	16
TRINITY_DN10741_c0_g3_i1.p1	14	45	47	5	7	17	19	15	13	9	16	10
TRINITY_DN10741_c0_g4_i1.p1	14	24	23	0	4	7	6	7	6	11	5	6
TRINITY_DN10743_c0_g1_i1.p1	141	184	234	193	202	166	51	52	41	91	20	39
TRINITY_DN10743_c0_g2_i1.p1	35	96	88	42	60	59	17	11	12	28	14	19
TRINITY_DN10744_c0_g1_i1.p1	6	17	14	6	8	22	11	18	17	24	15	30
TRINITY_DN10744_c0_g2_i1.p1	40	39	32	39	35	37	60	97	59	75	71	105
TRINITY_DN10745_c0_g2_i1.p1	12	13	10	13	17	16	18	14	18	23	11	14
TRINITY_DN10745_c0_g3_i1.p1	7	10	11	4	3	10	10	11	9	19	7	13
TRINITY_DN10745_c0_g4_i1.p1	11	21	17	23	10	13	19	23	17	21	7	18
TRINITY_DN10748_c0_g2_i1.p1	29	44	47	9	20	21	11	10	3	14	5	15
TRINITY_DN10748_c0_g5_i1.p1	65	63	103	33	53	36	21	21	12	13	16	14
TRINITY_DN10751_c0_g2_i1.p1	40	43	43	12	22	25	15	24	14	21	11	12
TRINITY_DN10752_c0_g1_i1.p1	10	4	12	7	7	14	13	20	18	21	8	15
TRINITY_DN10752_c0_g3_i1.p1	11	11	17	12	7	4	13	22	17	35	13	15
TRINITY_DN10752_c0_g4_i1.p1	10	13	15	14	10	18	15	16	22	32	12	21
TRINITY_DN10752_c0_g5_i1.p1	12	18	18	17	17	18	17	29	23	32	18	21
TRINITY_DN10752_c0_g6_i1.p1	14	8	7	6	9	7	12	13	12	19	9	18
TRINITY_DN10752_c0_g7_i1.p1	17	30	8	15	17	28	18	27	24	37	8	22
TRINITY_DN10756_c0_g1_i1.p1	42	56	61	32	33	39	54	74	35	62	43	83
TRINITY_DN10756_c0_g3_i1.p1	78	79	77	34	41	47	52	85	69	83	61	108
TRINITY_DN10756_c0_g4_i1.p1	62	73	73	57	47	57	65	66	60	61	35	89
TRINITY_DN10756_c0_g5_i1.p1	25	25	33	15	16	23	35	37	29	23	23	50
TRINITY_DN10757_c0_g1_i1.p1	9	10	6	13	26	25	14	20	15	8	17	29
TRINITY_DN10758_c0_g1_i1.p1	5	2	5	3	6	10	4	19	9	12	6	10
TRINITY_DN10758_c0_g2_i1.p1	5	15	5	7	8	8	12	11	3	15	9	8
TRINITY_DN10762_c0_g1_i1.p1	15	39	8	20	18	19	24	27	19	21	23	32
TRINITY_DN10762_c0_g2_i1.p1	8	6	6	5	7	9	7	12	5	15	8	8
TRINITY_DN10762_c0_g3_i1.p1	13	5	6	9	13	8	7	12	7	12	5	8
TRINITY_DN10762_c0_g4_i1.p1	7	20	13	13	10	6	14	13	16	7	6	18
TRINITY_DN10765_c0_g2_i1.p1	10	27	15	6	2	7	3	3	0	7	1	5
TRINITY_DN10766_c0_g1_i1.p1	4	9	12	6	8	13	4	3	4	5	4	9
TRINITY_DN10766_c0_g2_i1.p1	4	15	7	11	10	3	6	12	8	5	2	6
TRINITY_DN10768_c0_g4_i1.p1	9	9	7	7	9	4	3	19	7	1	5	11
TRINITY_DN10772_c0_g1_i1.p1	50	44	45	18	30	33	34	48	40	23	29	21
TRINITY_DN10772_c0_g2_i1.p1	38	35	56	14	15	32	31	39	21	37	22	45
TRINITY_DN10772_c0_g3_i1.p1	23	11	50	7	20	9	16	35	28	19	18	17
TRINITY_DN10777_c0_g2_i1.p1	8	15	9	8	5	3	7	8	4	15	7	4
TRINITY_DN10778_c0_g1_i1.p1	14	43	15	10	19	12	24	75	43	41	30	57
TRINITY_DN10778_c0_g2_i1.p1	21	36	21	7	10	9	46	32	24	22	23	54
TRINITY_DN10778_c0_g3_i1.p1	6	10	1	4	6	2	16	17	11	9	9	19
TRINITY_DN10779_c0_g13_i1.p1	11	12	14	5	8	7	10	12	12	14	12	6
TRINITY_DN10779_c0_g14_i1.p1	14	30	15	15	20	25	18	21	16	27	12	28
TRINITY_DN10779_c0_g1_i1.p1	16	11	17	11	12	15	23	19	24	14	13	27
TRINITY_DN10779_c0_g3_i1.p1	13	24	16	15	28	14	14	28	21	27	16	14
TRINITY_DN10779_c0_g4_i1.p1	21	17	29	20	16	22	19	17	25	25	16	15
TRINITY_DN10779_c0_g6_i1.p1	42	39	74	48	38	56	38	70	55	57	36	67
TRINITY_DN10779_c0_g7_i1.p1	16	11	14	16	10	22	13	16	23	15	13	25
TRINITY_DN10779_c0_g8_i1.p1	7	19	29	17	3	14	8	16	19	20	5	16
TRINITY_DN10779_c0_g9_i1.p1	7	8	17	15	7	4	5	14	17	13	15	3
TRINITY_DN10782_c0_g3_i1.p1	41	38	48	13	19	17	16	26	5	22	27	30
TRINITY_DN10789_c1_g1_i1.p1	10	9	4	1	2	5	7	13	5	18	3	12
TRINITY_DN10793_c0_g2_i1.p1	12	16	23	13	2	10	10	8	8	41	1	5
TRINITY_DN10795_c1_g10_i1.p1	35	42	45	16	25	25	11	23	25	13	14	25
TRINITY_DN10795_c1_g11_i1.p1	22	29	28	12	14	12	3	21	17	15	9	29
TRINITY_DN10795_c1_g1_i1.p1	44	29	38	7	16	11	2	12	8	9	9	16
TRINITY_DN10795_c1_g2_i1.p1	39	69	72	32	33	28	10	25	43	26	23	44
TRINITY_DN10795_c1_g3_i1.p1	33	71	53	16	38	15	7	5	17	16	14	12
TRINITY_DN10795_c1_g4_i1.p1	34	53	36	15	17	20	16	29	25	12	4	32
TRINITY_DN10795_c1_g7_i1.p1	44	65	70	31	24	23	15	21	25	21	18	17
TRINITY_DN10795_c1_g8_i1.p1	14	33	38	13	9	11	5	6	7	9	7	10
TRINITY_DN10795_c1_g9_i1.p1	70	87	75	26	32	34	16	41	19	19	18	26
TRINITY_DN10797_c0_g1_i1.p1	150	222	191	116	113	99	90	120	87	107	55	93
TRINITY_DN10797_c0_g2_i1.p1	76	93	82	27	25	40	36	38	33	28	11	43
TRINITY_DN10797_c0_g3_i1.p1	11	18	25	13	12	10	13	10	5	17	10	7
TRINITY_DN10797_c1_g1_i1.p1	65	104	72	42	43	31	39	54	50	44	24	34
TRINITY_DN10801_c0_g2_i1.p1	15	13	11	3	5	3	2	7	5	3	3	13
TRINITY_DN10801_c0_g4_i1.p1	8	15	19	6	5	2	2	6	5	2	2	6
TRINITY_DN10804_c0_g1_i1.p1	30.9793	36.0826	28.8352	17.6264	21.2057	29.0896	31.023	37.2008	22.7369	41.0445	16.7523	25.1544
TRINITY_DN10804_c0_g1_i2.p2	7.02065	13.9174	9.16481	10.3736	6.79426	4.91042	5.97696	9.79916	12.2631	5.95552	3.24767	9.84562
TRINITY_DN10804_c0_g2_i1.p1	13	20	10	7	3	5	10	12	13	15	7	38
TRINITY_DN10805_c0_g1_i1.p1	37	29	49	0	7	19	8	6	10	4	10	7
TRINITY_DN10806_c0_g1_i1.p1	5	3	15	9	8	2	5	7	4	3	5	13
TRINITY_DN10806_c0_g2_i1.p1	8	14	2	9	12	14	13	13	7	17	4	6
TRINITY_DN10809_c0_g1_i1.p1	14	11	18	4	12	13	4	5	2	5	7	6
TRINITY_DN10809_c0_g2_i1.p1	18	18	13	4	5	7	7	11	3	7	1	8
TRINITY_DN10809_c0_g3_i1.p1	18	39	22	9	8	10	8	13	7	10	10	11
TRINITY_DN10811_c0_g1_i1.p1	6	14	11	4	2	15	6	10	6	14	3	11
TRINITY_DN10811_c0_g3_i1.p1	8	4	5	7	16	4	6	9	7	21	6	12
TRINITY_DN10812_c0_g1_i1.p1	3864	6405	4818	1947	2507	3382	1791	2763	1467	2847	1916	3801
TRINITY_DN10816_c0_g1_i1.p1	31	82	45	14	13	19	10	3	10	17	6	9
TRINITY_DN10816_c0_g2_i1.p1	87	233	119	51	68	68	59	41	40	92	26	78
TRINITY_DN10818_c0_g4_i1.p1	9	10	9	6	3	7	15	13	14	8	8	23
TRINITY_DN10823_c0_g1_i1.p1	35	56	22	4	3	4	0	6	2	2	0	3
TRINITY_DN10827_c0_g3_i1.p1	10	22	12	3	5	8	10	16	8	11	7	11
TRINITY_DN10828_c0_g1_i1.p1	8	9	11	9	8	11	7	4	12	11	8	6
TRINITY_DN10829_c0_g2_i1.p1	9	36	18	19	2	6	21	20	11	23	12	21
TRINITY_DN10830_c0_g3_i1.p1	6	10	17	9	11	15	8	20	6	33	4	4
TRINITY_DN10830_c0_g5_i1.p1	8	14	15	15	6	32	18	13	13	38	2	3
TRINITY_DN10830_c0_g7_i1.p1	4	7	12	14	11	24	8	20	6	31	2	11
TRINITY_DN10832_c0_g1_i1.p1	16	28	45	21	28	26	38	42	26	42	11	32
TRINITY_DN10832_c0_g2_i1.p1	55	82	83	38	28	44	45	91	68	81	55	61
TRINITY_DN10833_c0_g1_i1.p1	10	25	24	13	9	13	4	14	4	9	15	13
TRINITY_DN10833_c0_g2_i1.p1	18	11	28	15	14	12	9	0	10	14	5	17
TRINITY_DN10834_c0_g1_i1.p1	13	13	7	5	12	17	24	16	19	15	24	21
TRINITY_DN10834_c0_g2_i1.p1	14	19	22	16	11	11	20	31	14	26	13	19
TRINITY_DN10834_c0_g3_i1.p1	6	10	4	9	9	14	10	15	10	9	11	20
TRINITY_DN10834_c0_g4_i1.p1	18	15	33	15	17	17	22	14	16	25	14	22
TRINITY_DN10834_c0_g5_i1.p1	11	26	6	11	8	19	15	20	22	15	22	22
TRINITY_DN10834_c0_g6_i1.p1	30	26	15	13	19	25	22	32	25	20	11	31
TRINITY_DN10835_c0_g1_i1.p1	27	38	26	12	5	6	5	10	14	11	6	8
TRINITY_DN10836_c0_g4_i1.p1	12	27	17	2	4	4	5	4	6	8	4	3
TRINITY_DN10839_c0_g1_i1.p1	14	35	31	18	16	8	8	16	21	18	8	16
TRINITY_DN10839_c1_g1_i1.p2	12	6	14	13	9	1	7	9	13	11	6	6
TRINITY_DN10840_c0_g1_i1.p1	6	9	12	2	2	1	5	7	4	8	1	5
TRINITY_DN10842_c0_g1_i1.p1	5	15	19	6	2	7	13	9	15	10	11	13
TRINITY_DN10842_c0_g2_i1.p1	27	19	18	13	18	23	19	16	20	20	17	22
TRINITY_DN10843_c0_g2_i1.p1	6	24	27	61	123	12	2	4	2	6	5	78
TRINITY_DN10843_c0_g4_i1.p1	2	9	23	15	29	20	31	6	18	2	27	171
TRINITY_DN10843_c0_g6_i1.p1	6	5	20	39	50	3	0	0	0	3	0	49
TRINITY_DN10846_c0_g1_i1.p1	15	42	21	2	1	3	3	0	0	3	5	3
TRINITY_DN10846_c0_g2_i1.p1	39	63	22	2	5	5	4	0	1	2	1	5
TRINITY_DN10846_c0_g5_i1.p1	51	77	28	6	4	3	2	2	3	6	6	6
TRINITY_DN10847_c0_g1_i1.p1	14	12	11	3	6	11	8	8	13	9	3	8
TRINITY_DN10849_c0_g1_i1.p1	21	16	29	7	8	17	16	13	13	25	9	36
TRINITY_DN10850_c0_g1_i1.p1	19	19	27	12	36	37	0	0	2	0	1	7
TRINITY_DN10850_c0_g2_i1.p1	19	9	16	22	32	47	0	0	2	1	2	3
TRINITY_DN10851_c0_g2_i1.p1	38	40	43	30	34	28	34	40	50	44	25	49
TRINITY_DN10852_c0_g2_i1.p1	7	8	8	17	10	6	16	14	18	25	4	16
TRINITY_DN10852_c0_g5_i1.p1	1	1	6	10	7	19	10	18	9	16	6	16
TRINITY_DN10852_c0_g7_i1.p1	6	7	5	8	3	22	3	6	4	8	4	15
TRINITY_DN10857_c0_g2_i1.p1	12	56	21	14	3	18	1	7	5	31	0	4
TRINITY_DN10857_c0_g3_i1.p1	9	38	25	5	2	12	2	1	7	25	1	2
TRINITY_DN10857_c0_g5_i1.p1	21	40	25	6	3	13	21	6	2	28	0	4
TRINITY_DN10858_c0_g3_i1.p1	13	21	53	6	8	7	8	13	9	9	5	14
TRINITY_DN10858_c0_g4_i1.p1	9	10	47	8	5	5	7	7	5	4	7	16
TRINITY_DN10861_c0_g1_i1.p1	2	15	9	8	3	7	13	10	10	5	7	8
TRINITY_DN10863_c0_g1_i1.p1	7	9	10	1	5	5	12	9	15	6	9	9
TRINITY_DN10863_c0_g2_i1.p1	11	11	20	8	6	5	16	21	15	21	11	14
TRINITY_DN10863_c1_g1_i1.p1	17	22	18	5	7	10	16	33	14	23	13	18
TRINITY_DN10863_c1_g2_i1.p1	16	27	28	11	11	13	18	22	23	31	24	20
TRINITY_DN10863_c1_g3_i1.p1	9	8	17	3	3	10	11	14	5	10	7	8
TRINITY_DN10863_c1_g4_i1.p1	39	80	61	21	34	50	66	62	44	61	25	58
TRINITY_DN10863_c1_g5_i1.p1	12	9	10	11	10	4	14	39	22	16	14	15
TRINITY_DN10863_c1_g6_i1.p1	14	17	20	10	9	6	17	15	14	17	10	13
TRINITY_DN10865_c0_g2_i1.p1	830	834	1037	121	184	317	59	131	99	42	140	186
TRINITY_DN10866_c0_g3_i1.p1	11	22	21	3	3	6	3	2	6	8	6	4
TRINITY_DN10866_c0_g4_i1.p1	15	23	49	6	11	12	10	4	3	9	5	6
TRINITY_DN10868_c0_g1_i1.p1	29	22	27	24	23	23	24	35	8	43	14	28
TRINITY_DN10868_c0_g4_i1.p1	7	11	4	8	10	16	11	13	10	19	4	13
TRINITY_DN10868_c0_g5_i1.p1	9	20	10	11	9	15	8	7	10	20	3	10
TRINITY_DN10869_c0_g2_i2.p1	12	14	20	6	9	16	16	18	13	9	2	11
TRINITY_DN10869_c0_g3_i1.p1	9	9	15	8	12	9	9	17	15	11	9	7
TRINITY_DN10870_c0_g1_i1.p1	6	4	15	4	8	6	41	33	15	80	1	10
TRINITY_DN10870_c0_g2_i1.p1	3	4	20	3	1	1	15	22	3	31	1	4
TRINITY_DN10870_c0_g3_i1.p1	9	4	23	7	1	23	37	39	33	109	4	14
TRINITY_DN10870_c0_g5_i1.p1	6	5	31	4	5	12	34	34	29	74	1	16
TRINITY_DN10870_c0_g6_i1.p1	1	5	14	2	1	4	7	15	10	30	0	8
TRINITY_DN10870_c0_g7_i1.p1	1	2	15	2	5	12	36	28	17	89	1	8
TRINITY_DN10871_c0_g2_i1.p1	6	16	9	9	5	4	15	24	12	34	2	15
TRINITY_DN10873_c0_g1_i1.p1	8	2.43239	0	5.23089	6.73799	11	14	5.19963	15	10	0	8.99996
TRINITY_DN10873_c0_g1_i2.p1	0	7.56761	10	4.76911	3.26201	0	0	6.80037	0	0	2	4.22992e-05
TRINITY_DN10873_c0_g4_i1.p1	7	11	6	4	8	8	8	6	8	10	2	7
TRINITY_DN10873_c0_g5_i1.p1	12	16	9	7	5	10	6	6	6	6	4	12
TRINITY_DN10873_c0_g6_i1.p1	3	12	10	8	8	5	1	6	3	6	1	7
TRINITY_DN10873_c0_g7_i1.p1	5	7	7	3	4	10	7	4	10	11	0	10
TRINITY_DN10873_c0_g8_i1.p1	4	4	13	9	4	12	4	4	7	7	1	6
TRINITY_DN10873_c0_g9_i1.p1	11	14	4	16	4	14	6	5	16	9	2	15
TRINITY_DN10874_c0_g3_i1.p1	34	50	60	15	24	36	24	44	16	20	17	26
TRINITY_DN10874_c0_g4_i1.p1	19	22	34	14	19	23	8	20	20	11	7	23
TRINITY_DN10876_c0_g1_i1.p2	6	11	16	5	4	6	14	8	12	5	6	13
TRINITY_DN10876_c0_g3_i1.p1	21	34	35	12	13	9	14	27	13	18	18	35
TRINITY_DN10878_c0_g2_i2.p1	18	18	22	6	5	14	19	14	6	25	8	23
TRINITY_DN10879_c2_g1_i1.p1	6	24	4	7	3	5	9	12	13	8	11	14
TRINITY_DN10879_c2_g2_i2.p1	16	19	17	8	6	6	28	21	14	13	7	8
TRINITY_DN10879_c2_g4_i1.p1	11	45	47	16	9	22	43	41	30	14	23	28
TRINITY_DN10881_c0_g1_i1.p1	17	27	22	18	8	17	21	23	13	19	11	8
TRINITY_DN10881_c0_g2_i1.p1	19	31	27	13	18	11	27	19	15	15	11	3
TRINITY_DN10886_c0_g2_i1.p1	23	12	14	28	32	38	21	28	32	23	56	55
TRINITY_DN10890_c0_g10_i1.p1	27	23	35	28	25	21	23	47	31	53	17	38
TRINITY_DN10890_c0_g12_i1.p1	28	24	14	25	32	31	33	41	35	24	18	37
TRINITY_DN10890_c0_g2_i1.p1	14	14	20	20	16	14	19	32	22	30	11	23
TRINITY_DN10890_c0_g4_i1.p1	37	33	30	31	24	20	32	64	52	41	16	35
TRINITY_DN10890_c0_g6_i1.p1	2	13	12	11	11	16	23	20	20	29	7	10
TRINITY_DN10890_c0_g9_i1.p1	28	22	27	26	25	39	52	52	50	56	18	50
TRINITY_DN10896_c0_g2_i1.p1	61	63	96	38	50	49	81	61	51	109	54	74
TRINITY_DN10898_c0_g1_i2.p1	28	64	35	38	34	44	24	51	50	68	30	55
TRINITY_DN10898_c0_g2_i1.p1	19	21	21	21	19	21	14	21	25	47	9	36
TRINITY_DN10898_c0_g3_i1.p1	55	89	109	84	55	75	135	96	82	127	63	127
TRINITY_DN10899_c0_g2_i1.p1	24	22	27	10	11	11	11	7	11	13	5	6
TRINITY_DN10899_c0_g3_i1.p1	35	35	27	7	8	7	8	19	15	14	4	9
TRINITY_DN10900_c0_g4_i1.p1	40	39	50	52	37	34	57	52	56	74	45	55
TRINITY_DN10900_c0_g5_i1.p1	6	6	9	6	9	17	3	11	3	11	2	15
TRINITY_DN10900_c0_g6_i1.p1	14	21	29	14	14	12	21	29	18	28	21	25
TRINITY_DN10900_c0_g7_i1.p1	26	26	24	30	13	13	3	26	18	34	14	30
TRINITY_DN10901_c0_g1_i1.p2	17	34	21	29	24	21	15	14	14	17	7	19
TRINITY_DN10901_c0_g2_i1.p1	37	51	49	47	47	50	20	21	26	39	16	38
TRINITY_DN10901_c0_g4_i1.p1	12	20	17	25	26	38	13	15	13	15	8	19
TRINITY_DN10901_c0_g5_i1.p1	27	22	47	51	42	47	37	44	36	40	24	33
TRINITY_DN10901_c0_g6_i1.p1	22	30	34	28	21	31	14	20	23	22	5	17
TRINITY_DN10901_c0_g8_i2.p1	46	63	57	56	42	52	38	47	42	32	24	37
TRINITY_DN10902_c0_g2_i1.p1	4	6	3	2	1	1	3	17	14	8	8	17
TRINITY_DN10903_c0_g1_i1.p1	43	73	52	35	26	43	44	75	43	67	49	74
TRINITY_DN10903_c0_g2_i1.p1	101	158	242	34	46	55	98	108	68	80	90	100
TRINITY_DN10904_c0_g3_i1.p1	25	34	49	9	4	12	3	9	1	3	5	4
TRINITY_DN10904_c0_g4_i1.p1	24	31	49	19	5	19	1	5	6	5	3	3
TRINITY_DN10904_c0_g7_i1.p1	33	33	42	3	20	18	5	3	7	1	5	8
TRINITY_DN10908_c0_g1_i1.p1	15	22	8	15	6	13	3	3	3	0	3	15
TRINITY_DN10910_c0_g10_i1.p2	7	9	4	6	4	7	14	9	15	12	7	8
TRINITY_DN10910_c0_g12_i1.p1	9	14	14	11	6	9	18	16	22	10	3	10
TRINITY_DN10910_c0_g2_i1.p1	5	4	8	4	4	9	5	8	6	6	4	5
TRINITY_DN10910_c0_g9_i1.p2	10	12	4	4	5	6	6	16	8	12	1	9
TRINITY_DN10915_c1_g1_i1.p1	7	10	8	7	7	12	10	9	4	14	7	26
TRINITY_DN10915_c1_g4_i1.p1	9	11	9	11	10	16	18	6	11	16	6	18
TRINITY_DN10917_c0_g1_i1.p1	120	179	125	118	109	105	175	195	139	191	106	195
TRINITY_DN10919_c0_g1_i1.p1	1	13	5	1	4	9	19	15	9	7	1	5
TRINITY_DN10920_c0_g2_i1.p1	16	22	16	17	8	4	8	23	14	23	16	24
TRINITY_DN10920_c0_g4_i1.p1	9	9	6	15	2	7	5	12	7	17	7	16
TRINITY_DN10920_c0_g8_i1.p1	14	15	11	11	5	7	6	14	7	8	7	15
TRINITY_DN10924_c0_g2_i1.p1	20	32	17	13	5	12	16	15	5	21	15	29
TRINITY_DN10924_c0_g3_i1.p1	9	8	11	1	5	3	16	9	10	7	3	2
TRINITY_DN10925_c0_g1_i1.p1	42	50	35	33	35	33	20	32	18	24	24	39
TRINITY_DN10925_c0_g3_i1.p1	51	46	49	28	21	39	28	22	18	41	24	55
TRINITY_DN10928_c0_g1_i1.p1	36	42	65	57	41	56	40	44	39	67	36	50
TRINITY_DN10928_c0_g3_i1.p1	22	39	37	16	16	32	15	34	28	25	20	30
TRINITY_DN10931_c0_g2_i1.p1	12	29	33	0	5	2	7	1	2	4	3	5
TRINITY_DN10932_c0_g1_i1.p1	3	10	11	6	5	4	3	7	5	5	6	7
TRINITY_DN10935_c1_g2_i1.p1	57	44	37	3	1	0	1	0	0	2	0	0
TRINITY_DN10936_c0_g1_i1.p1	6	13	12	4	6	3	13	14	14	15	2	16
TRINITY_DN10936_c0_g2_i1.p1	0	8	6	5	3	4	7	10	7	9	2	6
TRINITY_DN10941_c0_g1_i1.p1	13	18	14	13	23	8	7	18	11	23	10	14
TRINITY_DN10941_c0_g2_i1.p1	4	13	8	9	6	4	10	12	8	8	6	14
TRINITY_DN10943_c0_g2_i3.p1	59	102	115	60	55	84	68	115	85	87	80	92
TRINITY_DN10944_c0_g2_i1.p1	0	0	0	0	0	0	0	0	0	629	0	0
TRINITY_DN10946_c0_g1_i1.p2	10	17	21	11	10	19	15	16	15	17	6	21
TRINITY_DN10946_c0_g2_i1.p1	29	60	46	37	30	29	42	61	32	35	49	62
TRINITY_DN10948_c0_g1_i1.p1	5	8	9	10	7	5	9	17	7	9	7	19
TRINITY_DN10949_c0_g1_i1.p1	101	132	189	157	108	99	97	99	84	177	100	96
TRINITY_DN10950_c0_g2_i1.p1	2	12	8	13	12	7	10	8	8	14	0	8
TRINITY_DN10950_c0_g4_i1.p1	21	12	23	14	6	17	18	46	19	25	10	23
TRINITY_DN10951_c0_g10_i1.p1	12	15	11	17	12	7	16	26	18	19	6	20
TRINITY_DN10951_c0_g11_i1.p1	17	24	12	16	17	16	8	25	17	20	8	30
TRINITY_DN10951_c0_g12_i1.p1	17	38	31	31	18	16	24	52	34	31	10	37
TRINITY_DN10951_c0_g1_i1.p1	123	155	196	112	75	126	136	141	152	160	101	181
TRINITY_DN10951_c0_g2_i1.p1	12	15	14	9	4	7	12	20	14	9	6	11
TRINITY_DN10951_c0_g3_i1.p1	2	11	22	11	8	15	19	20	7	19	1	22
TRINITY_DN10951_c0_g5_i1.p1	7	11	11	16	11	7	8	21	13	13	8	13
TRINITY_DN10951_c0_g6_i1.p1	48	79	89	54	59	54	47	72	43	75	51	116
TRINITY_DN10951_c0_g8_i1.p1	14	12	11	17	5	7	22	16	15	32	10	18
TRINITY_DN10957_c0_g1_i1.p1	5	6	8	10	3	3	3	9	6	9	6	13
TRINITY_DN10957_c0_g2_i1.p1	13	4	12	11	10	16	9	17	10	18	9	15
TRINITY_DN10964_c0_g4_i1.p1	4	8	11	23	10	20	6	9	5	5	2	10
TRINITY_DN10964_c0_g6_i1.p1	3	15	5	15	8	10	7	10	0	8	3	2
TRINITY_DN10967_c0_g1_i1.p1	6	9	16	20	16	9	16	12	9	22	7	8
TRINITY_DN10967_c0_g2_i1.p1	20	32	41	28	17	28	40	49	46	47	25	35
TRINITY_DN10968_c0_g1_i1.p1	13	13	6	12	4	13	15	5	5	6	5	19
TRINITY_DN10974_c0_g1_i1.p1	13	35	5	5	6	15	5	13	1	0	9	13
TRINITY_DN10976_c1_g4_i1.p1	16	25	17	18	15	18	27	18	9	43	6	20
TRINITY_DN10976_c1_g5_i1.p1	25	52	18	23	28	30	29	46	35	42	5	33
TRINITY_DN10976_c1_g6_i1.p1	4	16	12	16	10	14	4	11	10	20	10	18
TRINITY_DN10976_c1_g7_i1.p1	11	6	10	5	1	6	10	12	8	15	3	4
TRINITY_DN10979_c0_g1_i1.p1	12	8	21	23	16	17	7	14	7	10	6	10
TRINITY_DN10979_c0_g2_i1.p1	28	39	28	42	36	45	16	21	22	12	6	24
TRINITY_DN10983_c0_g1_i1.p1	47	78	69	34	39	63	43	79	74	66	45	63
TRINITY_DN10983_c0_g2_i1.p1	57	74	38	10	31	35	43	75	43	70	25	38
TRINITY_DN10985_c0_g3_i1.p1	8	13	6	5	4	13	19	8	10	22	0	12
TRINITY_DN10986_c0_g10_i1.p1	6	17	18	25	24	14	14	17	12	27	11	19
TRINITY_DN10986_c0_g11_i1.p1	9	11	17	5	6	12	7	8	15	22	7	13
TRINITY_DN10986_c0_g2_i1.p1	11	10	11	12	5	12	9	24	10	11	9	11
TRINITY_DN10986_c0_g4_i1.p1	17	12	25	18	6	24	24	18	26	29	13	33
TRINITY_DN10986_c0_g8_i1.p1	46	83	95	54	42	49	58	65	77	86	41	82
TRINITY_DN10988_c0_g1_i1.p1	46	37	50	15	13	34	15	16	10	14	2	15
TRINITY_DN10988_c0_g2_i1.p1	73	113	56	23	39	27	17	18	17	8	8	32
TRINITY_DN10992_c0_g1_i1.p1	6	5	15	9	9	6	8	11	17	6	8	8
TRINITY_DN10992_c0_g4_i1.p1	8	14	15	7	10	5	7	5	12	12	3	7
TRINITY_DN10992_c0_g5_i1.p1	8	11	19	5	8	7	12	9	7	20	6	11
TRINITY_DN10992_c0_g6_i1.p1	9	18	15	8	0	7	6	8	7	11	1	10
TRINITY_DN10992_c0_g7_i1.p1	7	3	12	6	5	5	9	6	9	12	1	10
TRINITY_DN10993_c0_g1_i1.p1	45	83	56	31	29	65	61	97	69	100	37	89
TRINITY_DN10994_c0_g1_i1.p1	37	59	83	40	22	35	72	71	67	67	55	70
TRINITY_DN10994_c0_g2_i2.p1	13	16	18	16	13	14	17	31	17	28	13	23
TRINITY_DN10995_c0_g2_i1.p1	40	54	40	5	2	0	0	1	0	0	0	0
TRINITY_DN10995_c1_g1_i1.p1	236	221	164	5	5	4	5	0	3	6	0	13
TRINITY_DN10995_c1_g1_i1.p2	183	157	112	7	6	2	4	0	0	3	2	4
TRINITY_DN10996_c0_g4_i1.p1	8	11	21	14	7	7	15	38	23	15	12	34
TRINITY_DN11001_c0_g1_i2.p1	28	66	33	44	39	35	23	28	23	1	9	14
TRINITY_DN11001_c0_g3_i1.p1	24	19	14	18	13	17	9	13	10	3	6	1
TRINITY_DN11001_c0_g4_i1.p1	12	15	7	19	10	18	15	7	6	0	12	6
TRINITY_DN11003_c0_g1_i1.p1	13	17	16	5	5	7	5	11	5	10	5	4
TRINITY_DN11003_c0_g2_i1.p1	15	15	26	6	5	6	12	15	13	20	4	15
TRINITY_DN11004_c0_g2_i2.p2	7.83497	17.5218	33.1658	16.1747	0	0	6.19907	17.2045	11.7417	16.0482	5.2256	25.3204
TRINITY_DN11004_c0_g2_i3.p2	12.165	12.4782	17.8342	6.82528	5	5	9.80093	28.7955	17.2583	29.9518	1.7744	19.6796
TRINITY_DN11006_c0_g2_i1.p1	15	8	14	5	1	6	21	3	8	13	12	18
TRINITY_DN11007_c0_g1_i1.p1	9	28	13	7	12	12	5	20	14	24	7	5
TRINITY_DN11007_c0_g2_i1.p1	2	19	12	7	11	7	7	17	22	25	6	17
TRINITY_DN11007_c0_g3_i1.p1	9	11	5	4	10	3	15	10	12	22	1	8
TRINITY_DN11007_c0_g5_i1.p1	8	12	15	12	11	15	7	8	21	18	10	10
TRINITY_DN11010_c0_g5_i1.p1	18	9	10	4	6	8	4	5	9	8	6	10
TRINITY_DN11012_c0_g1_i1.p1	7	7	8	4	12	6	4	4	11	8	6	18
TRINITY_DN11012_c0_g2_i1.p1	8	11	4	3	13	8	4	9	14	6	4	17
TRINITY_DN11012_c0_g3_i1.p1	20	38	32	18	20	26	19	26	22	22	15	28
TRINITY_DN11013_c1_g1_i2.p1	1	20	5	4	0	3	9	5	2	5	97	14
TRINITY_DN11013_c1_g2_i1.p1	15	159	49	49	31	64	93	101	39	117	19	54
TRINITY_DN11016_c0_g3_i1.p1	4	5	19	14	10	13	17	33	31	28	8	30
TRINITY_DN11016_c0_g4_i1.p1	9	11	16	23	14	22	26	32	10	29	27	42
TRINITY_DN11016_c0_g5_i1.p1	61	60	85	95	58	88	83	114	79	83	63	107
TRINITY_DN11020_c0_g1_i1.p1	2	0	1	54	29	39	7	4	4	6	2	12
TRINITY_DN11020_c0_g2_i1.p1	1	0	1	53	52	62	11	5	5	18	2	27
TRINITY_DN11020_c0_g3_i1.p1	9	3	0	175	85	143	16	25	6	35	8	56
TRINITY_DN11026_c0_g3_i1.p1	13	24	33	19	19	17	16	23	29	28	12	21
TRINITY_DN11026_c0_g4_i1.p1	12	9	15	10	12	8	16	17	18	31	5	12
TRINITY_DN11026_c0_g5_i1.p1	8	19	7	6	4	4	10	12	12	15	4	14
TRINITY_DN11027_c0_g2_i1.p1	25	42	70	24	13	22	44	41	40	54	37	68
TRINITY_DN11027_c0_g3_i1.p1	30	45	87	13	14	35	56	61	40	46	42	86
TRINITY_DN11029_c0_g1_i1.p1	23	49	76	29	19	28	23	63	55	39	26	78
TRINITY_DN1102_c0_g1_i1.p1	10	12	22	4	5	5	12	15	7	11	6	22
TRINITY_DN11032_c0_g2_i1.p2	17	25	39	18	25	20	4	4	6	5	2	10
TRINITY_DN11033_c0_g1_i1.p1	52	62	67	50	48	47	65	106	81	85	53	107
TRINITY_DN11034_c1_g2_i1.p2	4	18	6	4	3	6	22	10	13	20	4	7
TRINITY_DN11034_c1_g3_i1.p1	13.9652	13.0181	9	11.7593	2	2.99577	29	28.3075	15	28.6913	11	23
TRINITY_DN11034_c1_g3_i2.p2	5.03484	1.98186	0	3.24068	0	15.0042	0	4.69249	0	6.30873	0	0
TRINITY_DN11034_c1_g5_i1.p1	12	22	15	7	9	9	24	35	21	41	15	23
TRINITY_DN11035_c0_g2_i1.p1	14	30	62	30	38	32	25	45	25	36	34	71
TRINITY_DN11035_c0_g3_i1.p1	33	65	52	20	21	19	58	76	40	73	44	88
TRINITY_DN11036_c0_g1_i1.p2	4	5	2	6	7	6	19	18	10	23	5	7
TRINITY_DN11036_c0_g3_i1.p1	11	13	3	6	3	8	14	17	17	29	5	8
TRINITY_DN11036_c0_g4_i1.p1	1	4	2	7	8	10	19	11	11	20	4	16
TRINITY_DN11037_c0_g2_i1.p1	6	11	7	10	5	5	10	23	12	14	4	16
TRINITY_DN11039_c0_g2_i1.p1	17	15	51	7	20	10	13	13	12	11	9	10
TRINITY_DN11040_c0_g4_i1.p1	18	29	39	5	12	9	21	20	7	12	7	7
TRINITY_DN11041_c0_g1_i1.p1	51	0	0	1	2	1	0	3	2	0	0	0
TRINITY_DN11041_c0_g6_i1.p1	77	0	0	1	6	0	0	3	1	0	0	0
TRINITY_DN11041_c0_g7_i1.p1	114	0	0	0	8	7	0	5	4	0	0	0
TRINITY_DN11043_c0_g1_i1.p1	64	84	83	18	17	14	62	51	36	30	59	41
TRINITY_DN11043_c0_g2_i1.p1	69	88	174	12	11	25	58	75	62	45	57	70
TRINITY_DN11044_c0_g1_i1.p1	28	43	40	36	20	43	40	40	32	53	34	54
TRINITY_DN11044_c0_g2_i1.p1	22	28	20	31	24	31	48	47	55	57	39	50
TRINITY_DN11045_c0_g4_i1.p1	12	14	13	3	8	7	10	8	4	8	4	7
TRINITY_DN11045_c0_g5_i1.p1	17	16	20	5	5	5	10	12	12	10	7	13
TRINITY_DN11047_c0_g2_i1.p1	20	37	46	28	23	12	25	20	33	29	9	57
TRINITY_DN11048_c0_g1_i1.p1	18	18	11	15	13	20	8	12	27	20	13	18
TRINITY_DN11048_c0_g5_i1.p1	13	13	5	10	12	6	5	20	15	19	7	15
TRINITY_DN11050_c0_g1_i1.p1	17	17	8	7	9	14	10	5	15	21	7	8
TRINITY_DN11052_c0_g1_i1.p1	71	70	107	73	63	67	104	146	118	144	69	118
TRINITY_DN11052_c0_g4_i1.p1	29	38	49	25	28	15	29	55	44	51	32	31
TRINITY_DN11054_c0_g1_i1.p1	15	29	43	17	20	17	13	20	22	20	11	14
TRINITY_DN11054_c0_g2_i1.p1	16	13	15	5	8	9	7	11	10	4	9	1
TRINITY_DN11054_c1_g2_i1.p1	17	16	5	4	9	12	10	10	11	9	8	12
TRINITY_DN11054_c1_g3_i1.p1	10	6	10	3	4	4	9	8	3	7	3	9
TRINITY_DN11054_c1_g4_i1.p2	12	8	12	5	13	11	9	6	6	11	6	6
TRINITY_DN11054_c1_g5_i1.p2	30	24	10	6	6	13	13	14	7	9	14	17
TRINITY_DN11055_c0_g1_i1.p1	11	17	24	5	4	17	8	13	12	14	8	7
TRINITY_DN11055_c0_g2_i1.p1	24	15	32	10	8	14	13	26	7	16	6	11
TRINITY_DN11058_c0_g1_i1.p1	12	9	22	152	115	146	21	31	20	23	27	70
TRINITY_DN11059_c1_g1_i1.p1	10	10	8	8	8	3	6	14	4	7	7	8
TRINITY_DN11059_c1_g3_i1.p1	10	19	9	7	4	7	16	11	10	18	4	13
TRINITY_DN11061_c0_g1_i1.p1	13	24	24	43	17	30	16	12	17	38	27	27
TRINITY_DN11061_c0_g2_i1.p1	21	34	17	57	29	39	13	38	17	41	35	41
TRINITY_DN11061_c0_g3_i2.p1	27	49	12	48	45	31	12	38	27	43	44	69
TRINITY_DN11062_c0_g1_i1.p1	28	33	60	26	36	40	13	11	15	28	4	17
TRINITY_DN11062_c0_g2_i1.p1	49	54	77	30	40	40	9	17	11	26	6	15
TRINITY_DN11062_c0_g3_i1.p1	22	28	40	16	27	23	5	2	5	13	1	6
TRINITY_DN11062_c0_g4_i1.p1	40	61	75	18	43	39	9	22	8	22	10	19
TRINITY_DN11062_c0_g5_i1.p1	66	68	106	55	40	44	19	18	5	35	9	14
TRINITY_DN11063_c0_g1_i1.p1	12	22	7	4	11	7	4	5	6	16	7	14
TRINITY_DN11063_c0_g2_i1.p1	30	47	45	23	17	35	35	63	25	47	29	37
TRINITY_DN11066_c0_g2_i1.p1	9	9	7	2	4	4	15	20	14	15	2	14
TRINITY_DN11066_c0_g4_i1.p1	12	12	21	7	4	12	8	27	17	19	6	16
TRINITY_DN11067_c0_g1_i1.p1	11	24	15	15	17	16	12	9	8	27	8	26
TRINITY_DN11068_c0_g1_i1.p2	20	12	12	4	6	7	10	5	5	8	7	4
TRINITY_DN11070_c0_g1_i1.p1	16	18	29	13	12	17	11	24	13	17	12	24
TRINITY_DN11070_c0_g2_i1.p1	29	37	34	23	14	27	21	36	23	26	18	33
TRINITY_DN11070_c0_g3_i1.p1	30	42	34	25	15	29	21	34	21	25	19	28
TRINITY_DN11073_c0_g1_i1.p1	26	31	34	8	12	20	36	22	19	25	22	25
TRINITY_DN11073_c0_g3_i1.p1	63	59	78	33	32	31	51	73	28	55	23	54
TRINITY_DN11074_c0_g3_i1.p1	1690	2728	2095	1085	1258	1668	1122	1540	1054	1664	1156	2416
TRINITY_DN11075_c0_g1_i1.p1	41	33	47	28	30	24	30	34	43	56	15	31
TRINITY_DN11075_c0_g2_i1.p1	9	17	9	4	5	2	6	10	9	19	1	5
TRINITY_DN11075_c0_g4_i1.p2	17	9	12	13	9	5	3	3	10	8	4	7
TRINITY_DN11076_c0_g1_i1.p1	11	13	12	7	1	15	7	11	6	26	2	0
TRINITY_DN11076_c0_g2_i1.p1	9	23	13	10	3	12	12	4	2	32	2	4
TRINITY_DN11076_c0_g3_i1.p1	11	34	24	5	8	18	11	12	5	39	0	6
TRINITY_DN11076_c0_g4_i1.p1	19	34	36	16	9	26	12	14	14	39	0	3
TRINITY_DN11077_c0_g1_i1.p1	7	17	5	14	12	22	12	5	11	27	7	22
TRINITY_DN11077_c0_g2_i1.p1	8	8	22	18	12	4	6	10	10	15	12	19
TRINITY_DN11077_c0_g4_i1.p1	11	9	19	17	16	30	14	12	5	23	7	19
TRINITY_DN11077_c0_g5_i1.p1	5	7	11	12	16	17	10	14	7	13	10	16
TRINITY_DN11077_c0_g6_i1.p1	17	12	34	35	31	15	26	28	21	39	6	30
TRINITY_DN11078_c0_g1_i1.p1	5	19	9	2	10	6	7	8	2	13	2	15
TRINITY_DN11082_c1_g1_i1.p1	25	22	23	2	1	1	6	7	3	3	3	8
TRINITY_DN11082_c1_g2_i1.p1	31	41	39	3	4	4	9	15	4	4	2	5
TRINITY_DN11083_c0_g5_i1.p1	11	18	14	10	5	6	14	12	13	9	4	14
TRINITY_DN11084_c0_g11_i1.p2	10	20	12	13	11	7	14	16	9	11	8	9
TRINITY_DN11084_c0_g1_i1.p1	27	39	30	11	16	23	30	27	15	11	9	32
TRINITY_DN11084_c0_g2_i1.p1	9	12	16	11	9	9	6	11	12	1	5	6
TRINITY_DN11084_c0_g3_i1.p1	6	12	14	10	11	3	12	18	16	12	8	9
TRINITY_DN11084_c0_g4_i1.p1	71	62	64	50	44	44	32	55	55	37	25	57
TRINITY_DN11084_c0_g6_i1.p1	20	25	27	8	15	9	15	19	24	29	10	8
TRINITY_DN11084_c0_g7_i1.p1	144	147	152	118	89	107	97	112	93	101	67	77
TRINITY_DN11084_c0_g8_i1.p1	22	21	11	11	5	9	8	12	14	5	6	15
TRINITY_DN11085_c0_g1_i1.p1	45	39	70	30	31	35	57	104	54	79	38	85
TRINITY_DN11086_c0_g10_i1.p1	11	11	9	6	6	3	8	16	12	11	2	9
TRINITY_DN11086_c0_g1_i1.p1	3	11	12	6	7	8	17	8	11	12	4	14
TRINITY_DN11086_c0_g3_i1.p1	30	26	40	15	19	20	37	49	30	39	15	39
TRINITY_DN11086_c0_g4_i1.p1	4	21	12	2	3	10	12	12	10	11	2	11
TRINITY_DN11086_c0_g6_i1.p1	22	11	28	28	23	22	31	58	40	47	17	32
TRINITY_DN11086_c0_g7_i1.p2	11	9	16	10	12	5	10	9	9	17	6	19
TRINITY_DN11086_c0_g8_i1.p1	19	15	26	14	9	4	24	30	19	27	14	25
TRINITY_DN11086_c0_g9_i1.p1	2	13	9	11	8	2	16	5	7	13	7	14
TRINITY_DN11087_c0_g2_i1.p1	5	3	2	7	6	9	14	11	7	12	5	16
TRINITY_DN11087_c0_g4_i1.p1	10	5	13	8	10	6	17	16	18	25	11	13
TRINITY_DN11087_c0_g5_i1.p1	10	7	21	26	20	16	12	38	32	35	21	20
TRINITY_DN11089_c0_g1_i1.p1	18	15	14	9	3	8	12	32	26	35	17	25
TRINITY_DN11089_c0_g2_i1.p1	14	20	16	7	14	4	5	20	16	16	15	13
TRINITY_DN11089_c0_g3_i1.p1	19	16	8	14	2	5	24	21	17	30	11	25
TRINITY_DN11089_c0_g4_i1.p1	15	12	23	7	9	6	18	17	34	42	22	27
TRINITY_DN11089_c0_g5_i1.p1	11	12	12	7	7	3	17	17	14	18	8	24
TRINITY_DN11090_c0_g1_i1.p1	48	66	81	46	39	46	49	49	59	60	36	72
TRINITY_DN11090_c0_g2_i1.p1	28	37	39	12	15	34	18	32	37	24	30	41
TRINITY_DN11091_c0_g2_i1.p1	60	89	98	59	38	69	96	117	90	134	72	131
TRINITY_DN11097_c0_g1_i1.p1	10	9	5	11	10	8	19	12	16	14	10	16
TRINITY_DN11097_c0_g2_i1.p1	16	20	16	18	17	15	28	21	28	23	7	26
TRINITY_DN11098_c0_g1_i1.p1	29	43	50	22	21	19	26	47	38	46	26	36
TRINITY_DN11098_c0_g2_i1.p1	30	41	58	43	41	37	37	64	62	69	38	66
TRINITY_DN11098_c0_g3_i1.p1	53	73	82	71	51	62	71	103	65	89	56	65
TRINITY_DN11100_c0_g1_i1.p1	6	7	6	14	12	6	3	4	3	9	0	10
TRINITY_DN11101_c0_g1_i1.p1	13	28	30	26	30	21	16	35	26	28	10	23
TRINITY_DN11101_c0_g2_i1.p1	68	66	117	78	49	68	36	79	44	69	49	61
TRINITY_DN11101_c0_g3_i1.p1	12	12	15	9	7	8	11	17	12	14	8	9
TRINITY_DN11101_c0_g4_i2.p1	45	40	71	43	51	56	49	52	43	63	31	65
TRINITY_DN11105_c0_g3_i1.p1	0	0	0	0	0	0	0	0	0	133	0	0
TRINITY_DN11105_c0_g5_i1.p1	0	0	0	0	0	0	0	0	0	191	0	0
TRINITY_DN11105_c0_g6_i1.p1	0	0	0	0	0	0	0	0	0	684	1	2
TRINITY_DN11106_c0_g1_i2.p1	25	47	41	27	11	22	27	27	20	34	29	37
TRINITY_DN11106_c0_g2_i1.p1	28	41	42	15	11	19	23	24	19	24	17	33
TRINITY_DN11109_c0_g1_i1.p1	20	26	21	26	21	42	28	43	38	35	16	32
TRINITY_DN11110_c0_g4_i1.p1	22	17	18	14	16	16	20	27	15	35	15	28
TRINITY_DN11111_c0_g1_i1.p1	49	35	41	41	33	33	41	44	45	59	33	62
TRINITY_DN11111_c0_g4_i1.p1	17	31	34	17	16	24	30	38	30	38	14	33
TRINITY_DN11113_c0_g1_i1.p1	5	10	8	9	2	2	8	10	13	23	3	6
TRINITY_DN11117_c0_g2_i1.p1	96	170	31	74	60	89	8	10	6	23	12	36
TRINITY_DN11119_c0_g1_i1.p1	42	61	85	45	57	55	51	69	54	53	45	86
TRINITY_DN11119_c0_g2_i1.p1	63	59	105	45	53	53	68	82	62	89	54	76
TRINITY_DN11121_c0_g1_i1.p1	6	8	7	9	8	8	9	19	15	5	10	11
TRINITY_DN11122_c0_g2_i1.p1	41	130	67	24	55	50	61	97	46	91	62	85
TRINITY_DN11125_c0_g1_i1.p1	8	15	14	20	9	9	16	21	13	11	20	22
TRINITY_DN11125_c0_g2_i2.p1	32	40	31	39	39	61	29	28	16	30	18	36
TRINITY_DN11125_c0_g3_i1.p1	11	17	8	6	7	11	7	13	11	9	15	5
TRINITY_DN11127_c0_g2_i1.p1	28	63	44	42	36	43	65	77	42	68	45	84
TRINITY_DN11128_c1_g2_i1.p1	49	161	76	77	55	77	93	144	57	201	11	75
TRINITY_DN11129_c0_g2_i1.p1	16.5911	20.7766	21.7166	0	13.5486	0	21.2096	9.02303	6.70098	17.2854	6.52041	10.6444
TRINITY_DN11129_c0_g2_i2.p1	60.4089	86.2234	88.2834	42	39.4514	70	38.7904	64.977	54.299	60.7146	32.4796	52.3556
TRINITY_DN11129_c0_g2_i3.p1	82	93	99	18	32	56	37	58	34	40	44	53
TRINITY_DN11130_c0_g1_i1.p2	10	2	11	3	6	10	16	7	11	15	11	13
TRINITY_DN11130_c0_g2_i1.p1	10	9	15	5	3	13	14	7	6	8	9	8
TRINITY_DN11130_c0_g3_i1.p1	18	27	33	10	11	13	15	17	21	24	11	19
TRINITY_DN11130_c0_g4_i1.p1	19	20	36	17	17	18	20	18	18	18	15	23
TRINITY_DN11131_c0_g10_i1.p1	24	14	17	5	17	9	18	22	10	31	3	12
TRINITY_DN11131_c0_g11_i1.p1	16	19	12	4	6	15	11	20	22	31	11	17
TRINITY_DN11131_c0_g1_i1.p1	10	9	17	17	4	10	15	16	22	29	8	16
TRINITY_DN11131_c0_g3_i1.p1	14	24	8	10	14	6	16	13	18	34	8	14
TRINITY_DN11131_c0_g4_i1.p1	31	34	36	17	13	17	28	27	29	17	17	38
TRINITY_DN11131_c0_g7_i1.p2	7	16	17	6	13	8	17	27	12	23	13	15
TRINITY_DN11131_c0_g9_i1.p1	9	8	6	11	13	10	12	26	15	18	10	5
TRINITY_DN11133_c0_g1_i1.p1	21	15	15	13	16	9	34	17	15	31	11	35
TRINITY_DN11133_c0_g2_i1.p1	5	5	11	6	5	7	4	7	5	14	5	4
TRINITY_DN11134_c0_g1_i1.p1	29	47	36	25	27	26	33	47	37	32	22	29
TRINITY_DN11135_c0_g1_i1.p1	36	36	38	21	22	17	18	32	21	28	14	45
TRINITY_DN11135_c0_g3_i1.p1	10	19	38	11	20	18	13	34	23	37	16	31
TRINITY_DN11137_c0_g1_i1.p1	40	70	75	21	22	16	26	26	16	25	10	42
TRINITY_DN11140_c0_g1_i1.p1	20	53	27	17	12	16	17	35	20	21	19	32
TRINITY_DN11140_c0_g2_i1.p1	19	32	14	5	13	23	7	32	24	14	14	23
TRINITY_DN11141_c0_g1_i1.p1	51	74	88	10	6	9	12	17	7	4	1	6
TRINITY_DN11142_c0_g1_i1.p1	6	0	12	2	4	9	4	6	11	2	5	3
TRINITY_DN11142_c1_g1_i1.p1	11	10	27	9	11	21	16	24	23	13	4	16
TRINITY_DN11142_c1_g2_i1.p1	13	3	9	11	8	27	16	35	11	24	8	19
TRINITY_DN11142_c1_g3_i1.p1	5	10	17	12	7	10	12	12	7	15	6	18
TRINITY_DN11144_c0_g3_i1.p1	6	15	7	4	10	6	8	16	7	18	6	23
TRINITY_DN11146_c0_g1_i1.p1	14	20	18	25	30	16	13	15	12	9	8	21
TRINITY_DN11149_c0_g1_i1.p1	26	37	54	26	24	41	40	57	35	48	17	52
TRINITY_DN11149_c0_g1_i1.p3	4.10707	15.7129	10.2479	0	22.446	17.3161	7.26921	15.9295	4.68081	28.9572	0	38.4052
TRINITY_DN11149_c0_g1_i3.p1	145.893	206.287	190.752	117	87.554	133.684	108.731	192.07	143.319	180.043	100	183.595
TRINITY_DN11149_c0_g2_i1.p1	18	6	25	11	7	15	15	15	7	15	6	8
TRINITY_DN11149_c0_g3_i1.p1	14	8	18	14	9	11	12	14	9	13	13	15
TRINITY_DN11150_c0_g3_i1.p1	13	22	23	12	5	10	7	9	6	12	6	13
TRINITY_DN11150_c0_g3_i2.p1	15	20	30	5	8	5	9	12	14	13	16	6
TRINITY_DN11150_c0_g4_i1.p1	13	28	15	16	11	24	8	9	6	12	14	7
TRINITY_DN11153_c0_g2_i2.p1	23	43	25	19	22	16	27	37	32	32	24	55
TRINITY_DN11153_c0_g3_i1.p1	17	19	17	19	19	22	16	29	24	29	26	31
TRINITY_DN11153_c0_g6_i1.p1	26	32	31	47	25	34	44	59	47	67	31	55
TRINITY_DN11154_c0_g2_i1.p1	32	97	16	4	4	1	3	1	2	0	1	7
TRINITY_DN11154_c0_g3_i1.p1	34	126	34	2	3	4	6	2	5	4	0	4
TRINITY_DN11154_c0_g4_i1.p1	20	55	27	4	3	4	1	3	3	2	1	9
TRINITY_DN11154_c0_g6_i1.p1	19	70	61	38	34	80	56	40	20	131	15	129
TRINITY_DN11154_c0_g8_i1.p1	38	99	40	2	1	0	6	8	4	2	0	4
TRINITY_DN11156_c0_g1_i1.p1	540	581	530	192	246	350	76	86	61	83	73	130
TRINITY_DN11157_c0_g1_i1.p1	172	86	145	69	59	81	70	89	85	95	69	106
TRINITY_DN11158_c0_g1_i1.p1	10	16	14	6	9	12	9	10	8	15	11	7
TRINITY_DN11158_c0_g2_i1.p1	66	69	107	31	35	31	50	66	44	44	22	69
TRINITY_DN11160_c0_g1_i1.p1	11	62	25	13	3	9	21	19	29	40	12	21
TRINITY_DN11160_c0_g4_i1.p1	77	78	110	50	52	58	89	116	86	125	71	144
TRINITY_DN11162_c1_g1_i1.p1	10	7	5	4	3	6	11	9	12	6	2	8
TRINITY_DN11162_c1_g2_i1.p1	7	9	2	5	2	9	4	8	12	10	0	8
TRINITY_DN11164_c0_g1_i1.p1	27	42	10	1	1	0	16	5	2	52	1	19
TRINITY_DN11164_c0_g4_i1.p1	8	0	21	3	4	3	17	1	8	21	0	7
TRINITY_DN11164_c0_g5_i1.p1	13	28	10	0	1	0	6	5	6	32	0	13
TRINITY_DN11164_c0_g7_i1.p1	4	6	11	0	2	0	14	7	7	16	0	4
TRINITY_DN11164_c0_g8_i1.p1	26	31	23	1	0	0	21	4	18	72	0	23
TRINITY_DN11166_c0_g2_i1.p1	122	110	111	89	102	134	123	142	111	117	92	162
TRINITY_DN11168_c0_g1_i1.p1	51	72	59	17	19	22	41	76	84	57	42	68
TRINITY_DN11168_c0_g2_i1.p1	130	102	151	56	53	64	123	207	161	139	123	178
TRINITY_DN11170_c0_g1_i1.p1	25	36	15	10	15	15	17	20	19	28	12	20
TRINITY_DN11170_c0_g3_i1.p1	11	9	12	4	13	7	16	25	11	18	8	16
TRINITY_DN11170_c0_g4_i1.p1	19	14	16	11	19	9	11	17	24	13	5	17
TRINITY_DN11170_c0_g5_i1.p1	30	28	24	19	17	25	19	36	29	30	20	18
TRINITY_DN11170_c0_g6_i1.p1	16	15	10	9	6	9	5	24	13	17	3	22
TRINITY_DN11170_c0_g7_i1.p2	7	6	7	6	8	11	4	7	6	16	6	7
TRINITY_DN11171_c0_g1_i1.p1	21	34	36	10	19	6	36	34	16	23	6	21
TRINITY_DN11171_c0_g5_i1.p1	33	22	38	19	28	18	23	47	31	35	16	38
TRINITY_DN11172_c0_g2_i1.p1	4	6	5	6	5	4	2	3	13	10	4	6
TRINITY_DN11173_c0_g4_i1.p1	19	47	30	12	15	13	29	44	25	27	30	40
TRINITY_DN11173_c0_g5_i1.p1	6	22	21	8	9	3	12	17	11	19	8	16
TRINITY_DN11174_c0_g3_i1.p1	58	82	71	46	39	57	50	100	74	86	34	54
TRINITY_DN11176_c0_g2_i1.p1	20	14	35	22	10	21	22	23	17	34	17	13
TRINITY_DN11176_c0_g4_i1.p1	27	32	41	19	30	14	15	30	20	26	14	36
TRINITY_DN11176_c0_g5_i1.p1	63	42	50	43	46	42	59	67	37	69	23	40
TRINITY_DN11176_c0_g6_i1.p1	30	42	30	16	19	16	33	38	33	38	11	15
TRINITY_DN11177_c0_g1_i2.p1	19	19	7	25	16	12	24	23	25	21	21	18
TRINITY_DN11177_c0_g2_i1.p1	7	9	7	7	10	12	4	5	16	19	8	17
TRINITY_DN11178_c0_g1_i1.p1	51.1259	133.948	27.8051	0	5.52552	13.6041	16.8724	11.8208	15.8987	94.6913	13.265	40.116
TRINITY_DN11178_c0_g1_i2.p1	10.8741	7.05154	13.1949	1	16.4745	5.39586	7.12762	11.1792	8.10132	10.3087	7.73496	15.884
TRINITY_DN11179_c0_g1_i1.p1	84.3105	148.151	192.205	40.9273	75.0649	46.1363	18.6669	26.3662	12.3075	12.8994	25	4.4736
TRINITY_DN11179_c0_g1_i2.p1	116.689	56.8486	53.7955	47.0727	60.9351	101.864	4.33307	1.63381	4.69254	18.1006	0	12.5264
TRINITY_DN11179_c0_g2_i1.p1	56	18	22	27	39	58	2	3	9	5	1	2
TRINITY_DN11181_c0_g1_i1.p1	390	659	542	609	513	705	675	761	669	808	507	1122
TRINITY_DN11183_c0_g2_i1.p1	33	42	55	47	39	29	70	52	49	79	32	75
TRINITY_DN11183_c0_g3_i2.p1	19	15	16	10	11	15	14	15	12	21	9	14
TRINITY_DN11184_c0_g2_i1.p1	9	8	5	10	5	12	14	17	11	9	6	33
TRINITY_DN11186_c0_g5_i1.p1	5	7	6	13	10	10	8	9	17	7	5	14
TRINITY_DN11188_c0_g2_i1.p1	79	86	104	33	67	73	97	90	93	117	66	97
TRINITY_DN11188_c0_g3_i1.p1	23	12	24	7	6	13	23	16	20	22	9	22
TRINITY_DN11189_c0_g1_i1.p1	10	18	10	16	11	8	25	45	38	33	25	43
TRINITY_DN11190_c0_g1_i1.p1	6	8	14	1	3	4	4	12	2	2	6	4
TRINITY_DN11190_c0_g3_i1.p1	6	17	15	4	3	5	8	9	4	4	1	13
TRINITY_DN11190_c0_g6_i1.p1	8	13	21	6	9	4	7	9	11	6	13	17
TRINITY_DN11191_c0_g1_i1.p1	2667	4393	3396	1516	1806	2576	1478	2001	1100	2149	1476	3284
TRINITY_DN11195_c0_g2_i1.p1	7	11	17	2	7	4	11	10	10	11	10	10
TRINITY_DN11196_c0_g1_i1.p1	7	4	13	4	3	7	17	16	5	10	14	11
TRINITY_DN11196_c0_g2_i1.p1	27	32	25	14	24	32	31	33	32	45	22	17
TRINITY_DN11196_c0_g3_i1.p1	28	41	36	14	23	9	21	31	24	49	23	34
TRINITY_DN11196_c0_g4_i1.p1	9	12	16	7	13	5	14	13	6	20	16	20
TRINITY_DN11201_c0_g1_i1.p1	6	8	14	12	4	12	12	5	3	11	5	11
TRINITY_DN11201_c0_g2_i1.p1	10	17	7	14	7	26	8	21	13	20	1	18
TRINITY_DN11202_c0_g1_i1.p1	6	18	5	11	7	5	3	11	27	14	3	2
TRINITY_DN11202_c0_g2_i1.p1	6	13	7	8	23	11	6	10	11	8	7	22
TRINITY_DN11202_c0_g5_i1.p1	9	18	18	10	6	9	12	17	16	18	14	15
TRINITY_DN11206_c0_g3_i2.p1	31	38	34	20	24	10	33	57	45	39	20	33
TRINITY_DN11206_c0_g4_i1.p1	5	26	16	9	7	10	16	22	17	19	15	27
TRINITY_DN11207_c0_g1_i1.p1	58	101	63	39	35	58	45	96	88	95	40	123
TRINITY_DN11209_c0_g10_i1.p2	3	8	15	6	4	4	16	17	9	9	3	14
TRINITY_DN11209_c0_g1_i1.p1	44	26	28	8	13	24	15	44	28	23	17	26
TRINITY_DN11209_c0_g3_i1.p1	34	16	38	13	17	20	22	44	28	27	15	32
TRINITY_DN11209_c0_g4_i1.p1	14	15	30	3	9	19	25	26	18	19	13	9
TRINITY_DN11209_c0_g6_i1.p1	24	25	14	15	8	5	14	31	13	20	6	11
TRINITY_DN11209_c0_g7_i1.p1	14	11	26	11	7	5	11	12	25	10	5	9
TRINITY_DN11209_c0_g8_i1.p1	6	6	9	1	9	10	4	9	7	11	3	9
TRINITY_DN11209_c0_g9_i1.p2	19	24	23	11	7	12	15	20	19	6	10	27
TRINITY_DN11210_c0_g1_i1.p1	37	36	72	14	29	16	37	31	24	24	24	37
TRINITY_DN11210_c0_g2_i1.p1	85	70	136	59	44	65	60	111	77	74	57	89
TRINITY_DN11211_c0_g2_i1.p1	12	9	14	6	7	10	16	37	9	19	23	25
TRINITY_DN11212_c0_g2_i1.p1	32	44	11	17	5	4	17	8	11	40	11	38
TRINITY_DN11212_c0_g3_i1.p1	31	45	28	8	7	4	21	9	9	19	7	41
TRINITY_DN11213_c0_g1_i1.p1	49	54	15	2	0	0	2	0	0	1	0	0
TRINITY_DN11213_c0_g2_i1.p1	94	104	54	2	1	1	0	0	0	2	0	4
TRINITY_DN11213_c0_g4_i1.p1	87	74	23	2	1	0	0	1	0	0	0	0
TRINITY_DN11214_c0_g1_i1.p1	6	19	10	6	0	12	6	26	7	17	2	22
TRINITY_DN11214_c0_g2_i1.p1	8	9	13	9	8	5	15	28	10	18	9	15
TRINITY_DN11214_c0_g3_i1.p1	12	5	12	7	5	7	3	12	14	19	6	13
TRINITY_DN11214_c0_g4_i1.p1	13	20	16	5	6	6	8	7	17	21	4	11
TRINITY_DN11214_c0_g5_i1.p1	7	20	31	2	3	0	20	26	28	27	5	21
TRINITY_DN11214_c0_g6_i1.p1	8	9	18	4	5	8	11	15	18	18	4	14
TRINITY_DN11215_c0_g2_i1.p1	12	31	13	9	16	5	20	17	18	8	11	18
TRINITY_DN11216_c0_g1_i1.p1	37	59	52	53	45	64	57	68	54	69	51	72
TRINITY_DN11217_c0_g2_i1.p1	7	10	12	11	9	10	4	7	4	4	11	11
TRINITY_DN11220_c0_g2_i1.p1	18	28	26	18	11	12	17	30	34	32	13	17
TRINITY_DN11220_c0_g3_i1.p1	22	17	17	6	8	4	15	14	8	20	7	14
TRINITY_DN11221_c0_g2_i1.p1	37	30	34	43	50	33	57	75	54	97	47	52
TRINITY_DN11221_c0_g3_i1.p1	10	18	16	18	12	8	15	20	16	27	12	29
TRINITY_DN11221_c0_g4_i1.p1	12	15	14	13	20	8	18	41	19	23	19	27
TRINITY_DN11221_c0_g5_i1.p1	6	17	10	12	2	11	9	12	13	9	9	19
TRINITY_DN11221_c0_g6_i1.p1	21	31	13	34	14	21	26	43	46	63	16	54
TRINITY_DN11221_c0_g7_i1.p1	10	17	13	7	13	13	16	26	23	33	13	19
TRINITY_DN11224_c0_g13_i1.p1	32	48	62	19	34	24	39	47	42	42	13	51
TRINITY_DN11224_c0_g14_i1.p2	13	9	20	11	5	12	7	17	9	11	8	19
TRINITY_DN11224_c0_g1_i1.p1	6	10	15	4	6	7	2	8	8	17	7	4
TRINITY_DN11224_c0_g2_i1.p2	11	17	12	14	12	11	19	20	14	14	8	17
TRINITY_DN11224_c0_g3_i1.p1	19	18	14	11	11	9	13	32	23	10	7	15
TRINITY_DN11224_c0_g6_i1.p1	15	17	27	9	15	11	13	14	11	25	10	8
TRINITY_DN11224_c0_g7_i1.p1	30	28	38	26	16	20	17	34	25	49	16	52
TRINITY_DN11224_c0_g8_i1.p1	25	43	61	18	23	33	33	46	29	37	32	42
TRINITY_DN11224_c0_g9_i1.p1	10	18	18	13	15	22	13	14	12	30	8	22
TRINITY_DN11228_c0_g1_i1.p1	0	0	6	4	2	10	7	10	1	45	0	13
TRINITY_DN11230_c0_g2_i1.p1	7	14	12	8	11	9	11	17	19	13	4	6
TRINITY_DN11230_c0_g4_i1.p1	8	5	4	13	9	8	8	9	9	12	4	20
TRINITY_DN11233_c0_g2_i1.p1	0	4	1	30	31	42	18	37	28	17	42	31
TRINITY_DN11233_c0_g3_i1.p1	5	14	9	70	57	90	50	67	51	39	49	90
TRINITY_DN11235_c0_g1_i1.p1	10	11	4	2	2	2	12	14	17	9	10	11
TRINITY_DN11235_c0_g2_i1.p2	12	10	15	8	3	10	10	7	4	16	4	3
TRINITY_DN11235_c0_g3_i1.p1	10	17	23	1	4	9	9	11	17	18	8	17
TRINITY_DN11235_c0_g4_i1.p1	7	9	5	4	4	9	10	10	6	22	3	15
TRINITY_DN11237_c0_g1_i1.p1	121	128	125	35	39	65	55	136	66	90	74	139
TRINITY_DN11237_c0_g2_i1.p1	96	116	124	37	41	33	44	105	70	79	51	116
TRINITY_DN11238_c0_g2_i1.p1	20	10	21	6	6	2	4	11	2	10	2	2
TRINITY_DN11242_c0_g1_i1.p1	111	134	132	77	64	83	78	130	106	121	75	101
TRINITY_DN11244_c0_g1_i1.p1	21	31	45	16	23	17	41	43	28	29	12	43
TRINITY_DN11244_c0_g3_i1.p1	29	36	53	27	29	41	24	53	46	41	23	38
TRINITY_DN11245_c0_g4_i2.p1	15	11	6	6	3	7	6	11	6	15	2	11
TRINITY_DN11245_c0_g5_i1.p1	9	9	20	8	11	3	8	14	10	10	3	15
TRINITY_DN11245_c0_g6_i1.p1	5	9	14	9	2	10	6	13	5	9	3	3
TRINITY_DN11245_c0_g8_i1.p1	4	9	16	14	12	9	19	13	11	19	9	15
TRINITY_DN11246_c0_g1_i1.p1	73	143	112	29	34	33	51	65	50	47	41	133
TRINITY_DN11247_c0_g2_i1.p1	7	18	7	3	9	12	3	1	5	3	2	10
TRINITY_DN11247_c0_g3_i1.p1	9	59	21	2	1	2	1	1	2	1	0	3
TRINITY_DN11247_c0_g5_i1.p1	63	163	75	3	2	10	0	5	20	5	1	9
TRINITY_DN11249_c0_g1_i1.p1	83	127	119	94	67	125	79	112	85	144	64	162
TRINITY_DN11250_c0_g11_i1.p1	14	22	11	15	4	7	8	23	16	15	14	13
TRINITY_DN11250_c0_g1_i1.p1	9	12	16	10	10	11	14	21	9	17	5	8
TRINITY_DN11250_c0_g2_i1.p1	8	8	10	7	10	7	10	17	17	13	3	18
TRINITY_DN11250_c0_g3_i1.p1	6	13	9	5	10	13	12	8	12	14	10	9
TRINITY_DN11250_c0_g6_i1.p1	4	7	11	10	5	4	4	7	16	14	4	10
TRINITY_DN11250_c0_g7_i1.p1	5	15	9	12	9	13	17	27	23	11	8	10
TRINITY_DN11252_c0_g2_i1.p1	54	66	42	30	35	12	70	78	61	68	34	100
TRINITY_DN11252_c0_g4_i1.p1	41	24	26	9	15	19	30	49	27	27	18	36
TRINITY_DN11252_c0_g5_i1.p2	29	35	28	22	16	18	31	49	22	27	25	45
TRINITY_DN11252_c0_g6_i1.p1	43	72	57	31	26	17	106	92	65	93	52	85
TRINITY_DN11254_c0_g1_i1.p1	56	60	72	44	51	67	73	77	91	127	58	100
TRINITY_DN11257_c0_g1_i1.p2	5	12	3	7	6	2	8	6	6	9	2	16
TRINITY_DN11258_c0_g1_i1.p1	18	20	16	7	13	14	10	13	6	10	7	17
TRINITY_DN11258_c0_g2_i1.p1	17	23	28	16	5	8	8	17	8	12	4	16
TRINITY_DN11258_c0_g3_i1.p1	13	11	11	4	6	5	4	3	8	4	7	5
TRINITY_DN11260_c0_g1_i1.p1	12	27	22	7	11	13	12	36	18	18	11	34
TRINITY_DN11260_c0_g2_i1.p1	19	28	28	5	8	4	13	25	27	27	19	21
TRINITY_DN11260_c0_g3_i1.p1	14	33	28	7	13	6	21	28	21	23	17	18
TRINITY_DN11263_c0_g1_i1.p1	8	13	0	6	4	6	6	8	8	9	3	2
TRINITY_DN11265_c0_g2_i1.p1	4	9	4	11	9	2	7	12	6	15	9	14
TRINITY_DN11265_c0_g3_i2.p1	21	34	24	40	31	27	49	63	55	87	41	82
TRINITY_DN11265_c0_g4_i1.p1	5	14	3	5	4	4	8	17	13	11	9	9
TRINITY_DN11265_c0_g5_i1.p1	18	18	19	10	14	10	24	33	24	25	9	22
TRINITY_DN11265_c0_g7_i1.p1	13	25	13	19	7	10	15	22	19	29	8	25
TRINITY_DN11266_c0_g1_i1.p1	21	103	1	0	0	4	2	5	3	36	2	4
TRINITY_DN11266_c0_g2_i1.p1	16	90	4	0	2	0	0	1	2	29	2	3
TRINITY_DN11270_c0_g1_i1.p1	6	23	13	11	7	15	24	16	11	20	15	19
TRINITY_DN11270_c0_g2_i1.p1	17	24	31	23	17	26	20	33	22	55	20	47
TRINITY_DN11270_c0_g3_i1.p1	210	253	249	161	165	135	201	242	215	258	146	255
TRINITY_DN11274_c0_g2_i1.p1	231	284	202	120	154	153	192	220	203	228	143	174
TRINITY_DN11275_c0_g1_i1.p1	8	9	17	10	11	3	6	8	16	10	6	19
TRINITY_DN11275_c0_g3_i2.p1	11	10	11	13	7	7	11	8	5	10	6	3
TRINITY_DN11275_c0_g5_i1.p1	9	11	23	5	15	10	9	14	5	8	3	11
TRINITY_DN11281_c0_g2_i1.p1	3	6	9	5	7	5	15	19	14	16	13	19
TRINITY_DN11285_c0_g1_i1.p1	9	10	5	7	7	7	11	15	11	10	9	13
TRINITY_DN11285_c0_g2_i1.p1	13	23	14	15	3	17	7	22	9	21	4	11
TRINITY_DN11285_c0_g5_i1.p1	11	9	12	4	7	9	11	9	10	11	10	11
TRINITY_DN11286_c0_g1_i1.p1	9	4	14	7	10	4	10	13	14	14	3	10
TRINITY_DN11289_c0_g2_i1.p1	10	24	14	7	11	7	18	26	18	20	7	29
TRINITY_DN11289_c0_g4_i1.p1	15	24	15	10	15	15	23	30	19	33	15	37
TRINITY_DN11290_c0_g1_i1.p1	141	164	169	167	167	173	189	251	154	229	100	182
TRINITY_DN11291_c0_g1_i1.p1	38	44	29	22	9	35	53	31	26	50	19	37
TRINITY_DN11292_c1_g2_i1.p1	10	17	20	17	12	29	12	23	11	11	4	20
TRINITY_DN11292_c1_g3_i1.p1	5	18	11	5	7	17	4	19	6	10	6	12
TRINITY_DN11292_c1_g4_i1.p1	12	27	26	24	13	20	9	11	8	8	4	29
TRINITY_DN11294_c0_g1_i1.p1	18	50	0	0	1	0	2	2	0	3	2	4
TRINITY_DN11294_c0_g4_i2.p1	75	124	8	0	9	4	4	0	3	6	1	5
TRINITY_DN11296_c0_g2_i1.p1	16	9	14	17	5	3	9	12	15	16	8	16
TRINITY_DN11296_c0_g4_i1.p1	18	12	23	22	17	23	18	20	26	32	12	29
TRINITY_DN11296_c0_g6_i1.p1	64	59	89	64	42	69	75	104	74	117	57	78
TRINITY_DN11296_c0_g7_i1.p1	14	20	23	13	14	8	14	28	18	18	8	18
TRINITY_DN11297_c0_g1_i1.p1	18	24	31	6	6	5	13	14	18	30	10	27
TRINITY_DN11297_c0_g3_i1.p1	32	41	45	7	12	11	38	46	33	47	24	51
TRINITY_DN11297_c0_g4_i1.p1	8	13	21	5	7	3	18	20	19	22	10	11
TRINITY_DN11298_c0_g1_i1.p1	42	80	49	39	38	101	152	151	41	117	9	38
TRINITY_DN11298_c0_g2_i1.p2	8	13	7	6	3	8	24	15	4	15	0	9
TRINITY_DN11298_c0_g3_i1.p1	11.0738	17.6702	13.6397	11.053	2	18.3307	26.896	24.4465	5.79412	6.44229	0	9
TRINITY_DN11298_c0_g3_i2.p1	8.92619	8.32982	2.36031	9.94699	0	12.6693	15.104	12.5535	6.20588	12.5577	0	0
TRINITY_DN11298_c0_g4_i1.p2	11	18	20	7	7	13	18	33	5	22	2	11
TRINITY_DN11298_c0_g5_i1.p1	8	18	7	5	12	10	25	17	10	19	4	5
TRINITY_DN11299_c0_g1_i1.p1	12	11	13	2	3	7	3	9	9	15	2	11
TRINITY_DN11300_c0_g1_i1.p1	52	67	84	40	41	74	64	84	47	63	62	98
TRINITY_DN11301_c0_g3_i1.p1	9	67	33	5	2	7	7	3	0	19	1	1
TRINITY_DN11301_c0_g4_i1.p1	18	58	31	4	7	16	4	7	0	23	0	4
TRINITY_DN11301_c0_g9_i1.p1	11	69	52	2	3	6	1	5	0	11	0	1
TRINITY_DN11302_c0_g3_i1.p1	8	9	14	9	7	12	8	7	16	7	9	12
TRINITY_DN11303_c1_g1_i1.p1	395	1060	548	41	69	72	47	27	40	47	37	65
TRINITY_DN11303_c1_g1_i1.p2	157	412	217	16	16	14	14	10	7	17	9	19
TRINITY_DN11303_c1_g1_i1.p3	131	282	149	8	15	7	9	2	2	8	4	17
TRINITY_DN11303_c1_g1_i1.p4	77	238	104	5	14	11	7	3	2	10	4	6
TRINITY_DN11303_c1_g1_i1.p5	120	225	128	13	6	15	7	15	7	6	9	12
TRINITY_DN11303_c1_g2_i1.p1	72	132	79	10	8	10	5	3	10	7	4	16
TRINITY_DN11303_c1_g3_i1.p1	200	600	304	35	65	52	53	29	25	52	23	64
TRINITY_DN11303_c1_g4_i1.p1	511	1208	547	53	67	73	69	24	31	53	18	92
TRINITY_DN11303_c1_g4_i1.p2	228	504	294	29	24	39	17	16	11	25	8	43
TRINITY_DN11304_c0_g1_i1.p1	5.14094	12.3082	9.42334	4.75975	5.73427	4.1598	7.47195	6.85687	6.90694	5.31459	2.30317	8.84979
TRINITY_DN11304_c0_g1_i2.p1	24.8591	37.6918	12.5767	9.24025	11.2657	10.8402	21.528	16.1431	24.0931	13.6854	8.69683	17.1502
TRINITY_DN11305_c0_g1_i1.p1	36	21	41	15	19	23	25	52	46	46	26	38
TRINITY_DN11305_c0_g2_i1.p1	9	16	20	6	16	9	16	17	4	17	5	14
TRINITY_DN11305_c0_g4_i1.p1	50	51	85	40	39	34	74	109	88	99	51	68
TRINITY_DN11305_c0_g6_i1.p1	67	111	145	101	77	100	146	156	108	138	124	126
TRINITY_DN11306_c0_g1_i1.p1	73	136	102	76	56	68	109	108	72	81	60	157
TRINITY_DN11308_c0_g1_i1.p7	17	25	20	10	16	17	12	16	2	13	8	19
TRINITY_DN11308_c0_g1_i4.p10	139	222	126	68	74	81	102	136	99	160	85	168
TRINITY_DN11308_c0_g1_i5.p1	1433	1581	1738	696	875	1022	1194	1645	1268	1760	918	1764
TRINITY_DN11309_c0_g3_i1.p1	28	44	79	8	4	11	0	5	0	2	3	2
TRINITY_DN11309_c0_g4_i1.p1	30	49	43	0	10	10	2	2	1	0	2	1
TRINITY_DN11311_c0_g2_i1.p1	67	34	14	6	7	1	1	5	5	18	0	3
TRINITY_DN11313_c0_g1_i1.p1	54	56	62	42	22	26	51	58	43	50	14	23
TRINITY_DN11313_c0_g2_i1.p1	54	52	56	13	10	14	35	45	29	32	17	24
TRINITY_DN11313_c0_g3_i1.p1	139	181	184	95	62	73	149	229	141	180	59	121
TRINITY_DN11313_c0_g4_i1.p1	67	50	75	30	22	17	51	54	33	53	25	39
TRINITY_DN11314_c0_g2_i1.p1	151	234	175	70	79	96	146	197	139	137	135	235
TRINITY_DN11316_c0_g1_i1.p1	18	34	46	6	9	8	6	7	5	5	10	9
TRINITY_DN11316_c0_g2_i1.p1	11	28	30	5	6	2	5	2	6	4	8	5
TRINITY_DN11316_c0_g3_i1.p1	48	37	65	11	10	10	5	13	14	15	9	13
TRINITY_DN11317_c0_g1_i1.p1	270	374	591	201	238	308	133	139	101	163	83	230
TRINITY_DN11318_c0_g10_i1.p1	33	27	108	10	50	13	74	23	14	151	2	27
TRINITY_DN11318_c0_g11_i1.p1	32	35	70	11	52	17	103	12	27	199	2	50
TRINITY_DN11318_c0_g12_i1.p1	41	25	48	16	44	17	61	19	12	116	2	35
TRINITY_DN11318_c0_g13_i1.p1	12	9	18	2	21	5	23	4	8	27	0	8
TRINITY_DN11318_c0_g14_i1.p1	65	48	180	25	95	22	145	21	25	261	3	93
TRINITY_DN11318_c0_g15_i1.p1	24	15	71	14	29	16	45	11	21	84	0	26
TRINITY_DN11318_c0_g1_i1.p1	9	19	23	4	21	6	26	4	2	50	0	12
TRINITY_DN11318_c0_g3_i1.p1	21	13	45	7	19	8	48	5	2	54	0	15
TRINITY_DN11318_c0_g4_i1.p1	16	20	31	3	8	2	31	3	10	57	0	19
TRINITY_DN11318_c0_g5_i1.p1	29	12	100	15	51	13	67	9	9	135	1	52
TRINITY_DN11318_c0_g6_i1.p2	8	7	42	6	17	2	34	9	7	60	0	12
TRINITY_DN11318_c0_g8_i1.p1	56	25	104	21	47	13	123	14	27	156	4	48
TRINITY_DN11320_c0_g3_i1.p1	44	50	46	21	24	9	73	88	46	78	36	57
TRINITY_DN11321_c0_g2_i1.p1	4	16	8	6	8	5	35	23	13	24	12	27
TRINITY_DN11321_c0_g3_i1.p1	4	12	10	22	19	18	13	18	24	24	8	42
TRINITY_DN11321_c0_g5_i1.p1	75	130	106	79	62	63	100	122	93	125	57	94
TRINITY_DN11324_c0_g1_i1.p1	39	61	62	17	27	35	19	40	20	30	18	53
TRINITY_DN11326_c1_g1_i1.p1	9	21	23	6	18	28	14	23	17	27	6	24
TRINITY_DN11326_c1_g2_i1.p1	11	9	15	13	11	8	10	11	12	15	13	14
TRINITY_DN11326_c1_g3_i1.p1	8	12	12	12	11	9	24	22	31	33	16	22
TRINITY_DN11326_c1_g4_i1.p1	4	23	20	26	12	21	8	29	14	18	5	18
TRINITY_DN11327_c0_g1_i1.p1	7	24	57	10	59	6	56	30	19	66	8	46
TRINITY_DN11327_c0_g6_i1.p2	2	1	13	2	18	1	16	10	6	19	5	4
TRINITY_DN11327_c0_g7_i1.p1	1	14	26	3	11	4	32	24	13	36	1	9
TRINITY_DN11328_c0_g1_i1.p1	2	4	6	3	7	9	19	19	7	18	13	20
TRINITY_DN11328_c0_g2_i1.p1	1	3	6	5	1	2	26	25	21	12	12	29
TRINITY_DN11328_c0_g3_i1.p1	3	3	2	5	7	11	19	16	3	11	9	11
TRINITY_DN11329_c0_g1_i1.p1	1	7	6	3	8	4	14	0	5	11	0	7
TRINITY_DN11329_c1_g1_i1.p1	3	4	9	2	9	0	15	0	2	21	0	8
TRINITY_DN11332_c0_g3_i1.p1	63	96	104	40	54	47	79	117	89	116	69	141
TRINITY_DN11335_c0_g1_i1.p1	18	23	59	2	2	4	33	4	2	6	7	19
TRINITY_DN11335_c0_g7_i1.p1	8	15	28	0	3	1	15	3	1	1	6	6
TRINITY_DN11337_c0_g2_i1.p2	5	9	9	8	11	13	5	15	17	21	3	10
TRINITY_DN11337_c1_g1_i1.p1	24	21	26	11	22	16	15	33	23	41	12	31
TRINITY_DN11337_c1_g2_i1.p1	7	11	10	7	8	8	9	9	7	12	6	10
TRINITY_DN11337_c1_g3_i1.p1	13	13	9	8	9	8	14	10	15	14	10	15
TRINITY_DN11337_c1_g4_i2.p1	45	45	37	33	26	50	42	72	62	65	27	69
TRINITY_DN11338_c0_g2_i1.p1	4	23	13	11	7	11	10	16	19	16	7	20
TRINITY_DN11340_c0_g2_i1.p3	4	6	10	6	6	5	5	11	7	6	7	4
TRINITY_DN11340_c0_g3_i1.p1	7	9	6	12	9	11	8	11	8	21	5	7
TRINITY_DN11342_c0_g2_i1.p1	28	18	31	18	16	18	32	43	26	37	14	35
TRINITY_DN11342_c0_g4_i1.p1	66	56	68	45	44	64	74	88	78	92	46	84
TRINITY_DN11342_c0_g5_i1.p1	18	24	36	16	16	25	27	32	36	41	16	29
TRINITY_DN11344_c0_g1_i1.p1	8	14	10	9	6	12	10	12	13	8	7	9
TRINITY_DN11344_c0_g2_i1.p1	17	31	15	20	12	11	17	20	18	21	7	20
TRINITY_DN11344_c0_g4_i1.p1	6	8	17	10	13	6	9	8	11	21	7	8
TRINITY_DN11347_c0_g1_i1.p1	19	23	27	19	11	30	12	17	18	37	7	18
TRINITY_DN11347_c0_g3_i1.p1	18	17	26	24	13	15	21	16	7	20	6	10
TRINITY_DN11347_c0_g4_i1.p1	14	6	21	8	8	5	10	11	14	15	8	13
TRINITY_DN11348_c0_g6_i1.p1	11	31	5	3	0	2	1	1	4	4	1	8
TRINITY_DN11349_c0_g1_i1.p1	5	7	3	15	8	4	1	1	7	7	0	30
TRINITY_DN11349_c1_g1_i1.p1	14	31	26	4	5	9	5	6	0	24	0	1
TRINITY_DN11349_c1_g4_i1.p1	18	59	30	19	5	19	5	10	11	40	0	4
TRINITY_DN11350_c0_g1_i1.p1	13	19	12	7	3	13	2	16	6	21	5	11
TRINITY_DN11350_c0_g3_i1.p1	17	20	29	15	13	24	23	27	14	33	13	33
TRINITY_DN11350_c0_g5_i1.p1	14	33	19	6	10	13	20	28	15	19	3	40
TRINITY_DN11351_c0_g1_i1.p1	10	15	24	8	13	18	5	17	3	25	5	21
TRINITY_DN11351_c0_g2_i1.p1	15	35	18	8	4	2	13	11	5	17	1	9
TRINITY_DN11352_c0_g3_i1.p1	5	7	2	3	24	28	2	7	7	5	0	13
TRINITY_DN11353_c0_g1_i1.p1	14	11	25	7	5	2	7	18	19	14	7	9
TRINITY_DN11353_c0_g4_i1.p2	11	11	11	23	21	15	15	32	15	31	24	36
TRINITY_DN11353_c0_g5_i1.p1	21	34	40	27	11	19	46	44	40	37	24	43
TRINITY_DN11353_c0_g6_i1.p1	4	11	10	0	3	3	12	15	7	14	7	14
TRINITY_DN11353_c0_g7_i1.p1	7	7	9	11	10	18	7	10	10	13	10	14
TRINITY_DN11355_c0_g2_i1.p1	563	492	144	6	0	5	9	1	3	3	0	1
TRINITY_DN11355_c0_g3_i1.p1	90	84	21	0	3	0	0	2	0	2	0	0
TRINITY_DN11356_c0_g1_i1.p1	24	27	14	3	5	8	11	8	7	1	9	12
TRINITY_DN11357_c0_g1_i1.p1	60	90	80	58	45	83	78	84	75	102	64	129
TRINITY_DN11358_c0_g1_i1.p1	33.0453	68.2586	98.6023	48.4974	142.216	82.1587	63.3994	57.7441	19.8137	38.4644	14.1918	9
TRINITY_DN11358_c0_g2_i1.p1	15.7397	17.0994	39.5944	17.8127	38.6543	54.0573	28	11.6777	4	11	1	8.07776
TRINITY_DN11358_c0_g2_i2.p1	29.2603	3.90061	20.4056	2.18726	4.34565	46.9427	0	1.32233	1	0	1	1.92224
TRINITY_DN11358_c0_g4_i1.p1	101.955	38.7414	91.3977	25.5026	83.7844	196.841	24.6006	18.2559	23.1863	29.5356	3.80819	9
TRINITY_DN11359_c0_g3_i1.p1	5	5	10	5	8	11	5	5	10	17	6	11
TRINITY_DN11360_c0_g1_i1.p1	184	259	294	114	135	170	229	241	178	249	238	409
TRINITY_DN11362_c0_g1_i1.p1	7	2	15	3	7	7	5	6	7	17	5	9
TRINITY_DN11363_c0_g1_i1.p1	91	208	123	269	192	206	579	879	722	1387	732	2428
TRINITY_DN11364_c0_g1_i1.p1	4	8	7	5	7	5	12	8	3	8	3	10
TRINITY_DN11364_c0_g2_i1.p1	7	20	17	17	9	18	19	8	11	14	6	18
TRINITY_DN11364_c0_g3_i1.p1	8	14	15	10	11	20	11	16	5	11	9	10
TRINITY_DN11365_c0_g1_i1.p1	104	91	124	37	56	80	55	95	78	67	43	78
TRINITY_DN11366_c0_g2_i1.p1	26	26	20	20	20	20	28	28	23	39	36	44
TRINITY_DN11369_c0_g3_i1.p1	6	14	4	2	7	4	8	8	15	31	5	20
TRINITY_DN11370_c0_g2_i1.p1	19	25	13	13	15	15	15	22	17	20	13	28
TRINITY_DN11370_c0_g3_i1.p1	25	27	28	21	21	17	29	30	22	38	16	25
TRINITY_DN11370_c0_g4_i1.p1	8	13	13	6	6	11	5	14	8	8	5	4
TRINITY_DN11372_c0_g2_i1.p1	11	21	21	24	19	20	20	37	25	37	10	32
TRINITY_DN11374_c0_g2_i1.p1	126	176	318	77	107	94	28	19	10	21	8	5
TRINITY_DN11376_c0_g1_i1.p1	56	111	61	74	60	67	76	93	49	71	50	78
TRINITY_DN11376_c0_g2_i1.p1	16	10	6	11	14	17	13	12	11	17	10	20
TRINITY_DN11377_c0_g1_i1.p1	22	29	32	18	19	27	18	22	24	36	9	40
TRINITY_DN11377_c0_g2_i1.p1	16	28	24	18	16	30	14	21	9	18	21	28
TRINITY_DN11379_c0_g1_i1.p1	53	52	32	32	34	35	46	39	31	35	25	56
TRINITY_DN11381_c0_g2_i1.p1	24	15.6762	37.9055	13.8437	14.6048	44.3845	25.5654	31.4294	29.3457	46.2711	44	36.2288
TRINITY_DN11381_c0_g2_i2.p1	0	13.3238	9.09453	36.1563	26.3952	25.6155	28.4346	14.5706	31.6543	36.7289	0	54.7712
TRINITY_DN11384_c0_g1_i1.p1	8.91609	14.3774	18.5952	5.39794	5.50696	4.24086	2.89122	10.904	0	3.63052	6.77684	8.31817
TRINITY_DN11384_c0_g1_i2.p1	47.0839	41.6226	44.4048	15.6021	5.49304	15.7591	23.1088	13.096	20	31.3695	10.2232	29.6818
TRINITY_DN11385_c0_g3_i1.p1	6	8	3	9	4	9	10	11	14	12	6	29
TRINITY_DN11385_c0_g4_i1.p1	10	17	15	20	11	16	15	20	19	12	14	38
TRINITY_DN11385_c0_g5_i1.p1	5	11	9	12	10	4	25	13	20	22	17	37
TRINITY_DN11385_c0_g7_i1.p1	4	18	9	2	5	10	3	6	1	10	10	20
TRINITY_DN11387_c0_g1_i1.p1	134	112	349	42	30	82	82	129	93	69	124	165
TRINITY_DN11389_c0_g2_i1.p1	236	358	449	109	102	135	200	245	202	214	266	343
TRINITY_DN11390_c0_g1_i1.p1	18	13	26	14	14	10	22	31	32	24	18	21
TRINITY_DN11390_c0_g2_i2.p1	19	20	27	22	15	9	39	42	20	29	22	17
TRINITY_DN11390_c0_g4_i1.p1	36	64	66	20	32	45	51	60	50	46	27	89
TRINITY_DN11391_c0_g1_i1.p1	10	16	19	7	4	10	16	14	9	8	6	11
TRINITY_DN11391_c0_g4_i1.p1	10	28	7	16	17	13	11	4	10	13	9	13
TRINITY_DN11391_c0_g5_i1.p1	10	21	20	9	13	12	6	18	8	12	13	15
TRINITY_DN11391_c0_g6_i1.p1	7	22	18	5	18	6	10	15	15	10	12	10
TRINITY_DN11392_c0_g1_i1.p1	28	30	32.477	21.5173	20.444	15	27	56	33	40.5128	25	33
TRINITY_DN11394_c0_g1_i1.p1	6	21	6	5	10	2	20	0	2	18	0	5
TRINITY_DN11396_c0_g1_i1.p1	26	29	34	19	24	25	29	26	39	31	21	56
TRINITY_DN11397_c0_g1_i1.p1	10.0052	27.3711	30.1113	2.57717	20.8469	4.01482	18.8665	13.64	8.86599	26.0283	5.3441	41.5824
TRINITY_DN11397_c0_g1_i2.p1	67.9948	95.6289	74.8887	49.4228	27.1531	37.9852	64.1335	79.36	71.134	69.9717	33.6559	103.418
TRINITY_DN11397_c0_g2_i1.p1	32	71	83	55	58	51	77	112	85	111	51	84
TRINITY_DN11397_c0_g3_i1.p1	93	133	147	71	57	71	131	155	109	143	75	130
TRINITY_DN11398_c0_g1_i1.p1	23	22	38	25	24	24	18	27	31	28	16	30
TRINITY_DN11398_c0_g2_i1.p1	14	17	26	3	28	12	17	24	14	26	17	43
TRINITY_DN11399_c0_g1_i1.p1	197.86	195.341	222.826	220.308	309.662	314.421	168	179.609	143.789	284.043	115.701	262.459
TRINITY_DN11399_c0_g2_i1.p1	588.14	580.659	678.174	90.6925	134.338	247.579	22	28.3907	17.2108	70.9571	13.2991	42.5415
TRINITY_DN11400_c0_g2_i1.p1	17	26	38	13	8	8	22	41	25	36	18	53
TRINITY_DN11401_c0_g3_i1.p1	24	8	39	24	23	24	22	37	20	17	19	22
TRINITY_DN11401_c0_g4_i1.p1	2	4	13	16	9	6	9	27	14	14	14	14
TRINITY_DN11404_c0_g4_i1.p1	0	0	1	2	7	5	5	14	11	9	7	25
TRINITY_DN11405_c0_g1_i1.p1	2	13	11	3	2	2	5	13	6	10	6	14
TRINITY_DN11405_c0_g2_i1.p1	0	5	8	1	3	2	2	7	2	7	5	8
TRINITY_DN11405_c0_g3_i1.p1	5	0	4	8	7	5	10	12	7	6	1	5
TRINITY_DN11406_c0_g1_i1.p1	13	13	19	13	6	17	24	28	12	22	8	19
TRINITY_DN11407_c0_g1_i1.p1	52	46	74	59	54	61	9	16	17	17	24	40
TRINITY_DN11407_c0_g2_i1.p1	35	45	65	46	28	68	5	17	7	10	24	22
TRINITY_DN11407_c0_g3_i1.p1	87	57	112	79	82	95	10	27	14	25	29	43
TRINITY_DN11409_c0_g1_i1.p1	9	10	16	7	7	8	16	17	14	8	4	11
TRINITY_DN11409_c0_g2_i1.p1	9	21	20	8	8	9	13	26	16	23	7	14
TRINITY_DN11409_c0_g3_i1.p1	2	6	14	2	5	6	6	8	10	9	5	6
TRINITY_DN11409_c0_g4_i1.p1	16	23	27	22	14	10	33	31	25	38	6	33
TRINITY_DN11410_c0_g1_i2.p3	23.3235	19.1682	6.36897	7.31844	7.06477	9.36015	11.1473	20.9583	12.0785	13.74	13.9864	8.72415
TRINITY_DN11410_c0_g1_i3.p2	3.6765	23.8318	11.631	16.6816	12.9352	10.6399	16.8527	10.0417	14.9215	27.26	15.0136	23.2758
TRINITY_DN11411_c0_g1_i1.p1	93	119	147	48	53	60	110	143	123	141	92	184
TRINITY_DN11414_c0_g1_i1.p1	195	197	284	152	123	189	105	158	78	107	134	199
TRINITY_DN11415_c0_g2_i1.p1	51	120	42	35	40	45	79	79	67	74	67	129
TRINITY_DN11417_c0_g1_i1.p1	8	1	9	9	10	17	16	25	13	10	9	24
TRINITY_DN11417_c0_g4_i1.p1	10	14	21	15	20	18	28	40	21	20	20	52
TRINITY_DN11418_c0_g1_i1.p1	26	26	37	15	22	20	32	18	27	17	18	40
TRINITY_DN11418_c0_g2_i1.p1	11	19	25	12	13	19	2	19	7	13	11	11
TRINITY_DN11419_c0_g1_i1.p1	38	26	58	33	31	19	50	41	30	34	32	36
TRINITY_DN11419_c0_g3_i1.p1	82	117	107	52	78	55	68	119	59	113	47	110
TRINITY_DN11420_c0_g1_i1.p1	60	85	42	38	36	60	37	64	54	91	44	75
TRINITY_DN11422_c0_g1_i1.p1	7	8	11	10	5	9	8	8	11	13	0	5
TRINITY_DN11425_c0_g3_i1.p1	97	400	181	118	113	182	226	230	152	483	24	195
TRINITY_DN11427_c0_g1_i1.p1	19	35	30	22	13	9	5	4	0	5	2	14
TRINITY_DN11428_c0_g3_i1.p1	14	8	7	10	1	4	13	8	10	11	7	15
TRINITY_DN11429_c0_g1_i1.p1	59	70	100	20	15	17	4	12	4	8	4	5
TRINITY_DN11429_c0_g2_i1.p1	39	34	35	4	13	10	2	8	1	0	3	0
TRINITY_DN11429_c0_g3_i1.p1	30	27	42	11	9	8	7	4	0	5	2	4
TRINITY_DN11429_c0_g4_i1.p1	72	82	124	21	42	30	14	19	16	13	2	6
TRINITY_DN11429_c0_g5_i1.p1	35	33	36	4	14	6	4	1	6	5	2	4
TRINITY_DN11429_c0_g6_i1.p1	112	85	135	36	54	46	15	18	20	11	4	15
TRINITY_DN11429_c0_g7_i1.p1	64	58	80	21	20	40	5	9	10	6	8	1
TRINITY_DN11429_c0_g8_i1.p1	59	44	79	10	13	17	12	11	14	3	5	13
TRINITY_DN11429_c0_g9_i1.p1	85	58	94	14	16	25	9	9	5	4	3	9
TRINITY_DN11431_c0_g2_i1.p1	12	16	6	4	2	8	8	14	8	14	7	21
TRINITY_DN11431_c0_g3_i2.p1	6	24	23	13	15	13	17	27	15	21	12	32
TRINITY_DN11432_c0_g1_i2.p1	7	13	41	15	18	20	17	31	21	32	18	43
TRINITY_DN11432_c0_g2_i1.p1	9	4	14	17	17	19	19	34	10	18	19	23
TRINITY_DN11433_c0_g2_i1.p1	3.39205	9.22509	5.29464	2.33532	2.25165	8.26093	3.97688	12.7055	5.45974	11.1964	4.12832	23.0811
TRINITY_DN11433_c0_g2_i2.p1	70.6079	101.775	102.705	58.6647	47.7483	63.7391	57.0231	104.295	71.5403	99.8036	76.8717	133.919
TRINITY_DN11434_c0_g1_i1.p1	67	92	99	74	54	70	89	110	83	94	82	133
TRINITY_DN11438_c0_g1_i1.p1	26	51	67	42	49	60	86	82	69	70	79	125
TRINITY_DN11438_c0_g2_i1.p1	5	24	18	22	19	13	21	33	23	21	12	32
TRINITY_DN11439_c0_g1_i1.p1	14	16	17	21	9	26	23	35	25	43	16	30
TRINITY_DN11439_c0_g2_i1.p1	21	33	40	36	18	27	46	69	54	59	38	55
TRINITY_DN11440_c0_g1_i1.p1	12	25	24	32	37	47	24	36	28	37	15	40
TRINITY_DN11440_c0_g2_i1.p1	26	49	37	56	49	63	48	81	48	60	36	73
TRINITY_DN11442_c0_g1_i1.p1	41	31	68	41	38	56	42	62	36	57	38	63
TRINITY_DN11442_c0_g2_i1.p1	35	34	79	37	34	43	44	57	62	69	34	41
TRINITY_DN11444_c0_g1_i1.p1	7	7	21	26	21	14	25	25	27	16	21	18
TRINITY_DN11444_c0_g3_i1.p1	4	6	13	8	16	11	11	6	17	21	3	10
TRINITY_DN11444_c0_g4_i1.p1	9	8	18	9	12	11	9	18	7	16	7	8
TRINITY_DN11444_c0_g5_i1.p1	4	3	6	7	10	14	5	7	6	6	2	2
TRINITY_DN11444_c0_g6_i1.p1	10	13	10	9	11	16	10	16	17	18	8	12
TRINITY_DN11444_c0_g7_i1.p1	12	12	23	30	37	18	20	21	21	22	5	25
TRINITY_DN11445_c1_g2_i1.p1	13	2	13	10	14	9	9	22	16	12	11	10
TRINITY_DN11445_c1_g4_i1.p1	18	8	9	12	10	3	16	11	16	31	9	8
TRINITY_DN11445_c1_g5_i1.p1	20	17	37	17	20	13	10	34	26	33	14	13
TRINITY_DN11445_c1_g6_i1.p1	32	25	18	18	21	8	6	24	20	21	20	17
TRINITY_DN11445_c1_g7_i1.p1	13	21	29	14	18	33	16	37	23	34	13	20
TRINITY_DN11445_c1_g8_i1.p2	15	14	11	13	12	10	9	12	9	11	9	10
TRINITY_DN11446_c0_g1_i1.p1	12	7	15	11	14	13	6	22	6	20	10	20
TRINITY_DN11446_c0_g2_i1.p1	6	7	4	10	13	18	6	20	10	21	3	8
TRINITY_DN11448_c0_g3_i1.p1	15	12	35	13	19	17	5	14	5	18	7	8
TRINITY_DN11448_c0_g5_i1.p1	13	11	11	9	5	6	3	4	7	10	6	4
TRINITY_DN11448_c0_g6_i1.p1	9	18	24	36	17	20	6	18	18	14	5	18
TRINITY_DN11448_c0_g7_i1.p1	23	18	35	22	25	11	12	12	13	12	12	10
TRINITY_DN11448_c0_g9_i1.p1	13	20	29	22	30	17	8	17	8	12	4	10
TRINITY_DN11450_c0_g1_i1.p1	17	28	23	5	2	11	6	17	11	22	16	14
TRINITY_DN11450_c0_g2_i1.p1	62	74	46	27	29	30	43	58	46	56	51	61
TRINITY_DN11450_c0_g3_i1.p1	31	38	32	17	28	21	29	37	20	36	28	27
TRINITY_DN11450_c0_g4_i1.p1	40	67	43	29	26	29	31	42	50	53	17	54
TRINITY_DN11450_c0_g5_i1.p1	18	20	32	2	15	11	15	25	21	28	13	21
TRINITY_DN11452_c0_g1_i1.p1	26	22	35	14	24	23	35	37	35	38	18	25
TRINITY_DN11452_c0_g2_i1.p1	8	9	15	4	7	9	14	14	9	11	8	21
TRINITY_DN11452_c0_g3_i1.p1	7	6	8	4	4	3	5	6	10	18	4	10
TRINITY_DN11452_c0_g4_i1.p1	22	26	47	19	21	18	25	38	19	29	30	38
TRINITY_DN11453_c0_g1_i1.p1	29	31	28	6	9	13	5	8	6	4	3	11
TRINITY_DN11453_c0_g3_i1.p1	18	32	31	6	2	9	2	3	1	3	4	4
TRINITY_DN11453_c0_g5_i1.p1	48	60	56	6	13	11	2	10	9	10	7	13
TRINITY_DN11453_c0_g6_i1.p1	16	27	36	6	6	9	2	0	4	1	1	8
TRINITY_DN11453_c0_g7_i1.p1	29	37	41	7	12	7	4	8	3	10	6	15
TRINITY_DN11454_c0_g1_i1.p1	74	74	92	45	85	71	78	96	91	101	66	118
TRINITY_DN11455_c0_g10_i1.p1	23	32	21	7	9	7	13	12	13	22	7	16
TRINITY_DN11455_c0_g2_i1.p1	30	40	27	9	9	7	9	36	18	19	13	26
TRINITY_DN11455_c0_g3_i1.p1	38	38	28	13	8	11	21	24	10	24	14	23
TRINITY_DN11455_c0_g4_i1.p1	19	31	37	9	13	14	18	38	21	28	7	31
TRINITY_DN11455_c0_g7_i1.p1	21	17	29	11	10	4	8	15	14	17	9	12
TRINITY_DN11455_c0_g8_i1.p1	18	12	16	10	5	3	8	11	9	12	8	13
TRINITY_DN11456_c0_g1_i1.p1	56	80	73	30	27	38	52	65	33	34	35	48
TRINITY_DN11456_c0_g2_i1.p2	22	37	27	7	5	8	9	18	21	12	11	22
TRINITY_DN11458_c0_g2_i1.p1	19	36	28	27	16	17	27	28	19	39	18	43
TRINITY_DN11458_c0_g4_i1.p1	25	23	25	18	17	18	22	43	18	24	20	20
TRINITY_DN11459_c0_g1_i1.p1	134	96	653	273	738	274	316	137	125	186	836	1646
TRINITY_DN11459_c0_g3_i1.p1	48	76	374	118	222	80	84	33	12	47	198	686
TRINITY_DN11461_c0_g2_i1.p1	8	7	3	6	6	9	7	9	5	19	4	13
TRINITY_DN11461_c0_g3_i1.p1	18	38	26	26	31	26	31	39	30	25	34	39
TRINITY_DN11461_c0_g4_i2.p1	28	51	43	39	24	42	33	46	39	57	29	66
TRINITY_DN11462_c0_g1_i2.p2	39	28	48	28	17	19	53	48	39	42	32	79
TRINITY_DN11463_c0_g1_i1.p1	10	31	11	14	17	29	26	56	26	45	29	54
TRINITY_DN11464_c0_g1_i1.p1	92	93	96	22	26	43	62	113	60	93	35	106
TRINITY_DN11467_c0_g4_i1.p2	1	11	5	0	3	12	3	13	4	7	7	4
TRINITY_DN11467_c0_g6_i1.p1	11	12	9	14	12	9	18	23	16	21	15	8
TRINITY_DN11468_c0_g1_i1.p1	6	12	20	15	22	28	4	0	2	0	0	6
TRINITY_DN11468_c0_g5_i1.p1	11	21	37	42	43	56	5	4	10	5	2	3
TRINITY_DN11469_c0_g1_i1.p1	111	133	116	97	94	109	86	94	72	95	43	115
TRINITY_DN11471_c0_g2_i1.p1	535	841	711	257	309	406	488	825	469	688	547	968
TRINITY_DN11473_c0_g1_i1.p1	7	8	5	8	1	3	11	15	16	14	5	8
TRINITY_DN11475_c0_g1_i1.p1	6	18	14	12	10	8	9	13	16	15	11	19
TRINITY_DN11475_c0_g2_i2.p1	20	34	29	41	31	34	54	52	39	59	33	48
TRINITY_DN11475_c0_g4_i1.p1	20	19	31	20	16	22	28	27	35	44	23	43
TRINITY_DN11476_c0_g1_i1.p1	8	14	7	9	20	34	8	10	7	3	13	3
TRINITY_DN11476_c0_g3_i1.p1	11	5	8	8	14	14	4	14	2	1	13	5
TRINITY_DN11476_c0_g4_i1.p1	6	5	5	11	15	22	10	10	3	3	15	5
TRINITY_DN11477_c0_g1_i1.p1	12	28	11	10	18	16	17	34	33	20	19	20
TRINITY_DN11477_c0_g2_i1.p1	14	5	13	12	17	16	6	17	13	22	5	11
TRINITY_DN11478_c0_g1_i1.p1	85	128	131	57	97	70	72	144	120	130	66	116
TRINITY_DN11478_c0_g2_i1.p1	182	165	203	120	147	154	163	250	199	259	110	197
TRINITY_DN11478_c0_g3_i1.p1	105	104	166	72	90	97	100	140	86	157	71	112
TRINITY_DN11479_c0_g1_i1.p1	4048.01	7279.21	5699.52	2236.82	2796.27	3779.65	1815.63	2760.68	1617.32	2802.89	1987.56	4133
TRINITY_DN11479_c0_g1_i2.p1	4107.99	6792.79	5436.48	2142.18	2953.73	3687.35	1885.37	3023.32	1500.68	2601.11	2035.44	4296
TRINITY_DN11480_c0_g1_i1.p1	74	95	90	46	30	48	99	139	102	113	69	110
TRINITY_DN11480_c0_g2_i1.p1	25	28	25	9	26	11	30	37	38	29	29	26
TRINITY_DN11481_c0_g1_i1.p1	83	153	101	77	74	90	118	148	100	155	75	102
TRINITY_DN11484_c0_g2_i1.p1	42	42	84	24	36	39	44	65	37	48	37	80
TRINITY_DN11484_c0_g3_i1.p1	40	53	66	35	47	45	43	52	57	59	58	62
TRINITY_DN11484_c0_g5_i1.p1	3	11	15	12	4	7	11	12	13	17	8	15
TRINITY_DN11485_c0_g1_i1.p1	70	93	104	15	12	24	30	68	30	50	22	69
TRINITY_DN11485_c0_g1_i1.p2	13	21	47	9	10	9	26	20	29	26	15	27
TRINITY_DN11485_c0_g2_i1.p1	66	66	87	25	28	27	41	44	37	45	30	47
TRINITY_DN11486_c0_g4_i1.p2	18	14	16	12	9	18	14	24	25	17	9	20
TRINITY_DN11488_c0_g1_i1.p1	7	11	19	12	10	18	2	28	6	5	10	23
TRINITY_DN11488_c0_g2_i1.p1	7	4	10	6	0	2	12	13	4	14	15	8
TRINITY_DN11488_c0_g4_i1.p1	11	16	30	4	10	1	12	19	13	21	15	8
TRINITY_DN11489_c0_g1_i1.p1	20	22	23	8	17	19	33	24	21	22	16	26
TRINITY_DN11489_c0_g2_i1.p1	4	6	10	4	7	9	5	6	12	7	8	7
TRINITY_DN11489_c0_g6_i1.p1	16	14	21	13	14	12	15	24	26	15	10	20
TRINITY_DN11490_c0_g1_i1.p1	106	180	247	91	121	122	140	175	105	128	108	203
TRINITY_DN11491_c0_g1_i1.p1	3383	5318	4154	1768	2170	2969	1814	2577	1628	2607	1727	3182
TRINITY_DN11491_c0_g3_i1.p1	31	47	69	18	32	25	33	41	35	37	41	66
TRINITY_DN11492_c0_g2_i1.p1	41	53	64	38	46	56	68	95	62	65	61	90
TRINITY_DN11493_c0_g1_i1.p1	9	20	10	9	10	19	14	22	14	17	10	15
TRINITY_DN11493_c0_g2_i1.p1	8	16	24	15	16	23	13	34	27	16	11	16
TRINITY_DN11493_c0_g5_i1.p2	17	23	36	12	14	12	22	27	34	36	13	23
TRINITY_DN11493_c0_g6_i1.p1	11	13	29	18	6	19	5	15	17	13	8	15
TRINITY_DN11493_c0_g7_i1.p1	43	65	59	56	45	73	57	93	70	105	48	89
TRINITY_DN11495_c0_g1_i1.p1	31	30	33	13	10	13	17	26	13	13	24	24
TRINITY_DN11496_c0_g1_i1.p1	176	159	264	75	50	64	71	108	77	57	86	118
TRINITY_DN11496_c0_g2_i1.p1	325	447	725	150	171	215	173	288	188	175	219	268
TRINITY_DN11497_c0_g1_i1.p2	45	29	44	47	57	55	51	66	59	92	32	27
TRINITY_DN11498_c0_g1_i2.p1	30	16	39	11	13	13	40	31	16	30	17	23
TRINITY_DN11498_c0_g3_i2.p1	21	29	49	8	15	18	26	36	22	30	20	33
TRINITY_DN11498_c0_g4_i1.p1	15	38	37	7	10	8	16	18	8	16	14	17
TRINITY_DN11499_c0_g1_i1.p1	39	57	38	54	32	53	54	76	34	61	28	65
TRINITY_DN11499_c0_g5_i1.p1	44	52	40	49	31	37	53	85	42	79	25	86
TRINITY_DN11501_c0_g1_i1.p1	4	16	5	12	11	20	1	8	10	14	4	5
TRINITY_DN11501_c0_g2_i1.p1	13	5	7	3	11	9	6	8	13	10	6	15
TRINITY_DN11501_c0_g4_i1.p1	6	6	10	6	13	9	6	6	6	13	4	10
TRINITY_DN11502_c0_g1_i1.p1	20	38	39	47	29	28	30	31	23	37	20	40
TRINITY_DN11502_c0_g2_i1.p1	31	58	41	65	77	62	34	54	41	38	23	58
TRINITY_DN11502_c0_g3_i1.p1	2	14	14	21	26	24	19	14	19	13	11	27
TRINITY_DN11502_c0_g4_i1.p1	60	95	65	107	89	113	72	94	70	80	52	80
TRINITY_DN11502_c0_g5_i1.p1	27	29	54	50	49	46	38	43	22	26	28	40
TRINITY_DN11503_c0_g1_i1.p1	24	42	18	23	30	16	17	21	24	29	11	31
TRINITY_DN11503_c0_g2_i1.p1	22	30	40	21	29	25	27	31	43	32	21	35
TRINITY_DN11504_c0_g1_i1.p1	43.4221	99	62.4201	48.7062	60.0966	51.7815	56.8934	67.5303	56.261	86.691	29.8778	104.24
TRINITY_DN11504_c0_g1_i2.p1	15.5779	1.74818e-07	19.5799	19.2938	3.90338	46.2185	10.1066	43.4697	32.739	46.309	7.12221	9.75977
TRINITY_DN11504_c0_g2_i1.p1	33	39	59	28	41	44	40	47	33	60	25	66
TRINITY_DN11509_c0_g1_i3.p1	147	425	253	138	195	234	308	344	301	287	232	355
TRINITY_DN11511_c0_g1_i1.p1	45	44	48	28	22	31	39	45	41	82	32	57
TRINITY_DN11511_c0_g2_i1.p1	19	15	23	6	10	10	11	18	23	18	12	18
TRINITY_DN11511_c0_g3_i1.p1	9	7	8	4	3	8	14	12	8	11	8	17
TRINITY_DN11512_c0_g1_i1.p1	3636	5734	4583	2103	2379	3348	1939	3045	1677	3084	2090	3814
TRINITY_DN11513_c0_g1_i1.p1	19	40	36	14	32	40	32	37	24	58	42	65
TRINITY_DN11514_c1_g1_i1.p1	4	21	10	8	4	6	6	14	9	10	6	12
TRINITY_DN11514_c1_g2_i1.p1	5	11	14	3	11	7	7	13	5	9	11	19
TRINITY_DN11515_c0_g1_i1.p1	45	56	44	44	35	48	66	82	77	58	52	52
TRINITY_DN11515_c0_g2_i1.p1	19	30	24	22	16	27	33	23	21	34	28	18
TRINITY_DN11516_c0_g1_i1.p1	6	21	0	3	0	2	1	3	0	152	0	4
TRINITY_DN11516_c0_g2_i1.p1	9	43	10	10	6	8	7	18	11	416	5	13
TRINITY_DN11516_c0_g4_i1.p1	1	13	0	8	4	0	0	1	1	100	5	0
TRINITY_DN11518_c0_g1_i1.p1	12	23	28	12	7	11	12	17	10	14	11	15
TRINITY_DN11518_c0_g2_i1.p1	10	12	21	8	5	12	16	12	6	16	13	16
TRINITY_DN11519_c0_g2_i1.p1	37	44	38	27	19	20	28	31	20	30	22	40
TRINITY_DN11519_c0_g3_i1.p1	39	36	33	33	20	41	31	23	33	28	24	21
TRINITY_DN1151_c0_g1_i1.p2	9	21	20	12	6	10	21	25	6	16	0	3
TRINITY_DN11520_c0_g4_i1.p1	23	26	50	28	26	41	32	29	36	32	21	36
TRINITY_DN11522_c0_g1_i1.p1	111	131	76	7	3	23	5	9	6	2	1	10
TRINITY_DN11522_c0_g1_i1.p2	278	489	392	247	179	260	186	303	216	187	203	385
TRINITY_DN11523_c0_g2_i1.p1	29	53	58	48	45	57	33	71	61	81	37	76
TRINITY_DN11523_c0_g4_i1.p1	32	57	41	74	39	59	75	84	73	86	43	74
TRINITY_DN11523_c0_g5_i1.p1	16	30	45	34	31	30	48	38	32	68	20	73
TRINITY_DN11524_c0_g2_i1.p1	67	89	89	43	40	43	16	63	32	67	30	58
TRINITY_DN11524_c0_g3_i1.p1	17	20	22	20	6	20	8	20	13	21	10	19
TRINITY_DN11526_c0_g1_i1.p1	22	20	20	10	7	19	25	23	16	17	22	45
TRINITY_DN11526_c0_g3_i1.p1	10	9	8	3	2	10	6	9	5	15	15	14
TRINITY_DN11526_c0_g6_i1.p1	17	7	7	17	8	11	15	19	11	14	22	18
TRINITY_DN11527_c0_g3_i1.p1	30	57	39	39	32	45	62	74	68	78	41	54
TRINITY_DN11527_c0_g4_i1.p1	46	70	63	49	67	59	58	96	60	85	41	72
TRINITY_DN11527_c0_g6_i1.p1	12	12	20	8	6	11	18	25	29	13	10	17
TRINITY_DN11527_c0_g8_i1.p1	9	16	5	7	9	6	12	14	9	11	14	10
TRINITY_DN11528_c0_g3_i1.p1	27	32	28	5	1	0	3	0	1	0	0	2
TRINITY_DN11529_c0_g2_i1.p2	2	11	2	7	2	3	11	14	9	16	0	0
TRINITY_DN11530_c0_g1_i1.p1	28	24	57	28	34	50	40	37	40	55	20	39
TRINITY_DN11532_c0_g1_i2.p1	10	15	7	6	12	9	7	9	7	7	4	8
TRINITY_DN11532_c0_g2_i1.p1	38	40	37	24	32	23	50	27	47	46	14	40
TRINITY_DN11532_c0_g3_i1.p1	17	11	20	8	2	2	11	10	16	18	11	12
TRINITY_DN11532_c1_g2_i1.p1	8	22	13	5	8	4	12	8	8	16	11	18
TRINITY_DN11532_c1_g3_i1.p1	14	13	23	15	16	28	15	19	18	27	13	21
TRINITY_DN11533_c0_g1_i1.p1	21.6364	78.9406	42.2727	0	10.1818	30.82	24.9231	19.6596	23.6842	127.957	36.48	86.2162
TRINITY_DN11533_c0_g1_i2.p1	6.36364	40.0594	17.7273	10	3.81818	36.18	11.0769	46.3404	1.31579	12.043	1.52	23.7838
TRINITY_DN11533_c0_g2_i1.p1	33	65	20	0	7	13	20	10	15	63	17	37
TRINITY_DN11534_c0_g2_i1.p1	20.9613	7.12297	19.4396	18.8072	11.0566	22.331	8.38131	14.7943	12.9589	26.9215	11.5195	21.285
TRINITY_DN11534_c0_g2_i2.p1	33.0387	57.877	55.5604	36.1928	19.9434	31.669	24.6187	26.2057	22.0411	34.0785	22.4805	18.715
TRINITY_DN11535_c0_g1_i1.p1	35	36	50	28	35	37	41	63	41	59	27	29
TRINITY_DN11535_c0_g2_i1.p1	59	62	61	33	33	53	61	53	52	81	36	61
TRINITY_DN11535_c0_g3_i1.p1	20	15	23	28	16	20	22	46	22	25	12	31
TRINITY_DN11535_c0_g5_i1.p1	29	36	44	23	27	29	30	34	23	32	43	53
TRINITY_DN11536_c0_g1_i1.p1	19	13	28	22	21	23	41	31	31	35	17	31
TRINITY_DN11536_c0_g2_i1.p1	22	42	35	33	26	24	34	49	29	49	41	47
TRINITY_DN11536_c0_g3_i1.p1	56	93	77	93	79	65	109	130	119	144	112	112
TRINITY_DN11539_c0_g2_i1.p1	1782	2990	2383	1096	1167	1472	972	1414	999	1534	985	1665
TRINITY_DN11540_c0_g1_i1.p1	17	35	33	8	13	26	13	20	20	21	14	15
TRINITY_DN11540_c0_g2_i1.p1	15	26	36	17	19	10	15	20	17	25	12	10
TRINITY_DN11541_c0_g1_i1.p1	42	70	78	24	39	17	61	79	105	39	30	82
TRINITY_DN11541_c0_g2_i1.p1	16	28	32	7	9	4	39	30	24	16	23	39
TRINITY_DN11541_c0_g3_i1.p1	24	41	37	8	26	13	46	37	45	21	26	53
TRINITY_DN11542_c0_g1_i1.p1	5	2	8	3	4	7	11	2	9	4	2	10
TRINITY_DN11543_c0_g1_i1.p1	78	103	126	75	15	21	88	45	53	66	11	32
TRINITY_DN11543_c0_g3_i1.p1	26	18	20	9	3	5	28	14	8	30	3	9
TRINITY_DN11544_c0_g1_i1.p1	12	12	19	8	10	8	11	11	8	21	13	15
TRINITY_DN11544_c0_g2_i1.p1	20	34	29	14	18	22	35	25	33	34	17	33
TRINITY_DN11544_c0_g3_i1.p1	13	7	15	23	8	8	5	21	10	16	7	18
TRINITY_DN11544_c0_g4_i1.p1	20	14	17	12	11	7	12	14	11	13	6	11
TRINITY_DN11544_c0_g6_i1.p1	19	21	34	12	10	6	25	32	22	14	6	22
TRINITY_DN11544_c1_g1_i1.p1	8	14	34	4	16	8	15	15	22	23	25	19
TRINITY_DN11544_c1_g2_i1.p1	17	7	26	4	11	16	20	16	13	19	3	20
TRINITY_DN11544_c1_g3_i1.p1	5	14	16	15	12	6	6	24	11	15	8	7
TRINITY_DN11544_c1_g5_i1.p1	12	13	28	4	11	20	23	17	12	24	11	17
TRINITY_DN11545_c0_g10_i1.p1	8	12	21	9	12	15	11	24	16	27	5	11
TRINITY_DN11545_c0_g11_i1.p1	10	31	18	20	22	14	16	38	33	33	22	40
TRINITY_DN11545_c0_g1_i1.p1	57	58	50	44	24	41	61	78	75	103	44	60
TRINITY_DN11545_c0_g2_i1.p1	22	19	34	23	24	22	33	29	28	45	23	22
TRINITY_DN11545_c0_g3_i1.p2	13	7	10	7	7	10	8	18	15	18	4	14
TRINITY_DN11545_c0_g4_i1.p1	25	14	37	20	16	27	27	43	25	42	15	29
TRINITY_DN11545_c0_g5_i1.p1	17	14	14	10	11	15	20	34	30	27	4	23
TRINITY_DN11545_c0_g7_i1.p1	45	47	50	48	47	39	24	56	53	60	31	37
TRINITY_DN11545_c0_g9_i1.p1	43	35	60	63	33	56	81	58	58	77	31	44
TRINITY_DN11546_c0_g1_i1.p1	220	202	273	75	109	134	64	87	57	99	93	104
TRINITY_DN11546_c0_g2_i1.p1	491	717	614	273	249	316	648	989	646	810	495	840
TRINITY_DN11547_c0_g1_i2.p1	476	1016	604	439	427	508	447	505	387	533	382	968
TRINITY_DN11548_c0_g2_i1.p1	12	4	36	15	24	20	10	13	17	24	18	38
TRINITY_DN11548_c0_g3_i1.p1	13	19	53	23	8	12	17	22	19	21	17	33
TRINITY_DN11548_c0_g4_i1.p1	7	8	21	11	22	37	18	22	12	15	16	20
TRINITY_DN11549_c0_g1_i1.p1	30	42	64	24	25	22	15	46	13	41	21	38
TRINITY_DN11549_c0_g2_i1.p1	6	6	17	14	21	7	6	14	7	13	8	22
TRINITY_DN11552_c0_g2_i1.p1	237	330	288	160	141	167	350	472	368	381	227	417
TRINITY_DN11552_c0_g3_i1.p1	9	8	7	3	7	6	13	11	8	19	7	13
TRINITY_DN11552_c0_g5_i1.p1	10	19	25	7	18	10	13	24	16	26	4	16
TRINITY_DN11552_c0_g7_i1.p1	18	29	33	15	32	26	23	44	22	24	9	24
TRINITY_DN11554_c0_g1_i1.p1	14	33	32	33	19	28	34	26	16	45	14	45
TRINITY_DN11554_c0_g2_i1.p1	20	47	17	21	12	19	23	16	14	32	11	33
TRINITY_DN11554_c0_g3_i1.p1	20	57	28	40	30	42	36	60	32	75	26	37
TRINITY_DN11555_c0_g1_i1.p1	36	46	32	28	30	30	33	39	39	32	32	48
TRINITY_DN11555_c0_g2_i1.p1	15	4	14	8	15	18	13	14	24	21	10	11
TRINITY_DN11555_c0_g3_i1.p1	26	38	24	20	13	24	19	25	19	45	19	26
TRINITY_DN11555_c0_g5_i1.p1	8	6	4	8	7	7	13	21	14	24	16	22
TRINITY_DN11555_c0_g7_i1.p1	6	2	14	10	7	10	11	18	11	9	13	16
TRINITY_DN11555_c0_g8_i1.p1	21	45	32	16	24	14	28	31	22	23	16	28
TRINITY_DN11556_c0_g2_i1.p1	15	4	12	3	4	3	4	10	9	4	3	9
TRINITY_DN11556_c0_g3_i1.p1	7	19	19	0	5	2	5	3	6	9	3	4
TRINITY_DN11556_c0_g5_i1.p1	8	12	7	6	5	5	6	4	11	3	5	1
TRINITY_DN11558_c0_g1_i1.p1	30	26	38	32	30	37	43	49	43	43	24	45
TRINITY_DN11558_c0_g2_i1.p1	73	104	136	141	68	114	113	166	110	154	100	133
TRINITY_DN11559_c0_g1_i1.p1	11	9	14	7	6	6	11	9	4	8	4	15
TRINITY_DN11559_c0_g2_i1.p2	6	3	16	5	2	3	7	5	13	10	11	6
TRINITY_DN11559_c0_g3_i1.p1	8	9	20	5	6	6	8	17	4	9	3	20
TRINITY_DN11560_c0_g1_i1.p1	12.369	3.07145	6.16522	8.6625	2.30285	1.77241	9.31746	20.3757	8.55742	7.54233	3.53035	8.92629
TRINITY_DN11560_c0_g1_i2.p1	11.631	36.9286	20.8348	8.3375	5.69715	24.2276	19.6825	21.6243	35.4426	23.4577	13.4697	35.0737
TRINITY_DN11560_c0_g2_i1.p1	16	41	23	11	17	12	20	28	19	21	9	22
TRINITY_DN11561_c0_g1_i1.p1	22	32	39	17	15	14	18	39	18	25	15	35
TRINITY_DN11561_c0_g2_i1.p1	22	25	33	16	13	24	25	21	27	35	27	40
TRINITY_DN11561_c0_g3_i1.p1	32	26	66	32	20	33	37	38	25	41	38	60
TRINITY_DN11562_c0_g1_i1.p1	4	4	18	4	3	2	6	6	9	24	7	11
TRINITY_DN11562_c1_g1_i1.p1	3	1	12	4	2	2	3	24	19	34	13	17
TRINITY_DN11562_c1_g2_i1.p1	9	5	11	2	5	0	8	7	11	8	6	15
TRINITY_DN11564_c0_g3_i1.p1	95	99	129	46	51	66	39	41	42	47	25	69
TRINITY_DN11566_c0_g12_i1.p1	391	413	474	9	9	17	16	35	35	46	22	33
TRINITY_DN11567_c0_g2_i1.p1	49	82	70	24	29	41	55	69	35	66	52	77
TRINITY_DN11568_c1_g2_i1.p1	25	28	20	29	20	30	35	59	49	71	28	38
TRINITY_DN11568_c1_g7_i1.p1	9	25	17	27	20	28	29	63	48	57	8	37
TRINITY_DN11568_c1_g9_i1.p1	8	13	15	16	10	18	22	45	28	42	18	23
TRINITY_DN11569_c1_g2_i1.p1	7	7	14	15	11	15	12	29	10	17	14	23
TRINITY_DN11569_c1_g4_i1.p1	11	3	11	9	6	14	9	20	6	11	23	22
TRINITY_DN11570_c0_g1_i1.p1	316	568	589	154	247	263	280	329	229	283	261	525
TRINITY_DN11571_c0_g3_i1.p1	28	33	27	26	12	21	29	41	36	38	15	51
TRINITY_DN11571_c0_g4_i1.p1	31	46	29	26	24	21	41	32	32	47	11	83
TRINITY_DN11571_c0_g5_i1.p1	32	73	39	26	25	25	54	61	49	50	28	51
TRINITY_DN11572_c0_g1_i1.p1	62	96	82	38	34	35	62	65	41	70	32	48
TRINITY_DN11572_c0_g2_i1.p1	42	56	45	17	15	22	35	46	33	42	18	27
TRINITY_DN11572_c0_g3_i1.p1	249	324	284	95	83	120	150	201	170	204	102	157
TRINITY_DN11574_c0_g1_i2.p1	3	22	13	17	17	10	4	10	5	7	9	15
TRINITY_DN11576_c0_g2_i1.p1	47	34	59	13	21	24	25	38	20	30	23	29
TRINITY_DN11576_c0_g3_i1.p1	52	47	49	19	28	36	28	62	33	49	25	46
TRINITY_DN11576_c0_g4_i1.p1	26	18	30	26	11	17	16	14	17	18	13	22
TRINITY_DN11576_c0_g5_i1.p1	58	58	72	28	22	32	44	42	34	52	19	41
TRINITY_DN11577_c0_g1_i1.p1	23	27	54	22	21	26	12	31	16	24	14	40
TRINITY_DN11577_c0_g2_i1.p1	22	26	42	17	10	13	6	10	5	15	9	16
TRINITY_DN11577_c0_g3_i1.p1	125	222	201	102	105	97	76	98	72	60	47	138
TRINITY_DN11577_c0_g4_i1.p1	48	84	81	44	35	32	25	31	17	24	23	32
TRINITY_DN11578_c0_g6_i1.p1	4	1	6	4	5	24	13	33	28	22	19	29
TRINITY_DN11579_c0_g3_i1.p1	53	80	58	34	46	64	38	64	63	57	29	106
TRINITY_DN11582_c0_g2_i1.p1	23	46	22	22	18	41	31	31	23	36	36	44
TRINITY_DN11583_c0_g1_i1.p1	8	21	17	32	14	21	17	27	38	39	15	28
TRINITY_DN11583_c0_g2_i1.p1	18	53	44	30	28	26	46	54	50	59	30	58
TRINITY_DN11583_c0_g4_i1.p1	10	35	12	24	31	23	29	39	44	21	17	24
TRINITY_DN11583_c0_g5_i1.p1	36	80	35	50	61	68	92	83	69	64	38	72
TRINITY_DN11584_c0_g1_i1.p1	24	17	32	14	19	9	27	32	18	27	6	39
TRINITY_DN11584_c0_g2_i2.p1	35	35	41	23	19	14	22	47	42	33	16	27
TRINITY_DN11584_c0_g3_i1.p1	72	80	63	56	39	61	73	101	84	89	40	79
TRINITY_DN11584_c0_g4_i1.p1	46	91	54	28	31	49	62	88	60	68	17	61
TRINITY_DN11584_c0_g5_i1.p1	59	80	98	36	34	42	47	90	49	89	27	67
TRINITY_DN11584_c0_g6_i1.p1	121	156	116	90	69	69	77	133	145	146	76	100
TRINITY_DN11584_c0_g7_i1.p1	97	56	104	56	50	57	64	76	84	100	39	98
TRINITY_DN11585_c0_g1_i1.p1	61	114	37	1	2	4	20	8	5	58	3	38
TRINITY_DN11587_c0_g2_i1.p1	41	39	55	40	35	47	47	62	36	36	19	67
TRINITY_DN11587_c0_g3_i1.p1	72	58	76	46	67	65	64	84	70	90	62	65
TRINITY_DN11587_c0_g4_i1.p1	35	42	56	41	16	28	34	52	41	60	30	41
TRINITY_DN11587_c0_g5_i1.p1	18	27	26	32	11	22	25	37	29	28	15	35
[truncated: 30,971 more rows]

## Sheet: All contigs tpm
# This table shows the expression level of each contig, expressed in tpm, obtained from Kallisto
[truncated: 32,562 more rows]

[truncated: 11 more sheets: Cluster 0, Cluster 1, Cluster 2, Cluster 3, Cluster 4, Cluster 5, Cluster 6, Cluster 7, Cluster 8, Cluster 9, Cluster 10]
